# Supplementary material for: Comparative analysis of Microtus fortis and murine hosts reveals a correlation between BRD4 and hepatic inflammation during Schistosoma japonicum infection
Source: Parasit Vectors. 2025 Jul 4;18:259. doi: 10.1186/s13071-025-06821-z (PMC12228314; doi:10.1186/s13071-025-06821-z)
Supplement: Supplementary file 2 — Additional file 2. Table S2. GSEA of HALLMARK_INFLAMMATORY_RESPONSE gene sets. Table S3. GSEA of gene sets in GO and KEGG terms. Table S4. GO and KEGG enrichment analysis of M. fortis-specific, mouse-specific, shared BRD4-like genes. [file 13071_2025_6821_MOESM2_ESM.xlsx]

## Sheet: Table S2
Table S2 GSEA of HALLMARK_INFLAMMATORY_RESPONSE gene sets. Genes were ranked by the transcription changes correlation with BRD4.
ID	Description	setSize	enrichmentScore	NES	pvalue	p.adjust	qvalue	rank	leading_edge	core_enrichment
HALLMARK_MYC_TARGETS_V1	HALLMARK_MYC_TARGETS_V1	201	-0.568424	-2.0419	1e-10	2.5e-09	1.57895e-09	4496	tags=57%, list=14%, signal=50%	11991/229279/12544/19934/17220/12785/15982/53607/30877/66409/53605/68436/11431/100042807/18148/27756/67781/67204/21454/56351/22171/20823/18538/22333/68011/15182/19826/12465/70769/18813/68988/78523/20133/230908/11757/12034/381760/27050/109801/11837/55944/57296/20174/68092/68981/106344/56086/15381/53379/14852/19384/12729/66870/19385/66445/70316/21849/13877/59001/14694/16898/110074/27366/233870/2064…
HALLMARK_OXIDATIVE_PHOSPHORYLATION	HALLMARK_OXIDATIVE_PHOSPHORYLATION	199	-0.726244	-2.61247	1e-10	2.5e-09	1.57895e-09	4617	tags=69%, list=14%, signal=59%	67460/110446/110842/11740/338359/15526/12039/227197/269951/69046/109731/68194/22333/17995/27060/56451/11946/66142/26926/11974/17448/11949/76614/69089/12974/22334/11757/12034/66525/231086/17713/52538/20916/114143/235339/68263/64704/30057/22273/66694/93747/15926/59054/66594/66445/70316/67942/11957/17449/66925/109754/15108/211253/30056/18674/11951/67264/11973/22272/66419/27395/66043/67130/68197/2233…
HALLMARK_DNA_REPAIR	HALLMARK_DNA_REPAIR	150	-0.519342	-1.81586	1.03048e-07	1.71746e-06	1.08471e-06	4762	tags=54%, list=15%, signal=46%	56626/16881/107569/22088/56520/13194/58202/230103/21357/69745/22171/66914/18538/20016/27369/19075/20021/19891/70456/20908/69241/66979/19718/99730/268395/68092/106344/66420/56044/69870/98053/66406/57314/68134/18588/26370/110074/50773/75062/21681/79059/18100/69263/20922/22169/66464/54722/15452/245841/24075/20833/27632/69920/56438/68240/68969/66653/67710/330959/18102/625249/18970/14923/20018/17749/7…
HALLMARK_UV_RESPONSE_DN	HALLMARK_UV_RESPONSE_DN	144	0.591985	1.75796	3.84355e-07	4.80444e-06	3.03438e-06	8879	tags=68%, list=28%, signal=49%	13548/21872/106583/69562/328365/381290/18754/18129/11787/18186/116870/22325/17127/17295/67916/12576/229615/17755/27360/20181/21814/11990/217692/20975/16001/21813/26416/13383/19274/545156/17684/16367/13132/57810/14066/64009/210106/17131/12166/99633/14007/16531/235574/17869/12814/68055/15117/17748/20238/56376/11746/50768/353187/110593/114713/18710/74194/18787/18596/18798/14609/252875/12286/12389/54…
HALLMARK_TNFA_SIGNALING_VIA_NFKB	HALLMARK_TNFA_SIGNALING_VIA_NFKB	199	0.548809	1.68234	4.87989e-07	4.87989e-06	3.08203e-06	9685	tags=69%, list=30%, signal=48%	18578/319520/17127/20850/13660/67916/16195/216850/12156/11303/211770/21847/229055/56336/23872/20620/54446/104681/16449/15370/19267/384783/21353/21664/12702/14066/14595/16169/15902/230073/21930/19696/14284/18024/16193/14283/17869/13197/16477/12228/18788/330122/20297/21923/13653/20698/17119/20310/20725/19225/56376/14825/21928/11796/16878/14221/14584/54199/230738/20311/74646/18787/16197/56706/83430/…
HALLMARK_INFLAMMATORY_RESPONSE	HALLMARK_INFLAMMATORY_RESPONSE	200	0.504735	1.54824	4.67655e-05	0.000389713	0.000246134	9359	tags=60%, list=29%, signal=43%	18578/11988/18442/11938/52118/15975/54403/17295/16190/11303/108960/73379/11308/17387/11479/16402/14367/239739/15251/19267/14723/16561/20312/17287/18438/21938/18174/14066/16491/14726/54393/16169/18414/21930/16177/235574/16193/24115/17869/12985/15117/20297/13137/50501/20698/17119/16878/16182/12475/74442/54199/20339/18413/20311/13136/18787/21857/16197/14745/20530/16175/54483/11987/16176/19164/326623…
HALLMARK_MITOTIC_SPINDLE	HALLMARK_MITOTIC_SPINDLE	199	0.488178	1.49647	0.000196848	0.00140605	0.000888035	9950	tags=59%, list=31%, signal=41%	237860/69632/73178/60595/286940/238130/19303/18129/71704/54126/234214/18764/76707/75547/269587/18015/11350/56705/242687/12927/20742/226525/26403/226407/223254/16569/78757/101706/232944/22330/72333/11308/223435/64930/213498/104445/110279/15185/13383/227800/20853/223697/20662/13518/17925/110380/12125/71774/16561/16443/217944/224014/16798/76932/16328/232314/13822/17886/106952/214444/192786/270058/10…
HALLMARK_ADIPOGENESIS	HALLMARK_ADIPOGENESIS	200	-0.406923	-1.46078	0.000285633	0.00178521	0.0011275	4448	tags=40%, list=14%, signal=35%	59010/11674/12039/13360/11637/11933/227095/13350/56451/66142/26926/17448/22245/76614/69574/13850/12974/11757/17713/52538/20280/235339/67809/22273/11450/13358/74610/93747/15926/69956/15107/11669/12476/66594/66445/70316/19285/69721/18618/68653/72039/13476/22272/21881/27395/14085/110826/103172/66447/22117/16922/110391/67680/67767/12683/57264/216820/16846/625249/20618/11804/11816/74185/20168/68349/66…
HALLMARK_TGF_BETA_SIGNALING	HALLMARK_TGF_BETA_SIGNALING	54	0.632702	1.69127	0.000657449	0.00334366	0.00211179	3991	tags=48%, list=12%, signal=42%	13805/66313/21872/11477/20602/17130/17127/12156/66105/20742/75788/21847/97064/26409/20481/18550/12168/20482/11798/17131/12166/21812/15902/29815/15258/16477
HALLMARK_ESTROGEN_RESPONSE_EARLY	HALLMARK_ESTROGEN_RESPONSE_EARLY	200	0.47111	1.4451	0.000711225	0.00334366	0.00211179	7197	tags=50%, list=22%, signal=39%	76199/19401/11988/24056/22393/20112/286940/18442/20602/14585/11640/22433/77411/16195/18667/328329/78286/27360/12700/223254/21847/20501/171531/20439/76025/20778/20675/193796/16206/16001/23802/69454/12398/12614/268903/20315/27205/94249/66270/13709/20520/17355/116914/142688/23989/232174/211652/22057/54326/11515/14595/54608/16324/171180/432530/17300/71529/20276/17869/12308/27410/54200/19713/75007/507…
HALLMARK_INTERFERON_ALPHA_RESPONSE	HALLMARK_INTERFERON_ALPHA_RESPONSE	99	-0.472856	-1.56405	0.000735606	0.00334366	0.00211179	4975	tags=44%, list=15%, signal=38%	74153/72075/17858/55932/268749/65972/231655/667823/246730/58185/53312/108670/16196/21354/54123/15018/19039/17454/67775/16149/24110/80861/66141/246696/12010/56791/100038882/70110/16913/64685/17069/22169/15959/15007/52668/231712/73711/19188/16912/19186/100121/19167/69550/12799
HALLMARK_IL6_JAK_STAT3_SIGNALING	HALLMARK_IL6_JAK_STAT3_SIGNALING	87	0.557535	1.57119	0.000881099	0.00367124	0.00231868	8444	tags=62%, list=26%, signal=46%	56324/15975/17000/54721/16190/16195/19247/16326/11479/12804/16172/21938/12702/20848/16169/232345/18414/20847/16177/16193/19246/16847/330122/12402/20310/14825/16182/12475/16178/16164/14784/55985/12768/16476/50905/18712/16199/16401/16176/12984/21926/15979/16416/12527/320207/12986/21937/26410/12982/20306/27279/16184/12494/24088
HALLMARK_MYC_TARGETS_V2	HALLMARK_MYC_TARGETS_V2	58	-0.540723	-1.64907	0.0010694	0.00411308	0.00259774	5796	tags=66%, list=18%, signal=54%	71974/231872/17217/20322/20810/17218/110109/64934/67134/235036/53414/30877/107094/70683/338359/18148/72515/70769/69071/18813/76130/68493/67973/66590/75751/15510/12567/27998/18432/12417/69902/66422/100608/56361/107071/101612/28126/15528
HALLMARK_XENOBIOTIC_METABOLISM	HALLMARK_XENOBIOTIC_METABOLISM	202	-0.372729	-1.34057	0.00228076	0.00814556	0.00514456	5398	tags=45%, list=17%, signal=38%	51793/231103/68021/22436/14872/14962/22021/105349/18081/11670/23972/14411/14080/11431/225913/53328/64385/246277/57436/56351/12401/108037/78038/108156/55927/12408/14377/13077/104086/69071/93732/106648/11532/16816/13082/22370/259301/110213/16000/67880/15483/116852/15926/117147/11669/15486/14058/66054/330817/29811/83702/67103/14261/104158/233016/14114/56794/18618/74134/14450/110208/71706/17195/30924…
HALLMARK_REACTIVE_OXYGEN_SPECIES_PATHWAY	HALLMARK_REACTIVE_OXYGEN_SPECIES_PATHWAY	49	-0.519754	-1.55029	0.00492631	0.016421	0.0103712	2748	tags=41%, list=9%, signal=37%	18477/15369/110854/26462/56615/67130/54132/226646/14325/69367/625249/68576/11758/110265/20655/22166/21672/93692/19122/11927
HALLMARK_FATTY_ACID_METABOLISM	HALLMARK_FATTY_ACID_METABOLISM	155	-0.391414	-1.37793	0.00616581	0.0187194	0.0118228	5786	tags=47%, list=18%, signal=39%	56720/319554/22275/15505/14417/67442/11363/109857/75624/20216/13177/14447/68021/27354/18597/11370/50790/14104/78920/11409/15356/11670/26358/17252/14080/170789/67460/109778/11674/433256/57436/21743/15446/12408/227095/56451/17448/20603/231086/17025/224530/52538/20916/15519/68263/11754/93747/114664/15926/15107/11992/17449/66925/18207/14261/15108/56791/12040/13849/11792/19186/11522/14645/12683/67397/…
HALLMARK_HYPOXIA	HALLMARK_HYPOXIA	200	0.438869	1.3462	0.00636459	0.0187194	0.0118228	10466	tags=65%, list=33%, signal=44%	14042/11977/110611/14733/23871/12576/16795/75785/17988/52187/21366/20439/15931/20778/15116/13649/74155/26401/93691/104263/14219/78889/14538/12452/17684/384783/21810/17886/83397/14066/50527/19883/16828/14284/14735/16193/16948/56012/12209/17748/54200/17750/13807/56484/14936/11520/76459/12177/22346/19017/20855/18787/12389/16476/21929/14281/18712/15531/53374/105785/17133/11717/22403/20525/21817/99929…
HALLMARK_E2F_TARGETS	HALLMARK_E2F_TARGETS	200	-0.355548	-1.27636	0.00797461	0.0221517	0.0139905	5909	tags=45%, list=18%, signal=37%	12578/105988/110052/17219/17279/17217/103733/19076/21335/103468/17218/110033/15361/68219/67196/56419/67134/67054/114714/11991/27354/17220/66929/18861/233726/19360/53605/11799/56452/13006/100710/12419/16881/245688/66403/15374/19139/16765/106795/12021/68278/18973/15270/18538/11637/21877/70769/19891/218977/18813/12575/20425/69270/66979/19718/19687/54124/30939/20937/100336/67629/67684/66471/66131/148…
HALLMARK_APICAL_JUNCTION	HALLMARK_APICAL_JUNCTION	199	0.437373	1.34074	0.00873566	0.0229886	0.0145191	9466	tags=52%, list=29%, signal=37%	21872/73178/60595/65970/22325/12388/18015/244864/20336/18016/26412/22330/64930/12552/93737/16332/18803/18763/26416/13383/13649/104099/18417/242409/12153/12805/74769/110380/14118/23792/229715/12385/20312/11502/21810/16367/13822/17886/20410/11464/11474/14595/14677/20416/16151/22784/11652/12308/13406/13505/18383/57342/170761/16480/105827/75599/18710/23794/12560/14012/192897/17395/23797/22793/269116/…
HALLMARK_KRAS_SIGNALING_UP	HALLMARK_KRAS_SIGNALING_UP	203	0.436351	1.34158	0.00934001	0.02335	0.0147474	8761	tags=53%, list=27%, signal=39%	13805/18186/233315/170757/240832/14257/23871/14009/12156/50702/78560/211770/66805/67468/268980/73379/64297/228662/18612/13844/78937/67776/17954/74114/26401/20440/101772/20717/30951/21938/83397/17761/20716/71972/246196/50527/15902/18616/12628/56847/11491/77125/11652/20297/20614/26359/21990/15431/17384/12402/23882/56068/16480/19225/11796/16878/107527/74145/217410/11421/14584/16197/14012/56195/67888…

## Sheet: Table S3
Table S3 GSEA of gene sets in GO and KEGG terms. Genes were ranked by the transcription changes correlation with BRD4. mfot: M. fortis; mmu: mouse.
Organism	EnrichClass	ONTOLOGY	ID	Description	setSize	enrichmentScore	NES	pvalue	p.adjust	qvalue	rank	leading_edge	core_enrichment
mmu	gseaGO	CC	GO:0098798	mitochondrial protein-containing complex	282	-0.784662	-2.91437	7.21939e-48	6.1668e-44	5.10145e-44	4360	tags=75%, list=14%, signal=66%	Bckdha/Ndufs1/Mrpl1/Ndufb4/Mrps23/Pam16/Mrpl50/Dnajc11/Vdac1/Mccc2/Ndufv1/Ndufa4l2/Suclg1/Mrpl19/Atp5f1a/Cox7b/Micos13/Atp5f1c/Immt/Mrpl45/Mrpl49/Mrps27/Mrpl9/Pdk2/Phb2/Timm50/Hadhb/Mrps18c/Grpel1/Mrpl10/Apoo/Mrps10/Dlat/Cox4i2/Pdhb/Mrps5/Uqcrc1/Uqcrfs1/Mrps24/Apool/Mterf4/Mrpl37/Mrpl12/Timm8a1/Mrpl46/Ndufa10/Ptcd3/Mrps30/Mrpl58/Mrpl47/Uqcr11/Cyc1/Ndufab1/Timm10b/Micu2/Mrpl54/Bckdk/Dnajc19/Atp5mc…
mmu	gseaGO	CC	GO:0044391	ribosomal subunit	206	-0.789408	-2.85342	1.38053e-35	5.89623e-32	4.87762e-32	4303	tags=78%, list=13%, signal=68%	Mrpl1/Mrps23/Rpl36-ps12/Mrpl50/Rps23/Mrpl19/Rps18/Mrpl45/Mrpl49/Rpl7/Mrps27/Mrpl9/Rps7/Rpl4/Rpl39l/Mrps18c/Rpl10-ps3/Mrpl10/Rpl3l/Mrps10/Rps3/Rplp0/Mrps5/Mcts1/Mrps24/Mterf4/Mrpl37/Mrpl12/Mrpl46/Ptcd3/Mrps30/Rpl18a/Rpl39/Mrpl58/Mrpl47/Rps27l/Rps12/Mrpl54/Rps17/Zcchc17/Rps18-ps6/Rps19/Mrps7/Rack1/Rps2/Rpl9-ps1/Dap3/Chchd1/Mrpl52/Mrpl53/Uba52/Rps24/Rps14/Rps8/Rpl6/Rpl11/Mrps26/Mrpl40/Mrpl32/Rps27a/…
mmu	gseaGO	CC	GO:0005840	ribosome	258	-0.716417	-2.6403	3.93256e-32	1.11973e-28	9.26291e-29	4303	tags=68%, list=13%, signal=59%	Mrpl1/Mrps23/Rpl36-ps12/Mrpl50/Rps23/Mrpl19/Oas1a/Rps18/Mrpl45/Mrpl49/Hspa14/Rpl7/Mrps27/Mrpl9/Rps7/Rpl4/Rpl39l/Mrps18c/Rpl10-ps3/Mrpl10/Rpl3l/Mrps10/Rps3/Rplp0/Mrps5/Mcts1/Mrps24/Rnf25/Mterf4/Mrpl37/Rpl22l1/Mrpl12/Mrpl46/Ptcd3/Gspt1/Mrps30/Rpl18a/Mtg1/Rpl39/Mrpl58/Mrpl47/Rps27l/Rps12/Apod/Mrpl54/Rps17/Zcchc17/Rps18-ps6/Rps19/Mrps7/Rack1/Rps2/Rpl9-ps1/Dap3/Chchd1/Mrpl52/Mrpl53/Uba52/Rps24/Rps14/R…
mmu	gseaGO	MF	GO:0003735	structural constituent of ribosome	170	-0.808557	-2.85707	2.48973e-31	5.31683e-28	4.39831e-28	4303	tags=80%, list=13%, signal=70%	Mrpl1/Mrps23/Rpl36-ps12/Rps23/Mrpl19/Rps18/Mrpl49/Rpl7/Mrpl9/Rps7/Rpl4/Rpl39l/Mrps18c/Mrpl10/Rpl3l/Mrps10/Rps3/Rplp0/Mrps5/Mrps24/Mrpl37/Rpl22l1/Mrpl12/Mrpl46/Mrps30/Rpl18a/Rpl39/Mrpl47/Rps27l/Rps12/Mrpl54/Rps17/Rps19/Mrps7/Rps2/Rpl9-ps1/Dap3/Mrpl52/Uba52/Rps24/Rps14/Rsl24d1/Rps8/Rpl6/Rpl11/Srbd1/Mrpl32/Rps27a/Rpl17/Mrpl41/Mrpl11/Rpl23/Rpl13/Rpl7a/Rpl32/Mrpl15/Mrpl27/Rpl31/Rps6-ps4/Rps27/Rps20/Rp…
mmu	gseaGO	CC	GO:0098800	inner mitochondrial membrane protein complex	135	-0.812481	-2.79325	1.00874e-25	1.72333e-22	1.42561e-22	4311	tags=80%, list=13%, signal=70%	Ndufs1/Ndufb4/Pam16/Dnajc11/Ndufv1/Ndufa4l2/Atp5f1a/Cox7b/Micos13/Atp5f1c/Immt/Phb2/Timm50/Grpel1/Apoo/Cox4i2/Uqcrc1/Uqcrfs1/Apool/Ndufa10/Uqcr11/Cyc1/Ndufab1/Timm10b/Micu2/Dnajc19/Atp5mc2/Atp5pf/Sdhd/Micos10/Spg7/Timm9/Timm17b/Atp5mc1/Ndufb8/Uqcrq/Atp5f1d/Cox6a2/Ndufa6/Ndufc2/Ndufb4c/Chchd10/Timm23/Atp5mc3/Timm17a/Ndufs2/Ndufs4/Atp5pb/Ndufb2/Immp1l/Sdhb/Cox7a2l/Cox7a2/Cox7c/Ndufb11/Uqcc3/Ndufs8/…
mmu	gseaGO	CC	GO:0005759	mitochondrial matrix	302	-0.607131	-2.27229	4.45629e-23	6.34427e-20	5.24826e-20	4553	tags=58%, list=14%, signal=50%	Trmt5/Mrps31/Mrpl17/Mrpl39/Snca/Acat1/Etfa/Slc25a5/Polg2/Hagh/Supv3l1/Hspa9/Bckdha/Mrpl1/Mrps23/Pam16/Tyms/Mrpl50/Shmt2/Vdac1/Mccc2/Cbr4/Suclg1/Mrpl19/Mdh2/Mrm1/Mrpl45/Mrpl49/Mrps27/Mrpl9/Acot7/Cs/Pdk2/Twnk/Vdac2/Timm44/Hadhb/Mrps18c/Grpel1/Acaa2/Mrpl10/Hspa1b/Mrps10/Ssbp1/Rps3/Dlat/Mpg/Them5/Fdps/Pdhb/Mrps5/Dtymk/Prdx1/Acot13/Lyrm7/Mrps24/Mterf4/Mrpl37/Trap1/Mterf1b/Mrpl12/Mrpl46/Ptcd3/Acsm1/Mrp…
mmu	gseaGO	BP	GO:0006119	oxidative phosphorylation	131	-0.758053	-2.59771	2.87936e-20	3.51364e-17	2.90664e-17	3403	tags=70%, list=11%, signal=63%	Ndufs1/Ndufb4/Shmt2/Ndufv1/Dguok/Atp5f1a/Cox7b/Atp5f1c/Cox4i2/Uqcrc1/Uqcrfs1/Ndufa10/Nupr1/Uqcr11/Cyc1/Ndufab1/Atp5pf/Sdhd/Afg1l/Dnajc30/Ndufb8/Antkmt/Uqcrq/Atp5f1d/Cox6a2/Ndufa6/Ndufc2/Chchd10/Ndufaf1/Ndufs2/Ndufs4/Atp5pb/Ndufb2/Uqcc2/Cycs/Sdhb/Cox7a2l/Cox7a2/Cox7c/Fxn/Gadd45gip1/Ndufb11/Uqcc3/Ndufs8/Ndufc1/Uqcrb/Ndufb6/Atp5mf/Stoml2/Cox7a1/Ndufs3/Ndufa2/Atpsckmt/Uqcr10/Ndufa5/Atp5f1e/Atp5po/Atp…
mmu	gseaGO	CC	GO:0015934	large ribosomal subunit	129	-0.773611	-2.65207	4.76653e-20	5.08946e-17	4.21023e-17	4303	tags=74%, list=13%, signal=64%	Mrpl1/Rpl36-ps12/Mrpl50/Mrpl19/Mrpl45/Mrpl49/Rpl7/Mrpl9/Rpl4/Rpl39l/Rpl10-ps3/Mrpl10/Rpl3l/Rplp0/Mterf4/Mrpl37/Mrpl12/Mrpl46/Mrps30/Rpl18a/Rpl39/Mrpl58/Mrpl47/Rps12/Mrpl54/Zcchc17/Rpl9-ps1/Mrpl52/Mrpl53/Uba52/Rpl6/Rpl11/Mrpl40/Mrpl32/Rpl17/Mrpl41/Mrpl11/Rpl23/Rpl13/Rpl7a/Snu13/Rpl32/Mrpl15/Mrpl27/Rpl31/Mpv17l2/Mrpl24/Rpl8/Rpl29/Mrpl51/Rpl19/Mrpl42/Rpl23a/Rpl28/Mrpl35/Mrpl20/Rpl41/Mrpl38/Mrpl48/Rp…
mmu	gseaGO	BP	GO:0009060	aerobic respiration	180	-0.668718	-2.37794	7.7614e-19	7.36643e-16	6.09383e-16	4311	tags=59%, list=13%, signal=51%	Ndufs1/Idh2/Ndufb4/Shmt2/Ndufv1/Dguok/Suclg1/Atp5f1a/Cox7b/Mdh2/Atp5f1c/Oxa1l/Cs/Sucla2/Dlat/Cox4i2/Pdhb/Mup1/Uqcrc1/Uqcrfs1/Arl2/Ndufa10/Idh1/Nupr1/Uqcr11/Cyc1/Ndufab1/Atp5pf/Mdh1/Sdhd/Afg1l/Dnajc30/Ndufb8/Antkmt/Uqcrq/Atp5f1d/Cox6a2/Ndufa6/Ndufc2/Chchd10/Ndufaf1/Ndufs2/Ndufs4/Atp5pb/Ndufb2/Mrps36/Uqcc2/Cycs/Sdhb/Cox7a2l/Cox7a2/Cox7c/Fxn/Bloc1s1/Gadd45gip1/Ndufb11/Uqcc3/Ndufs8/Ndufc1/Uqcrb/Ndufb…
mmu	gseaGO	CC	GO:0000313	organellar ribosome	89	-0.826035	-2.6825	3.23226e-18	2.50999e-15	2.07638e-15	4303	tags=88%, list=13%, signal=76%	Mrpl1/Mrps23/Mrpl50/Mrpl19/Mrpl45/Mrpl49/Mrps27/Mrpl9/Mrps18c/Mrpl10/Mrps10/Mrps5/Mrps24/Mterf4/Mrpl37/Mrpl12/Mrpl46/Ptcd3/Mrps30/Mtg1/Mrpl58/Mrpl47/Mrpl54/Mrps7/Dap3/Chchd1/Mrpl52/Mrpl53/Mrps26/Mrpl40/Mrpl32/Mrpl41/Mrpl11/Mtg2/Mrpl15/Mrpl27/Mpv17l2/Mrpl24/Mrpl51/Mrpl42/Mrpl35/Mrpl20/Mrps17/Mrps9/Mrpl38/Mrpl48/Mrps34/Mrpl43/Mrps15/Gadd45gip1/Mrps6/Mrps33/Mrps12/Mrpl28/Mrps28/Mrps16/Mrps18b/Mrps25…
mmu	gseaGO	CC	GO:0005761	mitochondrial ribosome	89	-0.826035	-2.6825	3.23226e-18	2.50999e-15	2.07638e-15	4303	tags=88%, list=13%, signal=76%	Mrpl1/Mrps23/Mrpl50/Mrpl19/Mrpl45/Mrpl49/Mrps27/Mrpl9/Mrps18c/Mrpl10/Mrps10/Mrps5/Mrps24/Mterf4/Mrpl37/Mrpl12/Mrpl46/Ptcd3/Mrps30/Mtg1/Mrpl58/Mrpl47/Mrpl54/Mrps7/Dap3/Chchd1/Mrpl52/Mrpl53/Mrps26/Mrpl40/Mrpl32/Mrpl41/Mrpl11/Mtg2/Mrpl15/Mrpl27/Mpv17l2/Mrpl24/Mrpl51/Mrpl42/Mrpl35/Mrpl20/Mrps17/Mrps9/Mrpl38/Mrpl48/Mrps34/Mrpl43/Mrps15/Gadd45gip1/Mrps6/Mrps33/Mrps12/Mrpl28/Mrps28/Mrps16/Mrps18b/Mrps25…
mmu	gseaGO	BP	GO:0045333	cellular respiration	237	-0.609018	-2.23117	3.99063e-18	2.84066e-15	2.34992e-15	4312	tags=52%, list=13%, signal=45%	Slc1a3/Ndufs1/Idh2/Ndufb4/Shmt2/Ndufv1/Dguok/Suclg1/Oas1a/Atp5f1a/Cox7b/Mdh2/Atp5f1c/Cyp1a2/Oxa1l/Cs/Sucla2/Dlat/Cox4i2/Pdhb/Mup1/Uqcrc1/Uqcrfs1/Lyrm7/Arl2/Trap1/Ndufa10/Idh1/Nupr1/Uqcr11/Cyc1/Ndufab1/Prelid1/Atp5pf/Mdh1/Etfrf1/Sdhd/Afg1l/Dnajc30/Ndufb8/Mybbp1a/Antkmt/Uqcrq/Chchd5/Atp5f1d/Cox6a2/Ndufa6/Ndufc2/Etfb/Chchd10/Norad/Ndufaf1/Sdhaf4/Ndufs2/Ndufs4/Atp5pb/Mtln/Ndufb2/Mrps36/Uqcc2/Chchd4/C…
mmu	gseaGO	BP	GO:0032543	mitochondrial translation	130	-0.736784	-2.52453	7.34888e-18	4.82878e-15	3.99458e-15	4303	tags=72%, list=13%, signal=63%	Mrpl1/Mrps23/Mrpl50/Shmt2/Qrsl1/Mrpl19/Rars2/Gars/Sars2/Mrpl45/Mrpl49/Mrps27/Mrpl9/Mettl8/Mrps18c/Mrpl10/Mrps10/Mrps5/Mrps24/Mrpl37/Mrpl12/Mrpl46/Gfm1/Ptcd3/Hars1/Mrps30/Mtg1/Mrpl58/Mrpl47/Mrpl54/Mrps7/Coa3/Mtrf1/Dap3/Chchd1/Mrpl52/Mrpl53/Tufm/Fastkd3/Mrps26/Mrpl40/Mrpl32/Mrpl41/Mrpl11/Mtg2/Mrpl15/Mrpl27/Mpv17l2/Mrpl24/Mrpl51/Tsfm/Mrpl42/Uqcc2/Mrpl35/Mrpl20/Mrps17/Mrps9/Mrpl38/Mrpl48/Mrps34/Ngrn/…
mmu	gseaGO	CC	GO:0070469	respirasome	87	-0.826015	-2.6706	1.01659e-17	6.20264e-15	5.13109e-15	3403	tags=77%, list=11%, signal=69%	Cox4i2/Uqcrc1/Uqcrfs1/Uqcc4/Ndufa10/Uqcr11/Cyc1/Ndufab1/Sdhd/Ndufb8/Uqcrq/Cox6a2/Ndufa6/Ndufc2/Ndufb4c/Ndufs2/Ndufs4/Cox6b2/Ndufb2/Rab5if/Sdhb/Cox7a2l/Cox7a2/Cox7c/Higd1a/Ndufb11/Uqcc3/Ndufs8/Ndufc1/Uqcrb/Ndufb6/Cox7a1/Cox6c/Ndufs3/Ndufa2/Uqcr10/Ndufa5/Dmac1/Ndufs6b/Sdhc/Ndufs6/Ndufb5/Ndufa4/Ndufa7/Ndufb9/Ndufb10/Ndufa9/Ndufa8/Ndufa13/Ndufa11/Ndufa1/Uqcrh/Ndufa12/Ndufs5/Ndufs7/Cox5b/Cox4i1/Ndufv2…
mmu	gseaGO	CC	GO:0098803	respiratory chain complex	80	-0.846108	-2.70906	1.23754e-17	7.04736e-15	5.82988e-15	3403	tags=80%, list=11%, signal=72%	Cox4i2/Uqcrc1/Uqcrfs1/Ndufa10/Uqcr11/Cyc1/Ndufab1/Sdhd/Ndufb8/Uqcrq/Cox6a2/Ndufa6/Ndufc2/Ndufb4c/Ndufs2/Ndufs4/Cox6b2/Ndufb2/Sdhb/Cox7a2l/Cox7a2/Cox7c/Ndufb11/Uqcc3/Ndufs8/Ndufc1/Uqcrb/Ndufb6/Cox7a1/Cox6c/Ndufs3/Ndufa2/Uqcr10/Ndufa5/Dmac1/Ndufs6b/Sdhc/Ndufs6/Ndufb5/Ndufa4/Ndufa7/Ndufb9/Ndufb10/Ndufa9/Ndufa8/Ndufa13/Ndufa11/Ndufa1/Uqcrh/Ndufa12/Ndufs5/Ndufs7/Cox5b/Cox4i1/Ndufv2/Cox6b1/Cox6a1/Ndufb…
mmu	gseaGO	CC	GO:0005746	mitochondrial respirasome	79	-0.842948	-2.70087	1.94227e-17	1.03693e-14	8.57792e-15	3403	tags=89%, list=11%, signal=79%	Stmp1/Ndufs1/Ndufb4/Ndufv1/Ndufa4l2/Cox7b/Cox4i2/Uqcrc1/Uqcrfs1/Ndufa10/Uqcr11/Cyc1/Ndufab1/Sdhd/Ndufb8/Uqcrq/Cox6a2/Ndufa6/Ndufc2/Ndufb4c/Ndufs2/Ndufs4/Ndufb2/Rab5if/Sdhb/Cox7a2l/Cox7a2/Cox7c/Ndufb11/Uqcc3/Ndufs8/Ndufc1/Uqcrb/Ndufb6/Cox7a1/Cox6c/Ndufs3/Ndufa2/Uqcr10/Ndufa5/Dmac1/Ndufs6b/Sdhc/Ndufs6/Ndufb5/Ndufa4/Ndufa7/Ndufb9/Ndufb10/Ndufa9/Ndufa8/Ndufa13/Ndufa11/Ndufa1/Uqcrh/Ndufa12/Ndufs5/Nduf…
mmu	gseaGO	BP	GO:0033108	mitochondrial respiratory chain complex assembly	96	-0.798485	-2.62869	2.71822e-17	1.36583e-14	1.12987e-14	4398	tags=77%, list=14%, signal=67%	Stmp1/Ndufs1/Sdhaf3/Ndufb4/Aifm1/Oxa1l/Lyrm2/Coa4/Ndufaf6/Bcs1l/Lyrm7/Ndufaf4/Uqcc4/Ndufa10/Chchd7/Ndufab1/Coa3/Smim20/Samm50/Fastkd3/Ndufb8/Ndufaf8/Cox16/Ndufaf5/Cox19/Ndufa6/Ndufc2/Ndufb4c/Ndufaf2/Ndufaf1/Sdhaf4/Coa8/Ndufs2/Ndufs4/Ndufb2/Uqcc2/Ndufaf3/Chchd4/Tmem126a/Sco2/Tmem223/Sdhaf1/Ndufb11/Uqcc3/Ndufs8/Ndufc1/Ndufb6/Ndufs3/Ndufa2/Ndufa5/Dmac1/Ndufs6/Ndufb5/Cox20/Ndufb9/Ndufb10/Ndufa9/Ndufa…
mmu	gseaGO	BP	GO:0140053	mitochondrial gene expression	166	-0.668832	-2.36027	6.82536e-17	3.23901e-14	2.67945e-14	4841	tags=68%, list=15%, signal=58%	Trmt5/Mrps31/Mrpl17/Mrpl39/Rpusd4/Ears2/Supv3l1/Mrpl1/Mrps23/Mrpl50/Shmt2/Qrsl1/Mrpl19/Rars2/Gars/Sars2/Mrpl45/Mrpl49/Mrps27/Mrpl9/Mettl8/Twnk/Mrps18c/Mrpl10/Mrps10/Mrps5/Mrps24/Mterf4/Mrpl37/Mterf1b/Mrpl12/Mrpl46/Gfm1/Ptcd3/Hars1/Mrps30/Mtg1/Mrpl58/Mrpl47/Mrpl54/Mrps7/Coa3/Hsd17b10/Mtrf1/Dap3/Chchd1/Mrpl52/Mrpl53/Tufm/Mterf1a/Thap11/Fastkd3/Mrps26/Mrpl40/Mrpl32/Mrpl41/Mrpl11/Mtg2/Mrpl15/Mrpl27/C…
mmu	gseaGO	BP	GO:0042254	ribosome biogenesis	319	-0.536351	-2.01249	2.49515e-16	1.12177e-13	9.27974e-14	4461	tags=49%, list=14%, signal=43%	Nob1/Npm1/Ddx10/Rpf1/Nom1/Ybey/Usp16/Mak16/Wdr43/Nsa2/Rps23/Gtf3a/Riox2/Pih1d1/Nop14/Rpusd1/Exosc3/Mrm1/Rbm34/Zfp593/Utp11/Rrp1/Gtpbp10/Pa2g4/Brix1/Rpl7/Rps7/Esf1/Rpp30/Exosc1/Mettl18/Exosc4/Mrpl10/Fcf1/Npm3/Rrs1/Las1l/Mdn1/Wdr55/Rplp0/Noa1/Cinp/Mettl5/Dhx37/Suv39h1/Mterf4/Nol7/Mettl16/2810004N23Rik/Ngdn/Exosc2/Rasl2-9/Nop58/Znhit6/Mphosph10/Ran/Riox1/Serbp1/Nifk/Rps27l/Rps12/Dcaf13/Rps17/Rps19/S…
mmu	gseaGO	BP	GO:0022613	ribonucleoprotein complex biogenesis	433	-0.479861	-1.83487	1.04127e-15	4.44728e-13	3.67899e-13	4461	tags=44%, list=14%, signal=39%	Nob1/Npm1/Ddx10/Rpf1/Ythdc1/Lsm2/Nom1/Ybey/Usp16/Mak16/Eif2s2/Wdr43/Tarbp2/Ptges3/Nsa2/Crnkl1/Rps23/Gtf3a/Snrpg/Riox2/Pih1d1/Nop14/Rpusd1/Exosc3/Tssc4/Mrm1/Rbm34/Zfp593/Utp11/Rrp1/Gtpbp10/Pa2g4/Brix1/Prpf31/Rpl7/Rps7/Esf1/Nol3/Polr2d/Rpp30/Exosc1/Mettl18/Exosc4/Mrpl10/Fcf1/Hsp90aa1/Npm3/Rrs1/Las1l/Mdn1/Wdr55/Rplp0/Eif3d/Noa1/Cinp/Mettl5/Ruvbl2/Gemin8/Dhx37/Suv39h1/Mcts1/Mterf4/Nol7/Mettl16/281000…
mmu	gseaGO	CC	GO:0022626	cytosolic ribosome	135	-0.691633	-2.37778	1.30583e-15	5.31162e-13	4.394e-13	3796	tags=61%, list=12%, signal=54%	Rpl7/Rps7/Rpl4/Rpl39l/Rpl10-ps3/Rpl3l/Rps3/Rplp0/Mcts1/Rnf25/Gspt1/Rpl18a/Rpl39/Rps27l/Rps12/Apod/Rps17/Zcchc17/Rps19/Rps2/Rpl9-ps1/Uba52/Rps24/Rps14/Rps8/Pelo/Rpl6/Rpl11/Usp10/Rps27a/Rpl17/Rpl23/Rpl13/Rpl7a/Rps4l/Snu13/Rpl32/Rpl31/Rps6-ps4/Rps27/Rps20/Rpsa/Rpl8/Rpl29/Rpl19/Rpl23a/Rps3a1/Rpl28/Rpl41/Rps4x/Rpl9/Rps11/Rps5/Rpl18/Rpl36/Fau/Rps9/Uba52rt/Rpl27/Rps6/Rps28/Rpl30/Rpl36al/Rpl27a/Rps10/Rps…
mmu	gseaGO	BP	GO:0015986	proton motive force-driven ATP synthesis	60	-0.872834	-2.68681	3.90477e-15	1.51612e-12	1.2542e-12	3109	tags=88%, list=10%, signal=80%	Ndufa10/Ndufab1/Atp5mc2/Atp5pf/Sdhd/Dnajc30/Atp5mc1/Ndufb8/Antkmt/Atp5f1d/Ndufa6/Ndufc2/Atp5mc3/Ndufs2/Ndufs4/Atp5pb/Ndufb2/Sdhb/Ndufb11/Ndufs8/Ndufc1/Ndufb6/Atp5mf/Stoml2/Ndufs3/Ndufa2/Atpsckmt/Ndufa5/Atp5f1e/Atp5po/Atp5me/Sdhc/Ndufs6/Ndufb5/Ndufa7/Ndufb9/Ndufb10/Ndufa9/Ndufa8/Ndufa13/Ndufa11/Ndufa1/Ndufa12/Ndufs5/Ndufs7/Atp5mg/Ndufv2/Ndufb1/Ndufb7/Ndufb3/Atp5pd/Ndufv3/Ndufa3
mmu	gseaGO	BP	GO:0015980	energy derivation by oxidation of organic compounds	333	-0.513592	-1.93127	4.1606e-15	1.54521e-12	1.27826e-12	4668	tags=48%, list=15%, signal=41%	Snca/Pask/Ugp2/Rb1cc1/Etfa/Polg2/Ppp1r1a/Stbd1/Slc1a3/Ndufs1/Idh2/Gabarapl1/Ndufb4/Ptges3/Shmt2/Ndufv1/Dguok/Suclg1/G6pc1/Oas1a/Atp5f1a/Cox7b/Mdh2/Atp5f1c/Cyp1a2/Phkb/Nhlrc1/Oxa1l/Gck/Slc37a4/Cs/Ppp1cc/Ppp1r3c/Sucla2/Ppp1ca/Dlat/Cox4i2/Pdhb/Mup1/Uqcrc1/Uqcrfs1/Igf1/Lyrm7/Cavin3/Arl2/Trap1/Ndufa10/Idh1/Nupr1/Esrrb/Uqcr11/Cyc1/Ndufab1/Prelid1/Atp5pf/Mdh1/Etfrf1/Sdhd/Afg1l/C1qtnf2/Dnajc30/Ndufb8/Myb…
mmu	gseaGO	CC	GO:0015935	small ribosomal subunit	82	-0.807449	-2.59312	6.10274e-15	2.17207e-12	1.79683e-12	4285	tags=84%, list=13%, signal=73%	Mrps23/Rps23/Rps18/Mrps27/Rps7/Mrps18c/Mrps10/Rps3/Mrps5/Mcts1/Mrps24/Ptcd3/Rps27l/Rps12/Rps17/Rps18-ps6/Rps19/Mrps7/Rack1/Rps2/Dap3/Chchd1/Uba52/Rps24/Rps14/Rps8/Mrps26/Rps27a/Rps4l/Rps6-ps4/Rps27/Rps20/Rpsa/Mrpl42/Rps3a1/Mrps17/Rps4x/Mrps9/Mrps34/Rps11/Rps5/Fau/Rps9/Rps6/Mrps15/Rps28/Mrps6/Mrps33/Mrps12/Mrps28/Rps10/Rps13/Rps25/Rps18-ps5/Mrps16/Mrps18b/Mrps25/Mrps11/Mrps14/Rps26/Imp3/Rps21/Rps1…
mmu	gseaGO	BP	GO:0042776	proton motive force-driven mitochondrial ATP synthesis	56	-0.870638	-2.64657	3.27799e-14	1.12002e-11	9.26531e-12	3109	tags=88%, list=10%, signal=79%	Ndufa10/Ndufab1/Atp5pf/Sdhd/Dnajc30/Ndufb8/Antkmt/Atp5f1d/Ndufa6/Ndufc2/Ndufs2/Ndufs4/Atp5pb/Ndufb2/Sdhb/Ndufb11/Ndufs8/Ndufc1/Ndufb6/Atp5mf/Stoml2/Ndufs3/Ndufa2/Atpsckmt/Ndufa5/Atp5f1e/Atp5po/Atp5me/Sdhc/Ndufs6/Ndufb5/Ndufa7/Ndufb9/Ndufb10/Ndufa9/Ndufa8/Ndufa13/Ndufa11/Ndufa1/Ndufa12/Ndufs5/Ndufs7/Ndufv2/Ndufb1/Ndufb7/Ndufb3/Atp5pd/Ndufv3/Ndufa3
mmu	gseaGO	BP	GO:0042773	ATP synthesis coupled electron transport	68	-0.817711	-2.56486	1.80888e-13	5.72276e-11	4.73412e-11	3403	tags=75%, list=11%, signal=67%	Ndufs1/Ndufv1/Dguok/Cox7b/Cox4i2/Uqcrc1/Uqcrfs1/Ndufa10/Uqcr11/Cyc1/Sdhd/Afg1l/Ndufb8/Uqcrq/Cox6a2/Ndufc2/Ndufaf1/Ndufs2/Cycs/Sdhb/Cox7a2l/Cox7a2/Cox7c/Uqcc3/Ndufs8/Uqcrb/Ndufb6/Cox7a1/Ndufs3/Uqcr10/Chchd2/Sdhc/Ndufs6/Ndufa7/Park7/Ndufb9/Ndufa8/Coq7/Mtch2/Dnajc15/Uqcrh/Ndufa12/Iscu/Ndufs7/Cox5b/Cox4i1/Ndufv2/Cox6a1/Cox8a/Ndufv3/Cox5a
mmu	gseaGO	BP	GO:0042775	mitochondrial ATP synthesis coupled electron transport	68	-0.817711	-2.56486	1.80888e-13	5.72276e-11	4.73412e-11	3403	tags=75%, list=11%, signal=67%	Ndufs1/Ndufv1/Dguok/Cox7b/Cox4i2/Uqcrc1/Uqcrfs1/Ndufa10/Uqcr11/Cyc1/Sdhd/Afg1l/Ndufb8/Uqcrq/Cox6a2/Ndufc2/Ndufaf1/Ndufs2/Cycs/Sdhb/Cox7a2l/Cox7a2/Cox7c/Uqcc3/Ndufs8/Uqcrb/Ndufb6/Cox7a1/Ndufs3/Uqcr10/Chchd2/Sdhc/Ndufs6/Ndufa7/Park7/Ndufb9/Ndufa8/Coq7/Mtch2/Dnajc15/Uqcrh/Ndufa12/Iscu/Ndufs7/Cox5b/Cox4i1/Ndufv2/Cox6a1/Cox8a/Ndufv3/Cox5a
mmu	gseaGO	BP	GO:0002181	cytoplasmic translation	145	-0.645625	-2.23771	2.4275e-13	7.40562e-11	6.12625e-11	4238	tags=57%, list=13%, signal=50%	Rpl36-ps12/Rps23/Mif4gd/Rps18/Eif3m/Rpl7/Rps7/Mettl3/Rpl4/Eif2b3/Rpl39l/Rps3/Rplp0/Eif3d/Ncbp2/Mcts1/Zc3h15/Rpl22l1/Rpl18a/Rpl39/Parp16/Rps12/Rps17/Rps19/Drg1/Rps2/Eif4ebp1/Uba52/Rps24/Rps14/Rps8/Rpl6/Rpl11/Rps27a/Ncbp1/Rpl17/Rpl23/Rpl13/Rpl7a/Eif3i/Rpl32/Rpl31/Rwdd1/Rps6-ps4/Rps20/Rpsa/Rpl8/Rpl29/Rpl19/Rpl23a/Rps3a1/Rpl28/Rpl41/Rps4x/Rpl9/Rps11/Rps5/Rpl18/Rpl36/Fau/Rps9/Rpl27/Rps6/Rps28/Rpl30/Rp…
mmu	gseaGO	CC	GO:1990204	oxidoreductase complex	114	-0.694423	-2.34021	2.95013e-13	8.68965e-11	7.18846e-11	4392	tags=61%, list=14%, signal=52%	Cyb5b/Bckdha/Ndufs1/Ndufb4/Ndufv1/Cbr4/Pdk2/Rrm1/Dlat/Pdhb/Uqcrc1/Uqcrfs1/Gcsh/Ndufa10/Mtarc1/Uqcr11/Cyc1/Ndufab1/Bckdk/Sdhd/Cyb5r3/Ndufb8/Bckdhb/Uqcrq/Ndufa6/Ndufc2/Ndufb4c/Etfb/Ndufs2/Ndufs4/Ndufb2/Mrps36/Sdhb/Ldhb/Ndufb11/Uqcc3/Ndufs8/Ndufc1/Uqcrb/Ndufb6/Ndufs3/Ndufa2/Uqcr10/Ndufa5/Dmac1/Ndufs6b/Sdhc/Ndufs6/Hsd17b8/Ndufb5/Ndufa4/Ndufa7/Ndufb9/Ndufb10/Ndufa9/Ndufa8/Ndufa13/Ndufa11/Ndufa1/Uqcrh/…
mmu	gseaGO	BP	GO:0009206	purine ribonucleoside triphosphate biosynthetic process	102	-0.712259	-2.36365	3.26937e-13	9.30899e-11	7.7008e-11	3235	tags=63%, list=10%, signal=57%	Pnp/Ndufa10/Ndufab1/Eno1b/Atp5mc2/Atp5pf/Sdhd/Dnajc30/Atp5mc1/Ndufb8/Antkmt/Nme3/Atp5f1d/Eno1/Ndufa6/Ndufc2/Adcy10/Atp5mc3/Ndufs2/Ndufs4/Atp5pb/Ndufb2/Bcl2l1/Nme5/Sdhb/Nme1/Nme2/Ndufb11/Uqcc3/Ndufs8/Ndufc1/Ndufb6/Atp5mf/Stoml2/Ndufs3/Ndufa2/Atpsckmt/Ndufa5/Atp5f1e/Atp5po/Atp5me/Vcp/Sdhc/Ndufs6/Ndufb5/Ndufa7/Ndufb9/Ndufb10/Ndufa9/Ndufa8/Ndufa13/Ndufa11/Ndufa1/Ndufa12/Ndufs5/Ndufs7/Atp5mg/Ndufv2/Nd…
mmu	gseaGO	BP	GO:0022900	electron transport chain	101	-0.709547	-2.35121	3.3929e-13	9.34908e-11	7.73396e-11	3403	tags=65%, list=11%, signal=58%	Snca/Etfa/Polg2/Slc1a3/Ndufs1/Ndufv1/Dguok/Cox7b/Cox4i2/Uqcrc1/Uqcrfs1/Ndufa10/Uqcr11/Cyc1/Etfrf1/Sdhd/Afg1l/Thap11/Ndufb8/Mybbp1a/Uqcrq/Cox6a2/Ndufc2/Etfb/Norad/Ndufaf1/Ndufs2/Fdx2/Ndufs4/Fdx1/Cycs/Sdhb/Cox7a2l/Sco2/Cox7a2/Cox7c/Uqcc3/Ndufs8/Uqcrb/Ndufb6/Cox7a1/Ndufs3/Uqcr10/Ndufa5/Chchd2/Sdhc/Ndufs6/Ndufa7/Park7/Ndufb9/Ndufa8/Coq7/Mtch2/Dnajc15/Uqcrh/Ndufa12/Iscu/Ndufs7/Cox5b/Cox4i1/Ndufv2/Cox6…
mmu	gseaGO	BP	GO:0003007	heart morphogenesis	294	0.581799	1.83553	7.69194e-13	2.05327e-10	1.69855e-10	6960	tags=54%, list=22%, signal=43%	Crkl/Fat4/Eng/Dvl3/Insr/Zmiz1/Mtor/Fkrp/Acvr1/Htr2b/Rac1/Ephb4/Mrtfb/Ncor2/Notch2/Ext1/Nrp1/Smad6/Zfpm1/Kat6a/Arid2/Smad3/Pkd2/Dnaaf1/Robo1/Asxl1/Abcc9/Fzd1/Bmp4/Nedd4/Lrp6/Prox1/Atf2/Synpo2l/Bmp2/Tek/Tead1/Nfatc1/Grhl2/Kdm2a/Kcnj8/Foxf1/Smo/Rbm15/Zmpste24/Kdm6a/Asxl2/Ppp1r13l/Rxra/Ccm2l/Nrp2/Yap1/Notch1/Tgfbr3/Smarca4/Smad4/Ptch1/Lefty1/Robo2/Gata6/Tfap2a/Prickle1/Tgfbr2/Mesp1/Gja5/Uty/Pkp2/Nphp…
mmu	gseaGO	BP	GO:0009145	purine nucleoside triphosphate biosynthetic process	103	-0.708219	-2.35275	9.37263e-13	2.42609e-10	2.00697e-10	3235	tags=62%, list=10%, signal=56%	Pnp/Ndufa10/Ndufab1/Eno1b/Atp5mc2/Atp5pf/Sdhd/Dnajc30/Atp5mc1/Ndufb8/Antkmt/Nme3/Atp5f1d/Eno1/Ndufa6/Ndufc2/Adcy10/Atp5mc3/Ndufs2/Ndufs4/Atp5pb/Ndufb2/Bcl2l1/Nme5/Sdhb/Nme1/Nme2/Ndufb11/Uqcc3/Ndufs8/Ndufc1/Ndufb6/Atp5mf/Stoml2/Ndufs3/Ndufa2/Atpsckmt/Ndufa5/Atp5f1e/Atp5po/Atp5me/Vcp/Sdhc/Ndufs6/Ndufb5/Ndufa7/Ndufb9/Ndufb10/Ndufa9/Ndufa8/Ndufa13/Ndufa11/Ndufa1/Ndufa12/Ndufs5/Ndufs7/Atp5mg/Ndufv2/Nd…
mmu	gseaGO	BP	GO:0009201	ribonucleoside triphosphate biosynthetic process	107	-0.694951	-2.32072	1.01213e-12	2.54282e-10	2.10353e-10	4411	tags=68%, list=14%, signal=59%	Aldoa/Ctps2/Ndufs1/Ndufb4/Ndufv1/Atp5f1a/Atp5f1c/Uck1/Nudt2/Pnp/Ndufa10/Ndufab1/Eno1b/Atp5mc2/Atp5pf/Sdhd/Dnajc30/Atp5mc1/Ndufb8/Antkmt/Nme3/Atp5f1d/Eno1/Ndufa6/Ndufc2/Adcy10/Atp5mc3/Ndufs2/Ndufs4/Atp5pb/Ndufb2/Bcl2l1/Nme5/Sdhb/Nme1/Nme2/Ndufb11/Uqcc3/Ndufs8/Ndufc1/Ndufb6/Atp5mf/Stoml2/Ndufs3/Ndufa2/Atpsckmt/Ndufa5/Atp5f1e/Atp5po/Atp5me/Vcp/Sdhc/Ndufs6/Ndufb5/Ndufa7/Ndufb9/Ndufb10/Ndufa9/Ndufa8/N…
mmu	gseaGO	BP	GO:0009142	nucleoside triphosphate biosynthetic process	113	-0.68456	-2.3019	2.02408e-12	4.93992e-10	4.08652e-10	4411	tags=66%, list=14%, signal=57%	Aldoa/Ctps2/Ndufs1/Ndufb4/Ndufv1/Atp5f1a/Atp5f1c/Uck1/Nudt2/Dtymk/Pnp/Ndufa10/Ndufab1/Eno1b/Atp5mc2/Atp5pf/Sdhd/Dnajc30/Atp5mc1/Ndufb8/Antkmt/Nme3/Cmpk2/Atp5f1d/Eno1/Ndufa6/Ndufc2/Adcy10/Atp5mc3/Ndufs2/Ndufs4/Atp5pb/Ndufb2/Bcl2l1/Nme5/Sdhb/Nme1/Nme2/Ndufb11/Uqcc3/Ndufs8/Ndufc1/Ndufb6/Atp5mf/Stoml2/Ndufs3/Ndufa2/Atpsckmt/Ndufa5/Atp5f1e/Atp5po/Atp5me/Vcp/Sdhc/Ndufs6/Ndufb5/Ndufa7/Ndufb9/Ndufb10/Ndu…
mmu	gseaGO	BP	GO:0006091	generation of precursor metabolites and energy	466	-0.438363	-1.68374	2.3858e-12	5.66097e-10	4.683e-10	4680	tags=42%, list=15%, signal=36%	Tkfc/Snca/Pask/Ugp2/Acat1/Prps1/Rb1cc1/Etfa/Polg2/Ppp1r1a/Stbd1/Aldoa/Slc1a3/Ndufs1/Idh2/Gabarapl1/Ndufb4/Ptges3/Shmt2/Pgam1/Ndufv1/Dguok/Dgat1/Suclg1/G6pc1/Oas1a/Atp5f1a/Cox7b/Mdh2/Atp5f1c/Cyp1a2/Phkb/Nhlrc1/Oxa1l/Gck/Slc37a4/Cs/Adh5/Ppp1cc/Phb2/Ppp1r3c/Sucla2/Ppp1ca/Dlat/Cox4i2/Pdhb/Mup1/Uqcrc1/Uqcrfs1/Gapdh/Igf1/Lyrm7/Cavin3/Arl2/Trap1/Bpgm/Rpia/Ndufa10/Htr2a/Hsd11b1/Idh1/Aldoc/Pfkfb1/Nupr1/Es…
mmu	gseaGO	BP	GO:0009144	purine nucleoside triphosphate metabolic process	158	-0.596832	-2.08953	4.2028e-12	9.70279e-10	8.02658e-10	4311	tags=54%, list=13%, signal=47%	Ndufs1/Ndufb4/Atp6v1b2/Ak2/Ndufv1/Dguok/Atp5f1a/Atp5f1c/Gimap7/Nudt2/Nudt16/Pnp/Ndufa10/Ran/Bad/Ndufab1/Eno1b/Atp5mc2/Atp5pf/Sdhd/Ola1/Dnajc30/Atp5mc1/Ndufb8/Tspo/Antkmt/Nme3/Atp5if1/Atp5f1d/Eno1/Ndufa6/Ndufc2/Adcy10/Atp5mc3/Ndufs2/Ndufs4/Atp5pb/Ndufb2/Bcl2l1/Mfn1/Nme5/Sdhb/Nme1/Guk1/Nme2/Ndufb11/Uqcc3/Ndufs8/Ndufc1/Ndufb6/Atp5mf/Stoml2/Ndufs3/Ndufa2/Atpsckmt/Myh7/Ndufa5/Atp5f1e/Atp5po/Atp5me/Vcp…
mmu	gseaGO	BP	GO:0006754	ATP biosynthetic process	91	-0.722475	-2.35468	6.88354e-12	1.54735e-09	1.28003e-09	2831	tags=64%, list=9%, signal=58%	Ndufab1/Eno1b/Atp5mc2/Atp5pf/Sdhd/Dnajc30/Atp5mc1/Ndufb8/Antkmt/Atp5f1d/Eno1/Ndufa6/Ndufc2/Adcy10/Atp5mc3/Ndufs2/Ndufs4/Atp5pb/Ndufb2/Bcl2l1/Sdhb/Ndufb11/Uqcc3/Ndufs8/Ndufc1/Ndufb6/Atp5mf/Stoml2/Ndufs3/Ndufa2/Atpsckmt/Ndufa5/Atp5f1e/Atp5po/Atp5me/Vcp/Sdhc/Ndufs6/Ndufb5/Ndufa7/Ndufb9/Ndufb10/Ndufa9/Ndufa8/Ndufa13/Ndufa11/Ndufa1/Ndufa12/Ndufs5/Ndufs7/Atp5mg/Ndufv2/Ndufb1/Ndufb7/Ndufb3/Atp5pd/Ndufv3…
mmu	gseaGO	BP	GO:0019646	aerobic electron transport chain	55	-0.832966	-2.52705	7.11479e-12	1.55832e-09	1.28911e-09	3403	tags=76%, list=11%, signal=68%	Cox4i2/Uqcrc1/Uqcrfs1/Ndufa10/Uqcr11/Cyc1/Sdhd/Afg1l/Ndufb8/Uqcrq/Cox6a2/Ndufc2/Ndufaf1/Ndufs2/Cycs/Sdhb/Cox7a2l/Cox7a2/Cox7c/Uqcc3/Ndufs8/Uqcrb/Ndufb6/Cox7a1/Ndufs3/Uqcr10/Sdhc/Ndufs6/Ndufa7/Park7/Ndufb9/Ndufa8/Dnajc15/Uqcrh/Iscu/Ndufs7/Cox5b/Cox4i1/Ndufv2/Cox6a1/Cox8a/Cox5a
mmu	gseaGO	BP	GO:0009152	purine ribonucleotide biosynthetic process	187	-0.559647	-1.99818	7.87337e-12	1.68136e-09	1.39089e-09	4736	tags=51%, list=15%, signal=44%	Adcy2/Snca/Acat1/Nme4/Npr2/Aldoa/Acsl5/Ndufs1/Ndufb4/Vdac1/Ak2/Mthfd1/Ndufv1/Atp5f1a/Atp5f1c/Mpc2/Nudt2/Acot7/Pdk2/Adcy4/Dlat/Acss2/Pdhb/Pnp/Ndufa10/Ndufab1/Eno1b/Atp5mc2/Atp5pf/Sdhd/Ppcs/Dnajc30/Coasy/Atp5mc1/Ndufb8/Gart/Antkmt/Nme3/Atp5f1d/Eno1/Ndufa6/Ndufc2/Adcy10/Atp5mc3/Hprt1/Ndufs2/Ndufs4/Atp5pb/Ndufb2/Bcl2l1/Dcakd/Acsl6/Nme5/Sdhb/Nme1/Guk1/Nme2/Ndufb11/Uqcc3/Ndufs8/Ndufc1/Ndufb6/Atp5mf/Sto…
mmu	gseaGO	BP	GO:0022904	respiratory electron transport chain	91	-0.721083	-2.35014	8.69423e-12	1.81137e-09	1.49844e-09	4668	tags=68%, list=15%, signal=58%	Snca/Etfa/Polg2/Slc1a3/Ndufs1/Ndufv1/Dguok/Cox7b/Cox4i2/Uqcrc1/Uqcrfs1/Ndufa10/Uqcr11/Cyc1/Etfrf1/Sdhd/Afg1l/Ndufb8/Mybbp1a/Uqcrq/Cox6a2/Ndufc2/Etfb/Norad/Ndufaf1/Ndufs2/Ndufs4/Cycs/Sdhb/Cox7a2l/Sco2/Cox7a2/Cox7c/Uqcc3/Ndufs8/Uqcrb/Ndufb6/Cox7a1/Ndufs3/Uqcr10/Ndufa5/Chchd2/Sdhc/Ndufs6/Ndufa7/Park7/Ndufb9/Ndufa8/Coq7/Mtch2/Dnajc15/Uqcrh/Ndufa12/Iscu/Ndufs7/Cox5b/Cox4i1/Ndufv2/Cox6a1/Cox8a/Ndufv3/C…
mmu	gseaGO	BP	GO:0009141	nucleoside triphosphate metabolic process	173	-0.572171	-2.02677	9.07882e-12	1.84646e-09	1.52747e-09	4321	tags=53%, list=13%, signal=46%	Aldoa/Ctps2/Ndufs1/Ndufb4/Atp6v1b2/Ak2/Ndufv1/Dguok/Atp5f1a/Atp5f1c/Uck1/Gimap7/Nudt2/Nudt16/Dtymk/Pnp/Ndufa10/Ran/Bad/Ndufab1/Eno1b/Atp5mc2/Atp5pf/Sdhd/Ola1/Dut/Dnajc30/Atp5mc1/Ndufb8/Tspo/Antkmt/Nme3/Atp5if1/Cmpk2/Dctpp1/Atp5f1d/Eno1/Ndufa6/Ndufc2/Adcy10/Atp5mc3/Ndufs2/Ndufs4/Atp5pb/Ndufb2/Bcl2l1/Mfn1/Nme5/Sdhb/Nme1/Guk1/Nme2/Ndufb11/Uqcc3/Ndufs8/Ndufc1/Ndufb6/Atp5mf/Stoml2/Ndufs3/Ndufa2/Atpsck…
mmu	gseaGO	BP	GO:0046034	ATP metabolic process	125	-0.643284	-2.19665	1.29208e-11	2.56674e-09	2.12332e-09	2905	tags=53%, list=9%, signal=48%	Ndufa10/Bad/Ndufab1/Eno1b/Atp5mc2/Atp5pf/Sdhd/Ola1/Dnajc30/Atp5mc1/Ndufb8/Tspo/Antkmt/Atp5if1/Atp5f1d/Eno1/Ndufa6/Ndufc2/Adcy10/Atp5mc3/Ndufs2/Ndufs4/Atp5pb/Ndufb2/Bcl2l1/Sdhb/Ndufb11/Uqcc3/Ndufs8/Ndufc1/Ndufb6/Atp5mf/Stoml2/Ndufs3/Ndufa2/Atpsckmt/Myh7/Ndufa5/Atp5f1e/Atp5po/Atp5me/Vcp/Sdhc/Ndufs6/Ndufb5/Ndufa7/Ndufb9/Ndufb10/Ndufa9/Ndufa8/Ndufa13/Ndufa11/Ndufa1/Fis1/Ndufa12/Ndufs5/Ndufs7/Atp5mg/N…
mmu	gseaGO	BP	GO:0009205	purine ribonucleoside triphosphate metabolic process	149	-0.606659	-2.11267	1.45032e-11	2.8156e-09	2.32919e-09	3235	tags=49%, list=10%, signal=44%	Pnp/Ndufa10/Ran/Bad/Ndufab1/Eno1b/Atp5mc2/Atp5pf/Sdhd/Ola1/Dnajc30/Atp5mc1/Ndufb8/Tspo/Antkmt/Nme3/Atp5if1/Atp5f1d/Eno1/Ndufa6/Ndufc2/Adcy10/Atp5mc3/Ndufs2/Ndufs4/Atp5pb/Ndufb2/Bcl2l1/Mfn1/Nme5/Sdhb/Nme1/Nme2/Ndufb11/Uqcc3/Ndufs8/Ndufc1/Ndufb6/Atp5mf/Stoml2/Ndufs3/Ndufa2/Atpsckmt/Myh7/Ndufa5/Atp5f1e/Atp5po/Atp5me/Vcp/Sdhc/Ndufs6/Ndufb5/Ndufa7/Ndufb9/Ndufb10/Ndufa9/Ndufa8/Ndufa13/Ndufa11/Ndufa1/Fi…
mmu	gseaKEGG	NA	mmu00190	Oxidative phosphorylation - Mus musculus (house mouse)	123	-0.796072	-2.72545	1e-10	3.44e-09	2.07368e-09	4311	tags=78%, list=13%, signal=68%	Ndufs1/Ndufb4/Atp6v1b2/Ndufv1/Tcirg1/Ndufa4l2/Atp5f1a/Cox7b/Atp6v0e/Atp5f1c/Atp6v0b/Cox4i2/Uqcrc1/Uqcrfs1/Ndufa10/Uqcr11/Cyc1/Ndufab1/Ppa1/Atp5mc2/Atp5pf/Sdhd/Atp5mc1/Ndufb8/Atp6v1e1/Uqcrq/Atp5f1d/Cox6a2/Ndufa6/Ndufc2/Ndufb4c/Atp5mc3/Atp6v1d/Atp6v0d1/Ndufs2/Ndufs4/Cox6b2/Atp5pb/Ndufb2/Cycs/Sdhb/Cox7a2l/Atp6v1h/Cox7a2/Cox7c/Ndufb11/Ndufs8/Ndufc1/Uqcrb/Ndufb6/Atp5mf/Cox7a1/Cox6c/Ndufs3/Ndufa2/Uqcr1…
mmu	gseaKEGG	NA	mmu03010	Ribosome - Mus musculus (house mouse)	200	-0.738027	-2.66198	1e-10	3.44e-09	2.07368e-09	3796	tags=55%, list=12%, signal=48%	Rpl7/Mrpl9/Rps7/Rpl4/Rpl39l/Mrps18c/Mrpl10/Rpl3l/Mrps10/Rps3/Rplp0/Mrps5/Rpl22l1/Mrpl12/Rpl18a/Rpl39/Rps27l/Rps12/Gm6139/Rps17/Rps19/Mrps7/Gm10420/Rps2/Uba52/Rps24/Rps14/Rsl24d1/Rps8/Rpl6/Rpl11/Mrpl32/Rps27a/Rpl17/Mrpl11/Rpl23/Rpl13/Rpl7a/Rpl32/Mrpl15/Mrpl27/Rps12-ps24/Rpl31/Rps27/Rps20/Rpsa/Mrpl24/Rpl8/Rpl29/Rpl19/Rpl23a/Rps3a1/Rpl28/Mrpl35/Mrpl20/Rpl41/Mrps17/Rps4x/Mrps9/Rpl9/Rps11/Rps5/Rpl18/R…
mmu	gseaKEGG	NA	mmu03050	Proteasome - Mus musculus (house mouse)	47	-0.869314	-2.58467	1e-10	3.44e-09	2.07368e-09	2515	tags=79%, list=8%, signal=73%	Psma8/Psmd3/Psmd7/Psmb8/Psma1/Psmd12/Psmd14/Psmb10/Psmd9/Psma4/Psmb6/Psme2/Psmb9/Psme1/Psma6/Psma2/Psma7/Sem1/Psmc2/Psmb1/Psmb7/Psma5/Psmc3/Psma3/Adrm1/Psmc4/Psmf1/Psmd13/Psmc1/Psmb2/Psmd4/Psmb5/Psmb4/Pomp/Psmb3/Psmc5/Psmd2
mmu	gseaKEGG	NA	mmu05012	Parkinson disease - Mus musculus (house mouse)	252	-0.626795	-2.30541	1e-10	3.44e-09	2.07368e-09	4344	tags=57%, list=14%, signal=49%	Daxx/Ndufs1/Maob/Ndufb4/Vdac1/Ndufv1/Ndufa4l2/Atp5f1a/Keap1/Cox7b/Klc3/Atf4/Psmd6/Atp5f1c/Slc39a4/Vdac2/Cox4i2/Htra2/Uqcrc1/Uqcrfs1/Psmd8/Trap1/Ndufa10/Slc39a12/Tuba1b/Uqcr11/Cyc1/Ndufab1/Atp5mc2/Atp5pf/Sdhd/Psma8/Uba52/Tuba4a/Psmd3/Tubb2a/Psmd7/Atp5mc1/Ndufb8/Ube2l6/Uqcrq/Tubb4a/Rps27a/Psma1/Psmd12/Atp5f1d/Cox6a2/Gnas/Ndufa6/Psmd14/Ndufc2/Ndufb4c/Vdac3/Atp5mc3/Psmd9/Psma4/Ndufs2/Ndufs4/Psmb6/Cox…
mmu	gseaKEGG	NA	mmu05020	Prion disease - Mus musculus (house mouse)	255	-0.598786	-2.20331	1e-10	3.44e-09	2.07368e-09	4354	tags=55%, list=14%, signal=48%	Creb3/Ndufs1/Ndufb4/C1qa/Lamc1/Vdac1/Ndufv1/Cacna1s/Ccl5/Ndufa4l2/Atp5f1a/Cox7b/Klc3/Atf4/Psmd6/Atp5f1c/C1qb/Vdac2/Hspa1b/C1qc/Cox4i2/Uqcrc1/Uqcrfs1/Psmd8/Stip1/Ndufa10/Tuba1b/Bad/Uqcr11/Cyc1/Ndufab1/Atp5mc2/Atp5pf/Sdhd/Psma8/C9/Tuba4a/Psmd3/Tubb2a/Psmd7/Atp5mc1/Ndufb8/Uqcrq/Tubb4a/Psma1/Grin2d/Psmd12/Atp5f1d/Cox6a2/Ndufa6/Psmd14/Ndufc2/Ndufb4c/Vdac3/Atp5mc3/Psmd9/Psma4/Ndufs2/Ndufs4/Psmb6/Cox6b2…
mmu	gseaKEGG	NA	mmu05016	Huntington disease - Mus musculus (house mouse)	290	-0.549371	-2.04664	1e-10	3.44e-09	2.07368e-09	4354	tags=53%, list=14%, signal=46%	Creb3/Slc1a3/Ndufs1/Ndufb4/Vdac1/Ndufv1/Atg2b/Hdac2/Ndufa4l2/Atp5f1a/Cox7b/Klc3/Psmd6/Atp5f1c/Slc1a2/Polr2c/Polr2d/Vdac2/Cox4i2/Uqcrc1/Uqcrfs1/Psmd8/Ndufa10/Polr2e/Tuba1b/Uqcr11/Cyc1/Ndufab1/Atp5mc2/Atp5pf/Sdhd/Atg101/Clta/Psma8/Ap2m1/Tuba4a/Psmd3/Tubb2a/Psmd7/Atp5mc1/Ndufb8/Uqcrq/Dnah12/Tubb4a/Psma1/Pik3r4/Dnah7c/Psmd12/Atp5f1d/Cox6a2/Ndufa6/Psmd14/Ndufc2/Ndufb4c/Vdac3/Atp5mc3/Psmd9/Polr2h/Psma4…
mmu	gseaKEGG	NA	mmu05208	Chemical carcinogenesis - reactive oxygen species - Mus musculus (house mouse)	211	-0.551586	-1.99915	1e-10	3.44e-09	2.07368e-09	4311	tags=53%, list=13%, signal=46%	Ndufs1/Ndufb4/Vdac1/Ndufv1/Cbr1/Ndufa4l2/Atp5f1a/Keap1/Cox7b/Atp5f1c/Cyp1a2/Ephx2/Vdac2/Gstm7/Slc26a6/Cox4i2/Uqcrc1/Uqcrfs1/Ikbkb/Hras/Ndufa10/Bad/Uqcr11/Cyc1/Ndufab1/Gstt3/Atp5mc2/Atp5pf/Map2k2/Sdhd/Gstt1/Atp5mc1/Ndufb8/Gstm6/Uqcrq/Gstm3/Atp5f1d/Ephx1/Cox6a2/Gstm2/Mgst1/Ndufa6/Ndufc2/Ndufb4c/Vdac3/Mgst3/Gsto1/Atp5mc3/Ndufs2/Ndufs4/Cox6b2/Atp5pb/Ndufb2/Gsto2/Sdhb/Cox7a2l/Cox7a2/Cox7c/Gstm5/Gsta3/…
mmu	gseaKEGG	NA	mmu04714	Thermogenesis - Mus musculus (house mouse)	219	-0.525996	-1.91052	1e-10	3.44e-09	2.07368e-09	4397	tags=51%, list=14%, signal=44%	Acsl5/Rheb/Creb3/Smarcd1/Ndufs1/Ndufb4/Ndufv1/Ndufa4l2/Atp5f1a/Cox7b/Atp5f1c/Coa4/Adcy4/Ndufaf6/Smarcb1/Cox4i2/Uqcrc1/Uqcrfs1/Ndufaf4/Hras/Ndufa10/Uqcr11/Cyc1/Ndufab1/Smarce1/Atp5mc2/Atp5pf/Sdhd/Coa3/Prkag1/Atp5mc1/Ndufb8/Ndufaf8/Gcg/Uqcrq/Cox16/Tsc2/Ndufaf5/Cox19/Atp5f1d/Cox6a2/Gnas/Ndufa6/Ndufc2/Ndufb4c/Adcy10/Ndufaf2/Ndufaf1/Atp5mc3/Ndufs2/Ndufs4/Cox6b2/Atp5pb/Ndufb2/Ndufaf3/Acsl6/Sdhb/Cox7a2l…
mmu	gseaKEGG	NA	mmu05014	Amyotrophic lateral sclerosis - Mus musculus (house mouse)	356	-0.50102	-1.88996	1e-10	3.44e-09	2.07368e-09	4344	tags=44%, list=14%, signal=39%	Daxx/Ndufs1/Ndufb4/Nxf1/Vdac1/Ndufv1/Atg2b/Ndufa4l2/Atp5f1a/Cox7b/Klc3/Atf4/Psmd6/Atp5f1c/Slc1a2/Pfn1/Tardbp/Nxf7/Cox4i2/Uqcrc1/Uqcrfs1/Psmd8/Tpr/Ndufa10/Map1lc3a/Hnrnpa2b1/Nup37/Tuba1b/Bad/Uqcr11/Cyc1/Ndufab1/Atp5mc2/Atp5pf/Sdhd/Nup85/Atg101/Psma8/Tuba4a/Psmd3/Tubb2a/Alyref/Psmd7/Atp5mc1/Ndufb8/Uqcrq/Dnah12/Tubb4a/Ncbp1/Psma1/Pik3r4/Grin2d/Dnah7c/Nxt1/Psmd12/Atp5f1d/Ccs/Cox6a2/Ndufa6/Alyref2/Psm…
mmu	gseaKEGG	NA	mmu05010	Alzheimer disease - Mus musculus (house mouse)	370	-0.453774	-1.71564	1e-10	3.44e-09	2.07368e-09	3403	tags=37%, list=11%, signal=34%	Cox4i2/Uqcrc1/Uqcrfs1/Psmd8/Gapdh/Ikbkb/Chrm1/Hras/Ndufa10/Nae1/Ppid/Slc39a12/Tuba1b/Bad/Uqcr11/Cyc1/Ndufab1/Aph1a/Atp5mc2/Atp5pf/Map2k2/Sdhd/Atg101/Hsd17b10/Psma8/Aph1c/Tuba4a/Psmd3/Tubb2a/Psmd7/Atp5mc1/Ndufb8/Uqcrq/Tubb4a/Psma1/Pik3r4/Grin2d/Psmd12/Atp5f1d/Cox6a2/Ndufa6/Psmd14/Ndufc2/Ndufb4c/Vdac3/Atp5mc3/Psmd9/Psma4/Ndufs2/Ndufs4/Psmb6/Cox6b2/Atp5pb/Ndufb2/Psma6/Cycs/Sdhb/Cdk5/Tuba1c/Cox7a2l/C…
mmu	gseaKEGG	NA	mmu05022	Pathways of neurodegeneration - multiple diseases - Mus musculus (house mouse)	459	-0.422677	-1.62304	1.19329e-10	3.73174e-09	2.24955e-09	3403	tags=33%, list=11%, signal=30%	Cox4i2/Htra2/Uqcrc1/Uqcrfs1/Psmd8/Trap1/Chrm1/Hras/Ndufa10/Map1lc3a/Ppid/Tuba1b/Bad/Uqcr11/Cyc1/Ndufab1/Atp5mc2/Atp5pf/Map2k2/Sdhd/Atg101/Hsd17b10/Psma8/Uba52/Tuba4a/Psmd3/Tubb2a/Psmd7/Atp5mc1/Ndufb8/Ube2l6/Uqcrq/Dnah12/Tubb4a/Rps27a/Psma1/Pik3r4/Grin2d/Dnah7c/Fasl/Psmd12/Atp5f1d/Ccs/Cox6a2/Ndufa6/Psmd14/Ndufc2/Ndufb4c/Vdac3/Atp5mc3/Psmd9/Sqstm1/Prph/Psma4/Ndufs2/Ndufs4/Psmb6/Cox6b2/Atp5pb/Dnah1/…
mmu	gseaGO	BP	GO:0006164	purine nucleotide biosynthetic process	222	-0.527508	-1.91392	2.13328e-11	4.04945e-09	3.34988e-09	4668	tags=48%, list=15%, signal=41%	Snca/Acat1/Prps1/Nme4/Prpsap1/Npr2/Aldoa/Acsl5/Ndufs1/Idh2/Ndufb4/Aspdh/Vdac1/Ak2/Mthfd1/Ndufv1/Dguok/Oas1a/Atp5f1a/Atp5f1c/Mpc2/Nudt2/Acot7/Pdk2/Adcy4/Dlat/Acss2/Pdhb/Rd3/Ido2/Pnp/Naprt/Ndufa10/Ndufab1/Eno1b/Atp5mc2/Atp5pf/Sdhd/Ppcs/Dnajc30/Coasy/Atp5mc1/Ndufb8/Gart/Antkmt/Nme3/Atp5f1d/Eno1/Ndufa6/Ndufc2/Adcy10/Atp5mc3/Hprt1/Haao/Ndufs2/Ndufs4/Atp5pb/Ndufb2/Bcl2l1/Dcakd/Acsl6/Nme5/Sdhb/Nme1/Guk1…
mmu	gseaGO	BP	GO:0010257	NADH dehydrogenase complex assembly	57	-0.824569	-2.51514	2.50378e-11	4.5505e-09	3.76437e-09	4311	tags=82%, list=13%, signal=72%	Ndufs1/Ndufb4/Aifm1/Oxa1l/Lyrm2/Ndufaf6/Bcs1l/Ndufaf4/Ndufa10/Ndufab1/Ndufb8/Ndufaf8/Ndufaf5/Ndufa6/Ndufc2/Ndufb4c/Ndufaf2/Ndufaf1/Ndufs2/Ndufs4/Ndufb2/Ndufaf3/Tmem126a/Ndufb11/Ndufs8/Ndufc1/Ndufb6/Ndufs3/Ndufa2/Ndufa5/Dmac1/Ndufs6/Ndufb5/Ndufb9/Ndufb10/Ndufa9/Ndufa8/Ndufa13/Ndufa11/Ndufa1/Ndufa12/Ndufs5/Ndufs7/Ndufb1/Ndufb7/Ndufb3/Ndufa3
mmu	gseaGO	BP	GO:0032981	mitochondrial respiratory chain complex I assembly	57	-0.824569	-2.51514	2.50378e-11	4.5505e-09	3.76437e-09	4311	tags=82%, list=13%, signal=72%	Ndufs1/Ndufb4/Aifm1/Oxa1l/Lyrm2/Ndufaf6/Bcs1l/Ndufaf4/Ndufa10/Ndufab1/Ndufb8/Ndufaf8/Ndufaf5/Ndufa6/Ndufc2/Ndufb4c/Ndufaf2/Ndufaf1/Ndufs2/Ndufs4/Ndufb2/Ndufaf3/Tmem126a/Ndufb11/Ndufs8/Ndufc1/Ndufb6/Ndufs3/Ndufa2/Ndufa5/Dmac1/Ndufs6/Ndufb5/Ndufb9/Ndufb10/Ndufa9/Ndufa8/Ndufa13/Ndufa11/Ndufa1/Ndufa12/Ndufs5/Ndufs7/Ndufb1/Ndufb7/Ndufb3/Ndufa3
mmu	gseaGO	CC	GO:0000315	organellar large ribosomal subunit	56	-0.811658	-2.46728	3.47751e-11	6.06222e-09	5.01494e-09	4303	tags=86%, list=13%, signal=74%	Mrpl1/Mrpl50/Mrpl19/Mrpl45/Mrpl49/Mrpl9/Mrpl10/Mterf4/Mrpl37/Mrpl12/Mrpl46/Mrps30/Mrpl58/Mrpl47/Mrpl54/Mrpl52/Mrpl53/Mrpl40/Mrpl32/Mrpl41/Mrpl11/Mrpl15/Mrpl27/Mpv17l2/Mrpl24/Mrpl51/Mrpl42/Mrpl35/Mrpl20/Mrpl38/Mrpl48/Mrpl43/Gadd45gip1/Mrpl28/Mrpl30/Mrpl34/Mrpl44/Mrpl14/Mrpl2/Mrpl22/Mrpl21/Mrpl57/Mrpl23/Mrpl13/Mrpl36/Mrpl33/Mrpl55/Mrps18a
mmu	gseaGO	CC	GO:0005762	mitochondrial large ribosomal subunit	56	-0.811658	-2.46728	3.47751e-11	6.06222e-09	5.01494e-09	4303	tags=86%, list=13%, signal=74%	Mrpl1/Mrpl50/Mrpl19/Mrpl45/Mrpl49/Mrpl9/Mrpl10/Mterf4/Mrpl37/Mrpl12/Mrpl46/Mrps30/Mrpl58/Mrpl47/Mrpl54/Mrpl52/Mrpl53/Mrpl40/Mrpl32/Mrpl41/Mrpl11/Mrpl15/Mrpl27/Mpv17l2/Mrpl24/Mrpl51/Mrpl42/Mrpl35/Mrpl20/Mrpl38/Mrpl48/Mrpl43/Gadd45gip1/Mrpl28/Mrpl30/Mrpl34/Mrpl44/Mrpl14/Mrpl2/Mrpl22/Mrpl21/Mrpl57/Mrpl23/Mrpl13/Mrpl36/Mrpl33/Mrpl55/Mrps18a
mmu	gseaGO	BP	GO:0009165	nucleotide biosynthetic process	256	-0.505056	-1.86089	3.77451e-11	6.44838e-09	5.33438e-09	4668	tags=47%, list=15%, signal=40%	Snca/Acat1/Prps1/Nme4/Prpsap1/Npr2/Aldoa/Acsl5/Ctps2/Ndufs1/Idh2/Ndufb4/Tyms/Aspdh/Vdac1/Ak2/Mthfd1/Ndufv1/Dguok/Oas1a/Atp5f1a/Tk1/Atp5f1c/Uck1/Gars/Mpc2/Nudt2/Shmt1/Acot7/Pdk2/Rrm1/Adcy4/Dlat/Acss2/Pdhb/Dtymk/Rd3/Ido2/Pnp/Naprt/Ndufa10/Ndufab1/Eno1b/Atp5mc2/Atp5pf/Sdhd/Dut/Ppcs/Dnajc30/Coasy/Atp5mc1/Ndufb8/Gart/Antkmt/Nme3/Cmpk2/Atp5f1d/Eno1/Ndufa6/Ndufc2/Kars1/Adcy10/Atp5mc3/Hprt1/Haao/Ndufs2/N…
mmu	gseaGO	BP	GO:0006364	rRNA processing	215	-0.534002	-1.93397	4.15134e-11	6.95308e-09	5.75189e-09	5194	tags=55%, list=16%, signal=46%	Utp14a/Nol8/Rpl26/Nol10/Ppan/Bysl/Rsl1d1/Rrp12/Ddx49/Utp20/Rpusd4/Mphosph6/Nob1/Npm1/Ddx10/Rpf1/Ybey/Mak16/Wdr43/Nsa2/Pih1d1/Nop14/Rpusd1/Exosc3/Mrm1/Rbm34/Utp11/Rrp1/Pa2g4/Brix1/Rpl7/Rps7/Esf1/Rpp30/Exosc1/Mettl18/Exosc4/Fcf1/Npm3/Rrs1/Las1l/Wdr55/Mettl5/Dhx37/Suv39h1/Mterf4/Mettl16/Ngdn/Exosc2/Znhit6/Mphosph10/Nifk/Dcaf13/Rps17/Rps19/Sirt7/Mrm3/Nol11/Rpf2/Ebna1bp2/Lyar/Sart1/Exosc9/Rbfa/Rps24/R…
mmu	gseaGO	CC	GO:0005747	mitochondrial respiratory chain complex I	45	-0.86685	-2.53854	4.57481e-11	6.97822e-09	5.77269e-09	2204	tags=84%, list=7%, signal=79%	Ndufa10/Ndufab1/Ndufb8/Ndufa6/Ndufc2/Ndufb4c/Ndufs2/Ndufs4/Ndufb2/Ndufb11/Ndufs8/Ndufc1/Ndufb6/Ndufs3/Ndufa2/Ndufa5/Dmac1/Ndufs6b/Ndufs6/Ndufb5/Ndufa4/Ndufa7/Ndufb9/Ndufb10/Ndufa9/Ndufa8/Ndufa13/Ndufa11/Ndufa1/Ndufa12/Ndufs5/Ndufs7/Ndufv2/Ndufb1/Ndufb7/Ndufb3/Ndufv3/Ndufa3
mmu	gseaGO	CC	GO:0030964	NADH dehydrogenase complex	45	-0.86685	-2.53854	4.57481e-11	6.97822e-09	5.77269e-09	2204	tags=84%, list=7%, signal=79%	Ndufa10/Ndufab1/Ndufb8/Ndufa6/Ndufc2/Ndufb4c/Ndufs2/Ndufs4/Ndufb2/Ndufb11/Ndufs8/Ndufc1/Ndufb6/Ndufs3/Ndufa2/Ndufa5/Dmac1/Ndufs6b/Ndufs6/Ndufb5/Ndufa4/Ndufa7/Ndufb9/Ndufb10/Ndufa9/Ndufa8/Ndufa13/Ndufa11/Ndufa1/Ndufa12/Ndufs5/Ndufs7/Ndufv2/Ndufb1/Ndufb7/Ndufb3/Ndufv3/Ndufa3
mmu	gseaGO	CC	GO:0045271	respiratory chain complex I	45	-0.86685	-2.53854	4.57481e-11	6.97822e-09	5.77269e-09	2204	tags=84%, list=7%, signal=79%	Ndufa10/Ndufab1/Ndufb8/Ndufa6/Ndufc2/Ndufb4c/Ndufs2/Ndufs4/Ndufb2/Ndufb11/Ndufs8/Ndufc1/Ndufb6/Ndufs3/Ndufa2/Ndufa5/Dmac1/Ndufs6b/Ndufs6/Ndufb5/Ndufa4/Ndufa7/Ndufb9/Ndufb10/Ndufa9/Ndufa8/Ndufa13/Ndufa11/Ndufa1/Ndufa12/Ndufs5/Ndufs7/Ndufv2/Ndufb1/Ndufb7/Ndufb3/Ndufv3/Ndufa3
mmu	gseaGO	BP	GO:0009260	ribonucleotide biosynthetic process	199	-0.542586	-1.95402	4.5674e-11	6.97822e-09	5.77269e-09	4434	tags=56%, list=14%, signal=49%	Paics/Acacb/Adss1/Pdha1/Acsl4/Umps/Il4/Papss1/Gmpr2/Dhodh/Gmps/Papss2/Nme6/Adcy2/Snca/Acat1/Nme4/Npr2/Aldoa/Acsl5/Ctps2/Ndufs1/Ndufb4/Vdac1/Ak2/Mthfd1/Ndufv1/Atp5f1a/Atp5f1c/Uck1/Mpc2/Nudt2/Acot7/Pdk2/Adcy4/Dlat/Acss2/Pdhb/Pnp/Ndufa10/Ndufab1/Eno1b/Atp5mc2/Atp5pf/Sdhd/Ppcs/Dnajc30/Coasy/Atp5mc1/Ndufb8/Gart/Antkmt/Nme3/Atp5f1d/Eno1/Ndufa6/Ndufc2/Adcy10/Atp5mc3/Hprt1/Ndufs2/Ndufs4/Atp5pb/Ndufb2/Bcl…
mmu	gseaGO	BP	GO:0072521	purine-containing compound metabolic process	468	-0.422666	-1.62458	4.27634e-11	6.97822e-09	5.77269e-09	4668	tags=37%, list=15%, signal=32%	Snca/Nt5c3/Acat1/Prps1/Nme4/Prpsap1/Mtap/Npr2/Aldoa/Acsl5/Ndufs1/Idh2/Ndufb4/Atp6v1b2/Shmt2/Aspdh/Vdac1/Ak2/Mccc2/Mthfd1/Ndufv1/Dguok/Dgat1/Suclg1/G6pc1/Oas1a/Atp5f1a/Mdh2/Atp5f1c/Art2b/Fhit/Mpc2/Gck/Gimap7/Nudt2/Shmt1/Acot7/Cs/Pdk2/Pde9a/Nudt16/Acaa2/Adcy4/Sucla2/Sult1b1/Dlat/Acss2/Them5/Pdhb/Rd3/Ido2/Pnp/Dcxr/Naprt/Rpia/Ndufa10/Hsd11b1/Idh1/Acsm1/Nudt19/Ran/Pipox/Bad/Ndufab1/Eno1b/Atp5mc2/Atp5p…
mmu	gseaGO	BP	GO:0046390	ribose phosphate biosynthetic process	207	-0.53513	-1.93453	6.21304e-11	9.31084e-09	7.70233e-09	4668	tags=55%, list=15%, signal=47%	Paics/Acacb/Adss1/Pdha1/Acsl4/Umps/Il4/Papss1/Gmpr2/Dhodh/Gmps/Papss2/Nme6/Adcy2/Snca/Acat1/Prps1/Nme4/Prpsap1/Npr2/Aldoa/Acsl5/Ctps2/Ndufs1/Ndufb4/Vdac1/Ak2/Mthfd1/Ndufv1/Atp5f1a/Atp5f1c/Uck1/Mpc2/Nudt2/Acot7/Pdk2/Adcy4/Dlat/Acss2/Pdhb/Pnp/Ndufa10/Ndufab1/Eno1b/Atp5mc2/Atp5pf/Sdhd/Ppcs/Dnajc30/Coasy/Atp5mc1/Ndufb8/Gart/Antkmt/Nme3/Atp5f1d/Eno1/Ndufa6/Ndufc2/Adcy10/Atp5mc3/Hprt1/Ndufs2/Ndufs4/Atp…
mmu	gseaGO	BP	GO:1901293	nucleoside phosphate biosynthetic process	258	-0.502177	-1.85074	6.55433e-11	9.65294e-09	7.98534e-09	4668	tags=47%, list=15%, signal=40%	Snca/Acat1/Prps1/Nme4/Prpsap1/Npr2/Aldoa/Acsl5/Ctps2/Ndufs1/Idh2/Ndufb4/Tyms/Aspdh/Vdac1/Ak2/Mthfd1/Ndufv1/Dguok/Oas1a/Atp5f1a/Tk1/Atp5f1c/Uck1/Gars/Mpc2/Nudt2/Shmt1/Acot7/Pdk2/Rrm1/Adcy4/Dlat/Acss2/Pdhb/Dtymk/Rd3/Ido2/Pnp/Naprt/Ndufa10/Ndufab1/Eno1b/Atp5mc2/Atp5pf/Sdhd/Dut/Ppcs/Dnajc30/Coasy/Atp5mc1/Ndufb8/Gart/Antkmt/Nme3/Cmpk2/Atp5f1d/Eno1/Ndufa6/Ndufc2/Kars1/Adcy10/Atp5mc3/Hprt1/Haao/Ndufs2/N…
mmu	gseaGO	CC	GO:0022625	cytosolic large ribosomal subunit	72	-0.750942	-2.3798	6.75152e-11	9.77483e-09	8.08617e-09	3796	tags=64%, list=12%, signal=56%	Rpl7/Rpl4/Rpl39l/Rpl10-ps3/Rpl3l/Rplp0/Rpl18a/Rpl39/Rps12/Zcchc17/Rpl9-ps1/Uba52/Rpl6/Rpl11/Rpl17/Rpl23/Rpl13/Rpl7a/Snu13/Rpl32/Rpl31/Rpl8/Rpl29/Rpl19/Rpl23a/Rpl28/Rpl41/Rpl9/Rpl18/Rpl36/Uba52rt/Rpl27/Rpl30/Rpl36al/Rpl27a/Rpl35/Nhp2/Rpl24/Rplp1/Rplp2/Rpl35a/Rpl14/Rpl37a/Rpl38/Rpl37/Rpl35rt
mmu	gseaGO	BP	GO:0072522	purine-containing compound biosynthetic process	230	-0.524124	-1.91158	7.83667e-11	1.11568e-08	9.2294e-09	4668	tags=48%, list=15%, signal=42%	Snca/Acat1/Prps1/Nme4/Prpsap1/Mtap/Npr2/Aldoa/Acsl5/Ndufs1/Idh2/Ndufb4/Shmt2/Aspdh/Vdac1/Ak2/Mthfd1/Ndufv1/Dguok/Oas1a/Atp5f1a/Atp5f1c/Mpc2/Nudt2/Shmt1/Acot7/Pdk2/Adcy4/Dlat/Acss2/Pdhb/Rd3/Ido2/Pnp/Naprt/Ndufa10/Ndufab1/Eno1b/Atp5mc2/Atp5pf/Sdhd/Ppcs/Dnajc30/Coasy/Atp5mc1/Ndufb8/Gart/Antkmt/Nme3/Atp5f1d/Eno1/Ndufa6/Ndufc2/Adcy10/Atp5mc3/Hprt1/Haao/Ndufs2/Ndufs4/Atp5pb/Ndufb2/Bcl2l1/Dcakd/Acsl6/Nm…
mmu	gseaGO	BP	GO:0009199	ribonucleoside triphosphate metabolic process	156	-0.584622	-2.04438	9.16004e-11	1.27281e-08	1.05292e-08	4411	tags=54%, list=14%, signal=47%	Aldoa/Ctps2/Ndufs1/Ndufb4/Atp6v1b2/Ndufv1/Atp5f1a/Atp5f1c/Uck1/Gimap7/Nudt2/Pnp/Ndufa10/Ran/Bad/Ndufab1/Eno1b/Atp5mc2/Atp5pf/Sdhd/Ola1/Dnajc30/Atp5mc1/Ndufb8/Tspo/Antkmt/Nme3/Atp5if1/Atp5f1d/Eno1/Ndufa6/Ndufc2/Adcy10/Atp5mc3/Ndufs2/Ndufs4/Atp5pb/Ndufb2/Bcl2l1/Mfn1/Nme5/Sdhb/Nme1/Nme2/Ndufb11/Uqcc3/Ndufs8/Ndufc1/Ndufb6/Atp5mf/Stoml2/Ndufs3/Ndufa2/Atpsckmt/Myh7/Ndufa5/Atp5f1e/Atp5po/Atp5me/Vcp/Sdhc…
mmu	gseaGO	BP	GO:0009117	nucleotide metabolic process	486	-0.417713	-1.60615	9.23835e-11	1.27281e-08	1.05292e-08	4668	tags=38%, list=15%, signal=33%	Snca/Nt5c3/Acat1/Prps1/Nme4/Prpsap1/Dera/Npr2/Aldoa/Acsl5/Ctps2/Ndufs1/Idh2/Ndufb4/Atp6v1b2/Tyms/Dpys/Aspdh/Vdac1/Ak2/Mccc2/Mthfd1/Ndufv1/Dguok/Dgat1/Suclg1/Oas1a/Atp5f1a/Tk1/Mdh2/Atp5f1c/Uck1/Gars/Art2b/Fhit/Mpc2/Gck/Gimap7/Nudt2/Shmt1/Acot7/Cs/Pdk2/Rrm1/Pde9a/Nudt16/Acaa2/Adcy4/Sucla2/Sult1b1/Dlat/Acss2/Them5/Pdhb/Dtymk/Rd3/Ido2/Pnp/Rnaseh2b/Dcxr/Naprt/Rpia/Ndufa10/Hsd11b1/Idh1/Acsm1/Nudt19/Ran…
mmu	gseaGO	BP	GO:0006753	nucleoside phosphate metabolic process	494	-0.413832	-1.58859	1.964e-10	2.66293e-08	2.20289e-08	4668	tags=38%, list=15%, signal=33%	Snca/Nt5c3/Acat1/Prps1/Nme4/Prpsap1/Dera/Npr2/Aldoa/Acsl5/Ctps2/Ndufs1/Idh2/Ndufb4/Atp6v1b2/Tyms/Dpys/Aspdh/Vdac1/Ak2/Mccc2/Mthfd1/Ndufv1/Dguok/Dgat1/Suclg1/Oas1a/Atp5f1a/Tk1/Mdh2/Atp5f1c/Uck1/Gars/Art2b/Fhit/Mpc2/Gck/Gimap7/Nudt2/Shmt1/Acot7/Cs/Pdk2/Rrm1/Pde9a/Nudt16/Acaa2/Adcy4/Sucla2/Sult1b1/Dlat/Acss2/Them5/Pdhb/Dtymk/Rd3/Ido2/Pnp/Rnaseh2b/Dcxr/Naprt/Bpgm/Rpia/Ndufa10/Hsd11b1/Entpd2/Idh1/Acsm…
mmu	gseaGO	MF	GO:0001217	DNA-binding transcription repressor activity	347	0.530989	1.69055	2.11366e-10	2.82108e-08	2.33372e-08	9185	tags=56%, list=29%, signal=41%	Zbtb39/Rara/Nr2c1/Zfp512b/Zbtb7a/Zbtb4/Klf12/Zbtb37/Zbtb18/Zfhx3/Zbtb5/Zfp169/Foxp4/Yy1/Zfp217/Smad3/Smad5/Erf/Zfp46/Prox1/Elk3/Zbed6/Zfp180/Sox6/Glis3/Zbtb34/Zfp777/Hinfp/Zbtb16/Nfatc1/Foxp1/Nfatc3/Tcf7/Zeb1/Zfp266/Hbp1/Zfp41/Zbtb24/Rbak/Bach1/Zfp398/Zfp763/Ctcf/Zbtb10/Ikzf5/Ski/Tfap2a/Patz1/Zfp157/Ets2/Dach1/Mxd4/Mafk/Zbtb20/Klf17/2810021J22Rik/Zbtb7b/Tbx3/Mnt/Foxo1/Etv3/Hif1a/Zkscan3/Foxk1/Pou…
mmu	gseaGO	BP	GO:0140236	translation at presynapse	47	-0.833064	-2.46346	3.03051e-10	3.93813e-08	3.25779e-08	2801	tags=72%, list=9%, signal=66%	Rps12/Uba52/Rps24/Rps14/Rpl6/Rps27a/Rpl17/Rpl23/Rpl13/Rpl7a/Rpl32/Rps27/Rpl8/Rpl29/Rpl23a/Rpl28/Rpl9/Rps11/Rps5/Rpl36/Rpl27/Rps28/Rpl27a/Rps10/Rpl35/Rpl24/Rplp2/Rpl35a/Rpl14/Rps26/Rps16/Rpl37a/Rpl38/Rpl37
mmu	gseaGO	BP	GO:0001667	ameboidal-type cell migration	466	0.505741	1.63181	3.0428e-10	3.93813e-08	3.25779e-08	8348	tags=56%, list=26%, signal=42%	Phactr4/Aqp1/Pik3r2/Jcad/Rreb1/Smurf2/Map3k3/Actn4/Mtor/Ago2/Stard13/Pdpk1/Acvr1/Pxn/Htr2b/Rac1/Atp2b4/Prkce/Ephb4/Tesk1/Vash1/Hyal2/Sp1/Nrp1/Tns3/Prr5l/Amot/Hyal1/Clasp1/Rffl/Sgpl1/Met/Robo1/Nf1/Amotl2/Stat5a/Abl1/Bmp4/Lemd3/Lrp6/Iqsec1/Plekhg5/Crb2/Prox1/Plpp3/Clasp2/Flt4/Plec/Ets1/Wasf2/Sema6a/Efnb1/Fn1/Card10/Tek/Vstm4/Mta2/Bcar1/Ptpn11/Foxp1/Ppm1f/Adgra2/Tns1/Dab2ip/Smo/Sash1/Amotl1/Fndc3b/E…
mmu	gseaGO	BP	GO:0042274	ribosomal small subunit biogenesis	103	-0.653726	-2.17172	3.83299e-10	4.88678e-08	4.04256e-08	4461	tags=57%, list=14%, signal=49%	Nob1/Npm1/Nom1/Wdr43/Rps23/Nop14/Utp11/Rps7/Fcf1/Rrs1/Dhx37/Nol7/2810004N23Rik/Ngdn/Nop58/Mphosph10/Rps27l/Rps12/Dcaf13/Rps17/Rps19/Mrps7/Nol11/Rps24/Rps14/Rps8/Wdr75/Emg1/Snu13/Lsm6/Rps6-ps4/Utp3/Rps27/Rpsa/Rpp40/Rps19bp1/Rps3a1/Utp23/Rps11/Rps5/Fau/Rps9/Rps6/Rps28/Aatf/Rps13/Rps25/Fbl/Tbl3/Pwp2/Gtf2h5/Tsr3/Abt1/Imp3/Rps21/Rps16/Tsr2/Rps15/Rpl38
mmu	gseaGO	BP	GO:0006163	purine nucleotide metabolic process	433	-0.420897	-1.60941	4.35092e-10	5.46552e-08	4.52132e-08	4434	tags=36%, list=14%, signal=31%	Npr2/Aldoa/Acsl5/Ndufs1/Idh2/Ndufb4/Atp6v1b2/Aspdh/Vdac1/Ak2/Mccc2/Mthfd1/Ndufv1/Dguok/Dgat1/Suclg1/Oas1a/Atp5f1a/Mdh2/Atp5f1c/Art2b/Fhit/Mpc2/Gck/Gimap7/Nudt2/Acot7/Cs/Pdk2/Pde9a/Nudt16/Acaa2/Adcy4/Sucla2/Sult1b1/Dlat/Acss2/Them5/Pdhb/Rd3/Ido2/Pnp/Dcxr/Naprt/Rpia/Ndufa10/Hsd11b1/Idh1/Acsm1/Nudt19/Ran/Pipox/Bad/Ndufab1/Eno1b/Atp5mc2/Atp5pf/Mdh1/Sdhd/Ola1/Fmo1/Ces1d/Nt5c/Ppcs/Fmo5/Dnajc30/Coasy/At…
mmu	gseaKEGG	NA	mmu05415	Diabetic cardiomyopathy - Mus musculus (house mouse)	195	-0.517096	-1.86086	2.61329e-09	7.49145e-08	4.51596e-08	4311	tags=47%, list=13%, signal=41%	Ndufs1/Ndufb4/Vdac1/Ndufv1/Ndufa4l2/Atp5f1a/Cox7b/Atp5f1c/Mpc2/Pdk2/Vdac2/Ppp1cc/Tgfb3/Ppp1ca/Cox4i2/Pdhb/Uqcrc1/Uqcrfs1/Gapdh/Ndufa10/Uqcr11/Cyc1/Ndufab1/Ctsd/Atp5mc2/Atp5pf/Sdhd/Ptpa/Atp5mc1/Ndufb8/Uqcrq/Atp5f1d/Cox6a2/Ndufa6/Ndufc2/Ndufb4c/Vdac3/Prkcz/Atp5mc3/Ndufs2/Ndufs4/Cox6b2/Atp5pb/Ndufb2/Sdhb/Cox7a2l/Cox7a2/Cox7c/Ndufb11/Ndufs8/Ndufc1/Uqcrb/Ndufb6/Cox7a1/Cox6c/Ndufs3/Ndufa2/Uqcr10/Ndufa5…
mmu	gseaKEGG	NA	mmu05206	MicroRNAs in cancer - Mus musculus (house mouse)	301	0.536378	1.69598	3.49747e-09	9.25485e-08	5.57896e-08	10470	tags=38%, list=33%, signal=26%	Crkl/Pik3r2/Mtor/Ep300/Prkce/Notch2/Hdac4/Met/Abl1/Mapk1/Cdkn1b/Crebbp/Foxp1/Zeb1/Dnmt3a/Pak4/Notch1/Pdgfra/Erbb3/Sos2/Plcg1/Itga5/Egfr/Sos1/Bmpr2/Rptor/Bmi1/Pik3cb/Apc2/Efna5/Bcl2l11/Sirt1/Irs2/Irs1/Map2k1/E2f3/Stat3/Nras/Rps6ka5/Zeb2/Shc1/Crk/Hnrnpk/Myc/Dicer1/Sox4/Gls/Tnc/Ptgs2/Cyp1b1/Mdm2/Apc/Efna4/Pik3r3/Grb2/Pdgfrb/Mdm4/Thbs1/Zfpm2/Mmp9/Fzd3/Fgfr3/Cdk6/Pim1/Dnmt3b/Slc7a1/Hoxd10/Bmf/Itgb3/Mm…
mmu	gseaGO	CC	GO:0000502	proteasome complex	65	-0.744824	-2.32269	1.04881e-09	1.2984e-07	1.07409e-07	2519	tags=63%, list=8%, signal=58%	Dnajb2/Psma8/Psmd3/Psmd7/Psmb8/Psma1/Psmd12/Ube3a/Psmd14/Psmb10/Psmd9/Psma4/Psmb6/Psmb9/Psme1/Psma6/Txnl1/Psma2/Psma7/Sem1/Psmc2/Hspb1/Psmb1/Psmb7/Psma5/Psmc3/Psma3/Vcp/Adrm1/Psmd5/Psmc4/Psmf1/Psmd13/Psmc1/Psmb2/Psmd4/Psmb5/Psmb4/Psmb3/Psmc5/Psmd2
mmu	gseaGO	BP	GO:0060562	epithelial tube morphogenesis	395	0.510069	1.63518	1.86324e-09	2.27368e-07	1.88089e-07	7912	tags=52%, list=25%, signal=40%	Phactr4/Lgr4/Fat4/Eng/Specc1l/Rara/Dvl3/Arid1a/Cecr2/Stard13/Acvr1/Pxn/Agtr1a/Notch2/Prkacb/Ext1/Nrp1/Lgr5/Smad3/Pkd2/Dnaaf1/Met/Robo1/Abl1/Fzd1/Bmp4/Lrp6/Gatad2a/Kdm2b/Esrp2/Pgr/Bmp2/Tek/Clic4/Cobl/Tead1/Nfatc1/Foxp1/Nfatc3/Grhl2/Kdm2a/Kif26b/Foxf1/Smo/Foxa2/Rbm15/Wt1/Efnb2/Kdm6a/Klhl3/Hs2st1/Yap1/Notch1/Mmrn2/Abl2/Mmp14/Flt1/Smad4/Pdgfra/Traf6/Etv4/Ptch1/Hs3st3a1/Tsc1/Epha2/Kat2a/Ipmk/Map3k7/Sk…
mmu	gseaGO	MF	GO:0030695	GTPase regulator activity	428	0.509411	1.63761	2.05926e-09	2.44308e-07	2.02102e-07	8602	tags=58%, list=27%, signal=43%	Rgp1/Gapvd1/Ralgapb/Arhgap31/Arhgef12/Dennd6a/Sh3bp5/Dock4/Stard13/Arhgef10/Htr2b/Arhgef15/Dennd5b/Ric1/Sesn2/Sbf2/Flcn/Gdi2/Nrp1/Arhgef3/Sec23b/Tns3/Plce1/Arhgef7/Smcr8/Tbc1d15/Vav2/Arrb1/Dennd2c/Tbc1d2b/Gdpgp1/Akap13/Plekhg3/Usp6nl/Plekhg1/Nf1/Arhgef18/Chml/Iqsec1/Plekhg5/Agap1/Arhgef10l/Als2cl/Asap1/Cyth1/Spata13/Sec23a/Dennd1a/Sipa1l2/Ralgapa2/Arhgap44/Nprl3/Tbc1d24/Rab3gap1/Farp1/Stxbp5/Denn…
mmu	gseaGO	MF	GO:0060589	nucleoside-triphosphatase regulator activity	428	0.509411	1.63761	2.05926e-09	2.44308e-07	2.02102e-07	8602	tags=58%, list=27%, signal=43%	Rgp1/Gapvd1/Ralgapb/Arhgap31/Arhgef12/Dennd6a/Sh3bp5/Dock4/Stard13/Arhgef10/Htr2b/Arhgef15/Dennd5b/Ric1/Sesn2/Sbf2/Flcn/Gdi2/Nrp1/Arhgef3/Sec23b/Tns3/Plce1/Arhgef7/Smcr8/Tbc1d15/Vav2/Arrb1/Dennd2c/Tbc1d2b/Gdpgp1/Akap13/Plekhg3/Usp6nl/Plekhg1/Nf1/Arhgef18/Chml/Iqsec1/Plekhg5/Agap1/Arhgef10l/Als2cl/Asap1/Cyth1/Spata13/Sec23a/Dennd1a/Sipa1l2/Ralgapa2/Arhgap44/Nprl3/Tbc1d24/Rab3gap1/Farp1/Stxbp5/Denn…
mmu	gseaKEGG	NA	mmu00983	Drug metabolism - other enzymes - Mus musculus (house mouse)	94	-0.636784	-2.10554	1.22798e-08	3.01733e-07	1.81889e-07	5556	tags=54%, list=17%, signal=45%	Ugt2b5/Ces1f/Ugt1a1/Xdh/Gstt2/Umps/Gmps/Nme6/Gstp3/Mgst2/Ugt2a3/Nme4/Tpmt/Ugt1a9/Dpys/Tk1/Uck1/Nat2/Rrm1/Gstm7/Ugt2a2/Ces2h/Gstt3/Ces1b/Dut/Ces1d/Gstt1/Ces2c/Gstm6/Gstm3/Nme3/Gstm2/Mgst1/Mgst3/Gsto1/Hprt1/Gsto2/Gstm5/Gstp2/Gsta3/Gstm4/Nme1/Nme2/Gstp1/Gsta1/Gsta4/Cda/Gstm1/Gsta2/Gsta13/Gsta5
mmu	gseaGO	MF	GO:0001227	DNA-binding transcription repressor activity, RNA polymerase II-specific	342	0.525656	1.67253	2.70501e-09	3.16523e-07	2.61842e-07	9185	tags=56%, list=29%, signal=40%	Zbtb39/Nr2c1/Zfp512b/Zbtb7a/Zbtb4/Klf12/Zbtb37/Zbtb18/Zfhx3/Zbtb5/Zfp169/Foxp4/Yy1/Zfp217/Smad5/Erf/Zfp46/Prox1/Elk3/Zbed6/Zfp180/Sox6/Glis3/Zbtb34/Zfp777/Hinfp/Zbtb16/Nfatc1/Foxp1/Nfatc3/Tcf7/Zeb1/Zfp266/Hbp1/Zfp41/Zbtb24/Rbak/Bach1/Zfp398/Zfp763/Ctcf/Zbtb10/Ikzf5/Ski/Tfap2a/Patz1/Zfp157/Ets2/Dach1/Mxd4/Mafk/Zbtb20/Klf17/2810021J22Rik/Tbx3/Mnt/Foxo1/Etv3/Zkscan3/Foxk1/Pou6f1/Ppara/Zbtb2/Hivep1/Z…
mmu	gseaGO	BP	GO:0019693	ribose phosphate metabolic process	362	-0.425277	-1.60712	2.93759e-09	3.39093e-07	2.80513e-07	5413	tags=44%, list=17%, signal=37%	Paics/Acsm3/Acot1/Acacb/Adss1/Xdh/Pdha1/Nudt3/Acsl4/Umps/Il4/Papss1/Gmpr2/Fasn/Dhodh/Sult2a8/Gmps/Hmgcl/Papss2/Nme6/Nudt18/Acot8/Adcy2/Snca/Nt5c3/Acat1/Prps1/Nme4/Prpsap1/Npr2/Aldoa/Acsl5/Ctps2/Ndufs1/Ndufb4/Atp6v1b2/Dpys/Vdac1/Ak2/Mccc2/Mthfd1/Ndufv1/Dgat1/Suclg1/Atp5f1a/Atp5f1c/Uck1/Mpc2/Gimap7/Nudt2/Acot7/Cs/Pdk2/Pde9a/Acaa2/Adcy4/Sucla2/Sult1b1/Dlat/Acss2/Them5/Pdhb/Pnp/Rnaseh2b/Ndufa10/Acsm1…
mmu	gseaGO	BP	GO:0003279	cardiac septum development	129	0.64352	1.90879	4.29138e-09	4.8876e-07	4.04323e-07	6382	tags=55%, list=20%, signal=45%	Frs2/Eng/Dvl3/Acvr1/Notch2/Ap2b1/Nrp1/Smad6/Zfpm1/Robo1/Fzd1/Bmp4/Lrp6/Prox1/Maml1/Dnm2/Nfatc1/Nprl3/Kcnj8/Smo/Rbm15/Nrp2/Notch1/Tgfbr3/Smarca4/Smad4/Cplane1/Robo2/Gata6/Tgfbr2/Hectd1/Gja5/Nphp3/Egln1/Jag1/Tbx3/Pde2a/Sufu/Fgfr2/Bmpr2/Vangl2/Chd7/Tbx20/Pde2a/Heg1/Pcsk5/Cited2/Smad7/Slit3/Bmpr1a/Fgfrl1/Tgfbr1/Id2/Hand1/Tbx1/Sema3c/Lrp1/Nos3/Sall1/Sox4/Hoxa13/Parva/Mdm2/Pitx2/Lrp2/Mdm4/Zbtb14/Gata4/…
mmu	gseaKEGG	NA	mmu00980	Metabolism of xenobiotics by cytochrome P450 - Mus musculus (house mouse)	75	-0.674498	-2.1597	2.44043e-08	5.59672e-07	3.37379e-07	5560	tags=59%, list=17%, signal=49%	Cbr3/Ugt2b5/Ugt1a1/Aldh3b2/Gstt2/Sult2a8/Aldh3a1/Gstp3/Aldh3b3/Mgst2/Ugt2a3/Ugt1a9/Akr1c21/Cbr1/Cyp1a2/Adh5/Gstm7/Ugt2a2/Hsd11b1/Gstt3/Gstt1/Gstm6/Cyp2s1/Gstk1/Gstm3/Ephx1/Gstm2/Mgst1/Akr7a5/Mgst3/Gsto1/Adh1/Gsto2/Gstm5/Gstp2/Gsta3/Gstm4/Gstp1/Gsta1/Gsta4/Gstm1/Gsta2/Gsta13/Gsta5
mmu	gseaGO	BP	GO:0140241	translation at synapse	48	-0.809875	-2.40504	5.59691e-09	6.20893e-07	5.1363e-07	2801	tags=71%, list=9%, signal=65%	Rps12/Uba52/Rps24/Rps14/Rpl6/Rps27a/Rpl17/Rpl23/Rpl13/Rpl7a/Rpl32/Rps27/Rpl8/Rpl29/Rpl23a/Rpl28/Rpl9/Rps11/Rps5/Rpl36/Rpl27/Rps28/Rpl27a/Rps10/Rpl35/Rpl24/Rplp2/Rpl35a/Rpl14/Rps26/Rps16/Rpl37a/Rpl38/Rpl37
mmu	gseaGO	BP	GO:0140242	translation at postsynapse	48	-0.809875	-2.40504	5.59691e-09	6.20893e-07	5.1363e-07	2801	tags=71%, list=9%, signal=65%	Rps12/Uba52/Rps24/Rps14/Rpl6/Rps27a/Rpl17/Rpl23/Rpl13/Rpl7a/Rpl32/Rps27/Rpl8/Rpl29/Rpl23a/Rpl28/Rpl9/Rps11/Rps5/Rpl36/Rpl27/Rps28/Rpl27a/Rps10/Rpl35/Rpl24/Rplp2/Rpl35a/Rpl14/Rps26/Rps16/Rpl37a/Rpl38/Rpl37
mmu	gseaGO	BP	GO:0016072	rRNA metabolic process	251	-0.469613	-1.72527	5.95405e-09	6.52045e-07	5.394e-07	4461	tags=45%, list=14%, signal=39%	Nob1/Npm1/Ddx10/Rpf1/Ybey/Mak16/Wdr43/Nsa2/Pih1d1/Nop14/Rpusd1/Exosc3/Mrm1/Rbm34/Utp11/Rrp1/Pa2g4/Brix1/Rpl7/Rps7/Esf1/Rpp30/Exosc1/Mettl18/Exosc4/Fcf1/Npm3/Rrs1/Las1l/Smarcb1/Wdr55/Mettl5/Dhx37/Suv39h1/Mterf4/Mettl16/Ngdn/Exosc2/Znhit6/Mphosph10/Nifk/Dcaf13/Rps17/Rps19/Sirt7/Mrm3/Nol11/Rpf2/Cavin1/Ebna1bp2/Lyar/Sart1/Exosc9/Rbfa/Rps24/Rps8/Sbds/Pelo/Rpl11/Exosc5/Gar1/Wdr18/Exosc8/Wdr75/Polr1e/Rp…
mmu	gseaGO	BP	GO:0009150	purine ribonucleotide metabolic process	334	-0.435754	-1.63983	6.40992e-09	6.93083e-07	5.73349e-07	4434	tags=37%, list=14%, signal=32%	Npr2/Aldoa/Acsl5/Ndufs1/Ndufb4/Atp6v1b2/Vdac1/Ak2/Mccc2/Mthfd1/Ndufv1/Dgat1/Suclg1/Atp5f1a/Atp5f1c/Mpc2/Gimap7/Nudt2/Acot7/Cs/Pdk2/Pde9a/Acaa2/Adcy4/Sucla2/Sult1b1/Dlat/Acss2/Them5/Pdhb/Pnp/Ndufa10/Acsm1/Nudt19/Ran/Pipox/Bad/Ndufab1/Eno1b/Atp5mc2/Atp5pf/Sdhd/Ola1/Ces1d/Nt5c/Ppcs/Dnajc30/Coasy/Atp5mc1/Ndufb8/Tspo/Gart/Antkmt/Nme3/Atp5if1/Atp5f1d/Eno1/Nudt7/Ndufa6/Ndufc2/Adcy10/Pmvk/Atp5mc3/Hprt1/N…
mmu	gseaGO	CC	GO:0030684	preribosome	112	-0.607007	-2.03624	6.56752e-09	7.01247e-07	5.80102e-07	5194	tags=58%, list=16%, signal=49%	Utp14a/Nol10/Ppan/Bysl/Rsl1d1/Rps15a/Utp20/Nob1/Rpf1/Mak16/Wdr43/Nsa2/Rps23/Nop14/Utp11/Rrp1/Rps7/Fcf1/Rrs1/Las1l/Mdn1/Dhx37/Nol7/2810004N23Rik/Ngdn/Nop58/Mphosph10/Riox1/Rps12/Dcaf13/Rps17/Rps19/Ebna1bp2/Rps24/Rps14/Rps8/Rps27a/Wdr75/Pin4/Emg1/Mrto4/Snu13/Noc4l/Rps6-ps4/Utp3/Rps27/Wdr74/Rps19bp1/Rps3a1/Utp23/Rps4x/Rrp15/Rps11/Rps5/Rps9/Rps6/Rps28/Aatf/Rps13/Fbl/Tbl3/Pwp2/Zfp622/Imp3/Rps16
mmu	gseaGO	BP	GO:0009259	ribonucleotide metabolic process	353	-0.427227	-1.61067	7.00561e-09	7.38789e-07	6.11159e-07	5413	tags=44%, list=17%, signal=37%	Paics/Acsm3/Acot1/Acacb/Adss1/Xdh/Pdha1/Nudt3/Acsl4/Umps/Il4/Papss1/Gmpr2/Fasn/Dhodh/Sult2a8/Gmps/Hmgcl/Papss2/Nme6/Nudt18/Acot8/Adcy2/Snca/Nt5c3/Acat1/Nme4/Npr2/Aldoa/Acsl5/Ctps2/Ndufs1/Ndufb4/Atp6v1b2/Dpys/Vdac1/Ak2/Mccc2/Mthfd1/Ndufv1/Dgat1/Suclg1/Atp5f1a/Atp5f1c/Uck1/Mpc2/Gimap7/Nudt2/Acot7/Cs/Pdk2/Pde9a/Acaa2/Adcy4/Sucla2/Sult1b1/Dlat/Acss2/Them5/Pdhb/Pnp/Rnaseh2b/Ndufa10/Acsm1/Nudt19/Ran/Pi…
mmu	gseaGO	MF	GO:0004674	protein serine/threonine kinase activity	438	0.492475	1.58497	8.02957e-09	8.36447e-07	6.91945e-07	9244	tags=57%, list=29%, signal=41%	Brd4/Lats2/Rps6ka1/Dyrk1a/Taok3/Eng/Map3k21/Cdk13/Map3k3/Rps6ka2/Mtor/Pdpk1/Nek9/Acvr1/Prkce/Mapk6/Wnk2/Plk3/Tesk1/Map3k5/Nek6/Prkacb/Irak1/Mink1/Hipk1/Cdk17/Ulk1/Mapk1/Gsk3b/Map3k9/Mapk8/Mast4/Stk40/Dstyk/Eif2ak3/Map3k11/Map4k3/Brsk1/Gak/Stk24/Camk2g/Ttbk2/Sik2/Map4k2/Mark2/Mark4/Mylk/Uhmk1/Cdk14/Riok3/Pak4/Prkci/Tgfbr3/Hipk3/Aak1/Trio/Csnk1a1/Cdk12/Cilk1/Map3k7/Csnk1g1/Ripk1/Csnk2a2/Acvr1b/Bcr/…
mmu	gseaGO	CC	GO:1905369	endopeptidase complex	85	-0.662262	-2.13913	8.31688e-09	8.55937e-07	7.08069e-07	2519	tags=54%, list=8%, signal=50%	Dnajb2/Psma8/Psmd3/Psmd7/Mbl2/Psmb8/Psma1/Psmd12/Ube3a/Psmd14/Psmb10/Psmd9/Pigs/Psma4/Psmb6/Psmb9/Psme1/Psma6/Txnl1/Psma2/Psma7/Sem1/Psmc2/Pigt/Capns1/Hspb1/Psmb1/Psmb7/Psma5/Psmc3/Pigk/Psma3/Vcp/Adrm1/Psmd5/Psmc4/Psmf1/Psmd13/Psmc1/Psmb2/Psmd4/Psmb5/Psmb4/Psmb3/Psmc5/Psmd2
mmu	gseaGO	BP	GO:0003205	cardiac chamber development	200	0.576826	1.77539	1.38794e-08	1.3948e-06	1.15384e-06	6382	tags=52%, list=20%, signal=42%	Frs2/Eng/Dvl3/Arid1a/Acvr1/Notch2/Ap2b1/Nrp1/Smad6/Zfpm1/Robo1/Fzd1/Bmp4/Lrp6/Prox1/Maml1/Bmp2/Dnm2/Tek/Nfatc1/Nprl3/Grhl2/Kcnj8/Foxf1/Smo/Rbm15/Zmpste24/Ppp1r13l/Rxra/Ccm2l/Nrp2/Notch1/Tgfbr3/Smarca4/Smad4/Cplane1/Robo2/Gata6/Tgfbr2/Hectd1/Mesp1/Gja5/Pkp2/Nphp3/Egln1/Med1/Jag1/Tbx3/Pde2a/Sos1/Sufu/Fgfr2/Bmpr2/Hif1a/Vangl2/Chd7/Ednra/Gsk3a/Tbx20/Pde2a/Heg1/Pcsk5/Cited2/Shox2/Smarcd3/Smad7/Slit3/B…
mmu	gseaGO	MF	GO:0005096	GTPase activator activity	238	0.552321	1.71995	1.38365e-08	1.3948e-06	1.15384e-06	9436	tags=65%, list=29%, signal=46%	Gapvd1/Ralgapb/Arhgap31/Arhgef12/Dock4/Stard13/Htr2b/Arhgef15/Flcn/Gdi2/Nrp1/Sec23b/Smcr8/Tbc1d15/Arrb1/Tbc1d2b/Usp6nl/Nf1/Chml/Agap1/Arhgef10l/Als2cl/Asap1/Sec23a/Sipa1l2/Ralgapa2/Arhgap44/Nprl3/Tbc1d24/Rab3gap1/Stxbp5/Tbc1d13/Dab2ip/Stard8/Rapgef2/Sipa1l3/Sipa1l1/Adap2/Syde1/Acap2/Srgap1/Tbc1d14/Rin2/Bcr/Arhgap35/Arhgap21/Rabgap1/Tbc1d22a/Tbc1d5/Ankrd27/Rin1/Tbc1d2/Agfg1/Fam13b/Tbc1d16/Tbck/Elm…
mmu	gseaGO	BP	GO:0060485	mesenchyme development	315	0.518986	1.64358	1.43772e-08	1.42802e-06	1.18132e-06	7128	tags=52%, list=22%, signal=41%	Phactr4/Eng/Mtor/Zfp36l1/Bcl9l/Acvr1/Htr2b/Ppp2ca/Htt/Ext1/Nrp1/Tcof1/Smad3/Clasp1/Robo1/Bmp4/Nedd4/Lrp6/Crb2/Mapk1/Fermt2/Clasp2/Gsk3b/Sema6a/Efnb1/Fn1/Exoc4/Bmp2/Tead1/Nfatc1/Hnf1a/Tcf7l2/Foxf1/Dab2ip/Smo/Otud5/Foxa2/Wt1/Amer1/Rxra/Nrp2/Yap1/Notch1/Tgfbr3/Wwtr1/Smad4/Erbb3/Robo2/Tfap2a/Prickle1/Spred2/Tgfbr2/Mesp1/Dppa2/Jag1/Dchs1/Tbx3/Gcnt2/Fgfr2/Kitl/Bmpr2/Hif1a/Nodal/Chrd/Vangl2/Ednra/Dll3/Z…
mmu	gseaKEGG	NA	mmu00982	Drug metabolism - cytochrome P450 - Mus musculus (house mouse)	71	-0.674714	-2.14052	7.18214e-08	1.54416e-06	9.30843e-07	5556	tags=56%, list=17%, signal=47%	Ugt2b5/Ugt1a1/Aldh3b2/Gstt2/Aldh3a1/Gstp3/Aldh3b3/Mgst2/Ugt2a3/Aox2/Ugt1a9/Maob/Cyp1a2/Adh5/Gstm7/Ugt2a2/Gstt3/Fmo1/Fmo5/Gstt1/Gstm6/Gstk1/Gstm3/Gstm2/Mgst1/Mgst3/Gsto1/Adh1/Gsto2/Gstm5/Gstp2/Gsta3/Gstm4/Gstp1/Gsta1/Gsta4/Gstm1/Gsta2/Gsta13/Gsta5
mmu	gseaGO	CC	GO:1905368	peptidase complex	121	-0.571129	-1.93929	1.87719e-08	1.84309e-06	1.52469e-06	2590	tags=47%, list=8%, signal=43%	Spcs1/Dnajb2/Psma8/Spg7/Eny2/Psmd3/Psmd7/Mbl2/Psmb8/Psma1/Sec11a/Supt3/Taf12/Psmd12/Ube3a/Spcs2/Psmd14/Psmb10/Psmd9/Pigs/Psma4/Psmb6/Taf10/Psmb9/Psme1/Psma6/Txnl1/Psma2/Psma7/Sec11c/Sem1/Psmc2/Pigt/Capns1/Sf3b5/Hspb1/Psmb1/Psmb7/Psma5/Psmc3/Pigk/Psma3/Vcp/Adrm1/Psmd5/Psmc4/Psmf1/Psmd13/Psmc1/Psmb2/Psmd4/Psmb5/Psmb4/Psmb3/Psmc5/Sgf29/Psmd2
mmu	gseaGO	BP	GO:0030900	forebrain development	424	0.491666	1.57998	2.10845e-08	2.04663e-06	1.69306e-06	9602	tags=53%, list=30%, signal=38%	Frs2/Herc1/Crkl/Aqp1/Fat4/Sun1/Kif26a/Zmiz1/Arid1a/Tacc1/Rac1/Mrtfb/Zfp335/Ncor2/Zbtb18/Htt/Ext1/Nrp1/Atp7a/Chrnb2/Lhx6/Afdn/Robo1/Nf1/Bmp4/Lrp6/Prox1/Rtn4rl1/Gsk3b/Kdm2b/Sin3a/Large1/Numb/Kdm6b/Bmp2/Plxna1/Nf2/Bhlhe22/Rab3gap1/Gak/Ttbk2/Tcf7l2/Dab2ip/Smo/Rapgef2/Nrp2/Mecom/Notch1/Smarca4/Nr2f2/Btbd3/Tsc1/Kat2a/Robo2/Ski/Tfap2a/Cep120/Sox3/Arhgap35/Ephb2/Dmrta2/Phactr1/Egfr/Bbs1/Emx1/Draxin/Sun2/…
mmu	gseaGO	BP	GO:0034470	ncRNA processing	413	-0.397568	-1.51663	2.19025e-08	2.10215e-06	1.73899e-06	5194	tags=43%, list=16%, signal=36%	Utp14a/Nol8/Mecp2/Rpl26/Nol10/Ppan/Fkbp6/Urm1/Bysl/Rsl1d1/Gon7/Larp7-ps/Dus2/Trmt5/Rrp12/Ddx49/Utp20/Ddx1/Rpusd4/Mphosph6/Usb1/Tsen15/Nob1/Npm1/Ddx10/Rpf1/Tsnax/Ybey/Mak16/Wdr43/Tarbp2/Nsa2/Zbtb8os/Ssb/Trpt1/Pih1d1/Nop14/Rpusd1/Exosc3/Thumpd2/Dalrd3/Thumpd1/Mrm1/Rbm34/Utp11/Rrp1/Pa2g4/Brix1/Rpl7/Rps7/Mettl3/Esf1/Elp2/Mettl8/Rpp30/Exosc1/Mettl18/Exosc4/Elp5/Fcf1/Tdrkh/Osgepl1/Ints4/Npm3/Rrs1/Las1l…
mmu	gseaGO	CC	GO:0005758	mitochondrial intermembrane space	76	-0.66975	-2.13732	2.65733e-08	2.5221e-06	2.08639e-06	4575	tags=58%, list=14%, signal=50%	Diablo/Nme4/Stmp1/Ndufs1/Sdhaf3/Hsd3b2/Prelid3b/Aifm1/Immt/Coa4/Hsd3b3/Htra2/Arl2/Trap1/Timm8a1/Cmc4/Prelid1/Timm10b/Micu2/Timm9/Chchd5/Cox19/Ccs/Sirt5/Chchd10/Timm23/Triap1/Timm13/Uqcc2/Chchd4/Cycs/Bloc1s1/Ggnbp1/Timm10/Mix23/Stoml2/Chchd2/Rexo2/Sod1/Myoc/Park7/Ndufa8/Hax1/Cox17/Ndufb7
mmu	gseaKEGG	NA	mmu04932	Non-alcoholic fatty liver disease - Mus musculus (house mouse)	153	-0.519372	-1.82301	1.41462e-07	2.86253e-06	1.72557e-06	3403	tags=45%, list=11%, signal=41%	Cox4i2/Uqcrc1/Uqcrfs1/Adipoq/Ikbkb/Ndufa10/Uqcr11/Cyc1/Ndufab1/Sdhd/Prkag1/Ndufb8/Uqcrq/Fasl/Cox6a2/Ndufa6/Ndufc2/Ndufb4c/Ndufs2/Ndufs4/Cox6b2/Ndufb2/Cycs/Sdhb/Cox7a2l/Cox7a2/Cox7c/Lep/Ndufb11/Ndufs8/Ndufc1/Uqcrb/Ndufb6/Cox7a1/Cox6c/Ndufs3/Ndufa2/Uqcr10/Ndufa5/Ndufs6b/Sdhc/Ndufs6/Ndufb5/Ndufa4/Ndufa7/Ndufb9/Ndufb10/Ndufa9/Ndufa8/Ndufa13/Ndufa11/Ndufa1/Uqcrh/Ndufa12/Ndufs5/Ndufs7/Ins2/Ins1/Cox5b/C…
mmu	gseaGO	BP	GO:0198738	cell-cell signaling by wnt	461	0.482108	1.55503	3.2776e-08	3.07662e-06	2.54511e-06	9234	tags=55%, list=29%, signal=40%	Lats2/Lgr4/Dvl3/Bcl9l/Rac1/Wnk2/Invs/Ext1/Wnt9a/Fam53b/Lgr5/Tbl1xr1/Smad3/Pkd2/Tmem64/Ctnnd1/Limd1/Amotl2/Abl1/Fzd1/Fzd9/Lrp6/Shisa2/Kremen1/Fermt2/Plpp3/Gsk3b/Tcf7l1/Bmp2/Fbxw11/Znrf3/Tnks/Hnf1a/Enpp1/Adgra2/Tcf7/Tcf7l2/Dab2ip/Otud5/Spin1/Mark2/Hbp1/Apcdd1/Amotl1/Cdk14/Amer1/Nid1/Ccar2/Rab5a/Strn/Yap1/Notch1/Lzic/Abl2/Wwtr1/Smarca4/Gprc5b/Csnk1a1/Cdc73/Siah2/Adnp/Ube2b/D1Pas1/Csnk1g1/Nkd2/Fzd7/C…
mmu	gseaGO	BP	GO:0016055	Wnt signaling pathway	459	0.481761	1.55368	4.20074e-08	3.90029e-06	3.22649e-06	9234	tags=55%, list=29%, signal=40%	Lats2/Lgr4/Dvl3/Bcl9l/Rac1/Wnk2/Invs/Ext1/Wnt9a/Fam53b/Lgr5/Tbl1xr1/Smad3/Pkd2/Tmem64/Ctnnd1/Limd1/Amotl2/Abl1/Fzd1/Fzd9/Lrp6/Shisa2/Kremen1/Fermt2/Plpp3/Gsk3b/Tcf7l1/Bmp2/Fbxw11/Znrf3/Tnks/Hnf1a/Enpp1/Adgra2/Tcf7/Tcf7l2/Dab2ip/Otud5/Spin1/Mark2/Hbp1/Apcdd1/Amotl1/Cdk14/Amer1/Nid1/Ccar2/Rab5a/Strn/Yap1/Notch1/Lzic/Abl2/Wwtr1/Smarca4/Gprc5b/Csnk1a1/Cdc73/Siah2/Adnp/Ube2b/D1Pas1/Csnk1g1/Nkd2/Fzd7/C…
mmu	gseaKEGG	NA	mmu05204	Chemical carcinogenesis - DNA adducts - Mus musculus (house mouse)	89	-0.610786	-2.00245	2.08778e-07	3.98999e-06	2.40522e-06	5838	tags=53%, list=18%, signal=43%	Cyp2c54/Sult1a1/Nat1/Ugt2b5/Ugt1a1/Cyp2c37/Gstt2/Cyp3a16/Sult2a8/Gstp3/Mgst2/Ugt2a3/Cyp2c50/Ugt1a9/Cyp2c68/Cbr1/Cyp1a2/Nat2/Gstm7/Cyp3a11/Ugt2a2/Cyp2c29/Hsd11b1/Cyp2c70/Cyp2c67/Gstt3/Gstt1/Gstm6/Gstk1/Gstm3/Ephx1/Gstm2/Mgst1/Mgst3/Gsto1/Gsto2/Gstm5/Gstp2/Gsta3/Gstm4/Gstp1/Gsta1/Gsta4/Gstm1/Gsta2/Gsta13/Gsta5
mmu	gseaGO	MF	GO:0031267	small GTPase binding	296	0.518574	1.63629	5.06421e-08	4.65145e-06	3.84789e-06	8376	tags=59%, list=26%, signal=44%	Rgp1/Gapvd1/Rab11fip1/Diaph1/Dvl3/Garre1/Exoc8/Dock4/Rac1/Dennd5b/Ric1/Cyfip1/Ankfy1/Tnfaip1/Gdi2/Nup153/Atp7a/Rbsn/Plce1/Arhgef7/Micall1/Nsf/Tnpo2/Akap13/Plekhg3/Afdn/Usp6nl/Plekhg1/Chml/Ulk1/Ehd1/Erc1/Als2cl/Ranbp9/Tnpo1/Dennd1a/Xpo4/Ipo9/Arhgap44/Ndrg1/Rab11fip3/Map3k11/Rab3gap1/Farp1/Kif3b/Abca1/Rph3al/Tbc1d13/Fmnl3/Dock9/Rab11fip4/Dock1/Myo1c/Vcl/Ranbp10/Exoc2/Mlph/Acap2/Srgap1/Dennd1b/Rin2/…
mmu	gseaGO	BP	GO:0061138	morphogenesis of a branching epithelium	229	0.547368	1.7012	6.12542e-08	5.56631e-06	4.60469e-06	8183	tags=58%, list=25%, signal=43%	Frs2/Btbd7/Lgr4/Fat4/Eng/Acvr1/Pxn/Agtr1a/Ext1/Nrp1/Met/Abl1/Bmp4/Lrp6/Prox1/Esrp2/Pgr/Bmp2/Plxna1/Tek/Clic4/Nfatc1/Nfatc3/Grhl2/Foxf1/Smo/Foxa2/Rbm15/Wt1/Rxra/Yap1/Notch1/Fem1b/Mmp14/Flt1/Smad4/Pdgfra/Etv4/Ptch1/Hs3st3a1/Epha2/Tgfbr2/Gna13/Pkd1/Dlg1/Fzd5/Kdr/Celsr1/Med1/Rspo2/Sox2/Cxcl12/Dchs1/Tbx3/Spint1/Fgfr2/Ncoa3/Vangl2/Ednra/Gli2/Tbx20/Foxa1/Tmtc3/Dag1/Egf/Sema5a/Wnt2b/Ctsh/Six2/Sirt6/Socs3…
mmu	gseaKEGG	NA	mmu04010	MAPK signaling pathway - Mus musculus (house mouse)	298	0.510328	1.61337	3.12324e-07	5.6547e-06	3.40874e-06	9698	tags=64%, list=30%, signal=45%	Rps6ka1/Crkl/Taok3/Map3k21/Insr/Map3k3/Rps6ka2/Dusp3/Rac1/Dusp4/Map3k5/Prkacb/Irak1/Arrb1/Dusp16/Met/Nf1/Mapk1/Atf2/Flt4/Fgfr4/Map3k9/Mapk8/Tek/Nfatc1/Nfatc3/Tgfa/Map3k11/Map4k3/Map4k2/Rapgef2/Ppp3cb/Mecom/Fgf22/Flt1/Pdgfra/Traf6/Epha2/Erbb3/Map3k7/Sos2/Gna12/Igf1r/Vegfc/Tgfbr2/Mapk14/Egfr/Kdr/Cacna1e/Cacnb2/Map3k1/Elk1/Sos1/Fgfr2/Kitl/Nr4a1/Mapkapk2/Rasgrf2/Map2k7/Map3k2/Map2k4/Mknk1/Efna5/Map3k…
mmu	gseaGO	BP	GO:0090287	regulation of cellular response to growth factor stimulus	322	0.509373	1.61437	6.46773e-08	5.81551e-06	4.81085e-06	7895	tags=52%, list=25%, signal=39%	Lats2/Slc9a6/Jcad/Eng/Smurf2/Bcl9l/Ep300/Atp2b4/Zbtb7a/Cyfip1/Notch2/Flcn/Nrp1/Smad6/Crim1/Ube2o/Smad3/Rnf111/Robo1/Abl1/Fzd1/Bmp4/Nedd4/Ulk1/Lemd3/Xbp1/Shisa2/Gpc1/Crb2/Nptn/Epn2/Sin3a/Sema6a/Zfp451/Bmp2/Adamts3/Dnm2/Tek/Glg1/Dstyk/Crebbp/Smurf1/Sap130/Adgra2/Zeb1/Tcf7l2/Dab2ip/Numa1/Onecut2/Spart/Myo1c/Tcf4/Notch1/Mmrn2/Wfikkn2/Tgfbr3/Wfikkn1/Chrdl2/Smad4/Cav2/Zfp423/Hgs/Gata6/Ctdspl2/Ski/Elapo…
mmu	gseaGO	BP	GO:0090130	tissue migration	329	0.505651	1.6046	7.91385e-08	7.04167e-06	5.82518e-06	7099	tags=51%, list=22%, signal=40%	Aqp1/Pik3r2/Jcad/Rreb1/Map3k3/Actn4/Mtor/Stard13/Pdpk1/Pxn/Rac1/Atp2b4/Prkce/Ephb4/Tesk1/Vash1/Sp1/Nrp1/Tns3/Amot/Hyal1/Clasp1/Met/Robo1/Nf1/Stat5a/Abl1/Bmp4/Lemd3/Iqsec1/Plekhg5/Prox1/Plpp3/Clasp2/Flt4/Ets1/Card10/Tek/Vstm4/Bcar1/Ptpn11/Foxp1/Ppm1f/Adgra2/Grhl2/Foxf1/Dab2ip/Sash1/Amotl1/Efnb2/Macir/Dock1/Notch1/Mmrn2/Tgfbr3/Smad4/Nr2f2/Epha2/Rin2/Patz1/Scarb1/Plcg1/Pkn1/Vegfc/Tgfbr2/Hdac6/Epb41l…
mmu	gseaGO	BP	GO:0090132	epithelium migration	327	0.504132	1.59956	8.81186e-08	7.6807e-06	6.35381e-06	7099	tags=51%, list=22%, signal=40%	Aqp1/Pik3r2/Jcad/Rreb1/Map3k3/Actn4/Mtor/Stard13/Pdpk1/Pxn/Rac1/Atp2b4/Prkce/Ephb4/Tesk1/Vash1/Sp1/Nrp1/Tns3/Amot/Hyal1/Clasp1/Met/Robo1/Nf1/Stat5a/Abl1/Bmp4/Lemd3/Iqsec1/Plekhg5/Prox1/Plpp3/Clasp2/Flt4/Ets1/Card10/Tek/Vstm4/Bcar1/Ptpn11/Foxp1/Ppm1f/Adgra2/Grhl2/Dab2ip/Sash1/Amotl1/Efnb2/Macir/Dock1/Notch1/Mmrn2/Tgfbr3/Smad4/Nr2f2/Epha2/Rin2/Patz1/Scarb1/Plcg1/Pkn1/Vegfc/Tgfbr2/Hdac6/Epb41l4b/Itg…
mmu	gseaGO	BP	GO:0060537	muscle tissue development	499	0.469886	1.51946	8.72447e-08	7.6807e-06	6.35381e-06	8148	tags=49%, list=25%, signal=37%	Frs2/Eng/Akap6/Rara/Mtor/Arid1a/Bcl9l/Flnb/Fkrp/Ep300/Lncpint/Acvr1/Mrtfb/Zbtb18/Flcn/Hdac4/Zfpm1/Yy1/Arid2/Sorbs2/Smad3/Akap13/Met/Nf1/Spg11/Bmp4/Lemd3/Lrp6/Gpc1/Prox1/Mapk1/Plec/Gsk3b/Sox6/Large1/Maml1/Kdm6b/Bmp2/Zfp689/Foxp1/Nprl3/Nfatc3/Fadd/Kcnj8/Xk/Tcf7l2/Smo/Mylk/Cxadr/Ppp3cb/Wt1/Mef2d/Zmpste24/Efnb2/Ppp1r13l/Myorg/Rxra/Ccm2l/Yap1/Notch1/Tgfbr3/Smad4/Cav2/Pdgfra/Nr2f2/2810429I04Rik/Tsc1/Ka…
mmu	gseaGO	BP	GO:0003281	ventricular septum development	88	0.666797	1.90008	1.02963e-07	8.88393e-06	7.34918e-06	6382	tags=57%, list=20%, signal=46%	Frs2/Acvr1/Ap2b1/Smad6/Zfpm1/Robo1/Fzd1/Bmp4/Lrp6/Prox1/Dnm2/Nfatc1/Nprl3/Rbm15/Notch1/Tgfbr3/Smarca4/Smad4/Cplane1/Robo2/Tgfbr2/Hectd1/Gja5/Egln1/Tbx3/Pde2a/Sufu/Fgfr2/Bmpr2/Vangl2/Pde2a/Heg1/Cited2/Smad7/Slit3/Bmpr1a/Fgfrl1/Tgfbr1/Id2/Nos3/Sall1/Sox4/Hoxa13/Mdm2/Pitx2/Lrp2/Mdm4/Gata4/Zfpm2/Sav1/Prdm1
mmu	gseaGO	BP	GO:0060411	cardiac septum morphogenesis	85	0.678126	1.92323	1.11544e-07	9.52809e-06	7.88206e-06	5781	tags=58%, list=18%, signal=47%	Eng/Dvl3/Acvr1/Notch2/Nrp1/Smad6/Zfpm1/Robo1/Fzd1/Bmp4/Lrp6/Prox1/Nfatc1/Smo/Rbm15/Nrp2/Notch1/Tgfbr3/Smad4/Robo2/Gata6/Tgfbr2/Gja5/Egln1/Jag1/Tbx3/Fgfr2/Bmpr2/Vangl2/Chd7/Tbx20/Cited2/Smad7/Slit3/Bmpr1a/Fgfrl1/Tgfbr1/Id2/Hand1/Tbx1/Sema3c/Nos3/Sox4/Parva/Mdm2/Pitx2/Lrp2/Gata4/Zfpm2
mmu	gseaGO	BP	GO:0042273	ribosomal large subunit biogenesis	74	-0.648595	-2.0659	1.16446e-07	9.84836e-06	8.14699e-06	5563	tags=69%, list=17%, signal=57%	Nop53/Nop2/Pes1/Malsu1/Wdr12/Rpl10a/Rpl26/Fastkd2/Ppan/Rsl1d1/Npm1/Rpf1/Mak16/Nsa2/Gtf3a/Rbm34/Brix1/Rpl7/Rrs1/Las1l/Mdn1/Rplp0/Cinp/Znhit6/Nifk/Rpf2/Ebna1bp2/Rsl24d1/Rpl6/Rpl11/Pak1ip1/Afg2a/Rpl7a/Mrto4/Snu13/Gtpbp4/Wdr74/Rpl23a/Mrpl20/Rrp15/Nop16/Mrm2/Rpl35/Nhp2/Dhx30/Rpl24/Rpl35a/Rpl14/Zfp622/Rpl38/Rpl35rt
mmu	gseaGO	BP	GO:0001763	morphogenesis of a branching structure	249	0.538563	1.68099	1.20074e-07	9.95796e-06	8.23766e-06	8183	tags=57%, list=25%, signal=43%	Frs2/Btbd7/Lgr4/Fat4/Eng/Acvr1/Pxn/Agtr1a/Ext1/Nrp1/Rere/Met/Abl1/Bmp4/Lrp6/Prox1/Esrp2/Pgr/Bmp2/Plxna1/Tek/Clic4/Nfatc1/Nfatc3/Grhl2/Foxf1/Smo/Foxa2/Rbm15/Wt1/Rxra/Yap1/Notch1/Fem1b/Mmp14/Flt1/Smad4/Pdgfra/Etv4/Ptch1/Hs3st3a1/Epha2/Tgfbr2/Gna13/Pkd1/Dlg1/Fzd5/Kdr/Celsr1/Med1/Rspo2/Sox2/Cxcl12/Dchs1/Tbx3/Spint1/Fgfr2/Ncoa3/Vangl2/Ednra/Gli2/Tbx20/Foxa1/Tmtc3/Dag1/Egf/Sema5a/Wnt2b/Ctsh/Six2/Shox2/…
mmu	gseaGO	BP	GO:0060070	canonical Wnt signaling pathway	305	0.511557	1.61731	1.1951e-07	9.95796e-06	8.23766e-06	8472	tags=55%, list=26%, signal=41%	Lats2/Lgr4/Dvl3/Bcl9l/Wnk2/Invs/Ext1/Wnt9a/Fam53b/Lgr5/Tbl1xr1/Smad3/Tmem64/Ctnnd1/Limd1/Fzd1/Fzd9/Lrp6/Kremen1/Gsk3b/Tcf7l1/Znrf3/Tnks/Adgra2/Tcf7/Tcf7l2/Dab2ip/Otud5/Cdk14/Amer1/Nid1/Ccar2/Rab5a/Yap1/Notch1/Wwtr1/Gprc5b/Csnk1a1/Siah2/Adnp/Ube2b/D1Pas1/Csnk1g1/Nkd2/Fzd7/Gid8/Tmem170b/Prickle1/Ccnyl1/Amfr/Tle4/Frmd8/Mesp1/Mapk14/Fzd5/Tle3/Egfr/Bicc1/Nphp3/Draxin/Prdm15/Map3k1/Rspo2/Sox2/Lmbr1l/Fo…
mmu	gseaGO	MF	GO:0035091	phosphatidylinositol binding	294	0.514832	1.62425	1.33572e-07	1.09709e-05	9.0756e-06	9221	tags=57%, list=29%, signal=41%	Itpr1/Wdfy3/Tom1l2/Plekha3/Wipi1/Exoc8/Stam2/Snx27/Sbf2/Ankfy1/Zcchc14/Syt7/C2cd2l/Pitpnm2/Atg2a/Rnf34/Tirap/Ttpal/Vps13b/Stam/Epb41/Snx30/Fermt2/Asap1/Snx33/Osbp/Golph3/Wipi2/Dennd1a/Snx19/Plekhf2/Dab2ip/Zfyve1/Numa1/Tecpr1/Amer1/Snx4/Rab35/Adap2/Tln1/Cyth3/Lancl2/Acap2/Hgs/Wdr45b/Zcchc2/Dennd1b/Fzd7/Ap2a2/Snx22/Inppl1/Rubcn/Plekha5/Arhgap32/Avil/Itpr3/Plekhf1/Pitpnb/Snx29/Hip1r/Twf1/Fchsd2/Arfi…
mmu	gseaGO	CC	GO:0022627	cytosolic small ribosomal subunit	45	-0.779799	-2.28361	1.533e-07	1.24713e-05	1.03168e-05	4198	tags=80%, list=13%, signal=70%	Rps23/Rps18/Rps7/Rps3/Mcts1/Rps27l/Rps12/Rps17/Rps19/Rps2/Uba52/Rps24/Rps14/Rps8/Rps27a/Rps4l/Rps6-ps4/Rps27/Rps20/Rpsa/Rps3a1/Rps4x/Rps11/Rps5/Fau/Rps9/Rps6/Rps28/Rps10/Rps13/Rps25/Rps26/Rps21/Rps16/Rps15/Rps29
mmu	gseaGO	CC	GO:0000314	organellar small ribosomal subunit	32	-0.849405	-2.32803	1.62217e-07	1.295e-05	1.07128e-05	3790	tags=91%, list=12%, signal=80%	Mrps23/Mrps27/Mrps18c/Mrps10/Mrps5/Mrps24/Ptcd3/Mrps7/Dap3/Chchd1/Mrps26/Mrpl42/Mrps17/Mrps9/Mrps34/Mrps15/Mrps6/Mrps33/Mrps12/Mrps28/Mrps16/Mrps18b/Mrps25/Mrps11/Mrps14/Mrps21/Mrps35/Aurkaip1/Mrps18a
mmu	gseaGO	CC	GO:0005763	mitochondrial small ribosomal subunit	32	-0.849405	-2.32803	1.62217e-07	1.295e-05	1.07128e-05	3790	tags=91%, list=12%, signal=80%	Mrps23/Mrps27/Mrps18c/Mrps10/Mrps5/Mrps24/Ptcd3/Mrps7/Dap3/Chchd1/Mrps26/Mrpl42/Mrps17/Mrps9/Mrps34/Mrps15/Mrps6/Mrps33/Mrps12/Mrps28/Mrps16/Mrps18b/Mrps25/Mrps11/Mrps14/Mrps21/Mrps35/Aurkaip1/Mrps18a
mmu	gseaKEGG	NA	mmu04550	Signaling pathways regulating pluripotency of stem cells - Mus musculus (house mouse)	140	0.58685	1.75518	7.95013e-07	1.36742e-05	8.24303e-06	9668	tags=65%, list=30%, signal=45%	Pik3r2/Dvl3/Acvr1/Jak1/Zfhx3/Wnt9a/Kat6a/Smad3/Smad5/Fzd1/Bmp4/Fzd9/Mapk1/Gsk3b/Fgfr4/Il6st/Pcgf3/Tcf7/Inhbe/Setdb1/Smad4/Lefty1/Fzd7/Acvr1b/Igf1r/Mapk14/Fzd5/Sox2/Tbx3/Fgfr2/Bmpr2/Nodal/Bmi1/Pik3cb/Dvl1/Apc2/Axin1/Wnt2b/Rest/Skil/Map2k1/Stat3/Akt1/Nras/Bmpr1a/Id2/Hand1/Inhbb/Myc/Jarid2/Akt2/Hesx1/Smad2/Fzd4/Apc/Tcf3/Lif/Wnt9b/Pik3r3/Grb2/Wnt10a/Klf4/Zic3/Pcgf6/Fzd3/Fgfr3/Akt3/Hoxa1/Pik3r3/Nanog/…
mmu	gseaKEGG	NA	mmu03040	Spliceosome - Mus musculus (house mouse)	184	-0.479569	-1.71481	9.65265e-07	1.5812e-05	9.53169e-06	4224	tags=31%, list=13%, signal=27%	Crnkl1/Snrpg/Magoh/Prpf31/Snw1/Lsm8/Ppil1/Cdc5l/Lsm3/Hspa1b/Ncbp2/Snrpa1/Gm24924/Prpf38a/Hnrnpc/Syf2/Sf3b2/Sart1/Snrpf/Txnl4a/Snrpd1/Sf3a3/Alyref/Snrnp27/Rbm17/Lsm4/Ncbp1/Srsf9/Snu13/Pqbp1/Phf5a/Ppie/Alyref2/Snrpb/Eif4a3/U2af1l4/Lsm6/Bcas2/Lsm7/Ccdc12/Snrpd3/Txnl4a/Eftud2/Bud31/Zmat2/Cwc15/Snrpe/Sf3b5/Snrpd2/Ppih/Rbm8a/Lsm5/Sf3b6/Snrpc/U2af1/Prpf6/Eif4a3l1
mmu	gseaKEGG	NA	mmu05320	Autoimmune thyroid disease - Mus musculus (house mouse)	72	-0.634903	-2.02237	1.0688e-06	1.59855e-05	9.63631e-06	4853	tags=44%, list=15%, signal=38%	Cd86/H2-Bl/H2-T3/Cd80/Prf1/H2-Ea/H2-DMb1/Gzmb/Cga/H2-Q7/H2-Q4/H2-DMb2/H2-Aa/H2-Q6/H2-DMa/H2-Ab1/H2-Q1/H2-Eb1/H2-D1/H2-T26/H2-T27/Il2/Fasl/H2-K1/H2-Q10/H2-T22/Tshb/H2-T23/H2-T10/H2-Q2/Tshr/Il5
mmu	gseaKEGG	NA	mmu05171	Coronavirus disease - COVID-19 - Mus musculus (house mouse)	304	-0.411651	-1.54007	1.02631e-06	1.59855e-05	9.63631e-06	3796	tags=30%, list=12%, signal=27%	Rpl7/C1qb/Rps7/Rpl4/Irf3/Stat1/Rpl39l/C4a/Rpl3l/C1qc/Rps3/Rplp0/C1s2/Rpl22l1/Ccl12/Ikbkb/Rpl18a/Rpl39/Rps27l/Rps12/Gm6139/Rps17/Rps19/Gm10420/Rps2/Uba52/Rps24/C9/Rps14/Rsl24d1/Rps8/Rpl6/Rpl11/Isg15/Il2/Mbl2/Rps27a/Rpl17/Rpl23/Rpl13/Rpl7a/Rpl32/Rps12-ps24/Rpl31/Cfd/Rps27/Rps20/Rpsa/Rpl8/Rpl29/Rpl19/Rpl23a/Rps3a1/Rpl28/Rpl41/Rps4x/Rpl9/Rps11/Rps5/Rpl18/Rpl36/Fau/Rps9/Rpl27/Rps6/Masp2/Rps28/Rpl30/Rp…
mmu	gseaGO	BP	GO:0010631	epithelial cell migration	325	0.503569	1.59721	2.13411e-07	1.68792e-05	1.39632e-05	7099	tags=51%, list=22%, signal=40%	Aqp1/Pik3r2/Jcad/Rreb1/Map3k3/Actn4/Mtor/Stard13/Pdpk1/Pxn/Rac1/Atp2b4/Prkce/Ephb4/Tesk1/Vash1/Sp1/Nrp1/Tns3/Amot/Hyal1/Clasp1/Met/Robo1/Nf1/Stat5a/Abl1/Bmp4/Lemd3/Iqsec1/Plekhg5/Prox1/Plpp3/Clasp2/Flt4/Ets1/Card10/Tek/Vstm4/Bcar1/Ptpn11/Foxp1/Ppm1f/Adgra2/Dab2ip/Sash1/Amotl1/Efnb2/Macir/Dock1/Notch1/Mmrn2/Tgfbr3/Smad4/Nr2f2/Epha2/Rin2/Patz1/Scarb1/Plcg1/Pkn1/Vegfc/Tgfbr2/Hdac6/Epb41l4b/Itgb2l/Pl…
mmu	gseaGO	CC	GO:0032040	small-subunit processome	75	-0.636907	-2.03078	2.22072e-07	1.74031e-05	1.43966e-05	4323	tags=57%, list=13%, signal=50%	Wdr43/Rps23/Nop14/Utp11/Rps7/Fcf1/Dhx37/Nol7/2810004N23Rik/Ngdn/Nop58/Mphosph10/Rps12/Dcaf13/Rps17/Rps19/Rps24/Rps14/Rps8/Rps27a/Wdr75/Emg1/Snu13/Noc4l/Rps6-ps4/Utp3/Rps27/Rps19bp1/Rps3a1/Utp23/Rps4x/Rps11/Rps5/Rps9/Rps6/Rps28/Aatf/Rps13/Fbl/Tbl3/Pwp2/Imp3/Rps16
mmu	gseaGO	BP	GO:0072001	renal system development	351	0.496466	1.58217	2.40389e-07	1.86673e-05	1.54424e-05	9685	tags=58%, list=30%, signal=41%	Aqp1/Lgr4/Fat4/Rara/Wfs1/Actn4/Cux1/Mpv17/Agtr1a/Notch2/Invs/Flcn/Ext1/Ap2b1/Nrp1/Lgr5/Qrich1/Smad6/Plce1/Nfia/Smad3/Smad5/Pkd2/Sec61a1/Ap1b1/Sgpl1/Ctnnd1/Robo1/Nf1/Asxl1/Glis2/Bmp4/Il6ra/Bmp2/Tek/Zbtb16/Enpp1/Kif26b/Foxf1/Smo/Wt1/Zmpste24/Efnb2/Klhl3/Amer1/Nid1/Hs2st1/Dact2/Yap1/Mecom/Notch1/Wwtr1/Smad4/Pdgfra/Ptch1/Hs3st3a1/Tsc1/Bag6/Cplane1/Robo2/Tfap2a/Prickle1/Pkd1/Dlg1/Bicc1/Nphp3/Jag1/Dchs…
mmu	gseaGO	BP	GO:0042255	ribosome assembly	64	-0.67825	-2.10811	2.46538e-07	1.89723e-05	1.56947e-05	3812	tags=56%, list=12%, signal=50%	Brix1/Rrs1/Mdn1/Rplp0/Noa1/Dhx37/Mterf4/Rps27l/Rps19/Mrps7/Rpf2/Rps14/Sbds/Rpl6/Rpl11/Mrto4/Mpv17l2/Rps6-ps4/Rps27/Rpsa/Rpl23a/Mrpl20/Rps5/Fau/Ngrn/Rps6/Rps28/Rps25/Mrm2/C1qbp/Dhx30/Rpl24/Pwp2/Abt1/Rps15/Rpl38
mmu	gseaGO	BP	GO:0071559	response to transforming growth factor beta	251	0.524078	1.63789	2.49683e-07	1.90428e-05	1.57531e-05	9233	tags=61%, list=29%, signal=44%	Lats2/Crkl/Eng/Smurf2/Zmiz1/Zfp36l1/Bcl9l/Tnrc6c/Ep300/Acvr1/Pxn/Zbtb7a/Flcn/Zfhx3/Hyal2/Smad6/Smad3/Smad5/Rnf111/Lemd3/Xbp1/Fermt2/Sin3a/Sox6/Zfp451/Bmp2/Dnm2/Kmt2a/Glg1/Crebbp/Smurf1/Sap130/Zeb1/Onecut2/Zfp36l2/Wfikkn2/Tgfbr3/Wfikkn1/Smad4/Cav2/Col4a2/Map3k7/Ski/Spred2/Igf1r/Tgfbr2/Furin/Map3k1/Gcnt2/Nodal/Ppara/Fbn1/Sirt1/Cited2/Adam9/Dlx1/Axin1/Il17rd/Peg10/Lats1/Dab2/Skil/Ing1/Fermt1/Stat3/S…
mmu	gseaGO	MF	GO:0019843	rRNA binding	75	-0.633556	-2.02009	2.78087e-07	2.06558e-05	1.70874e-05	5255	tags=69%, list=16%, signal=58%	Rcc1l/Mrpl18/Fastkd2/Ppan/Hmgb1/Rpusd4/Npm1/Rpf1/Gtf3a/Rps18/Rbm34/Brix1/Rpl7/Mrps27/Rpl4/Mrps18c/Rps3/Rrs1/Cirbp/Rplp0/Mterf4/Ptcd3/Mrps7/Rpf2/Cavin1/Sbds/Rpl6/Rpl11/Rpl17/Mrpl11/Rpl23/Emg1/Ncl/Tst/Rpl8/Rpl19/Rpl23a/Mrpl20/Utp23/Mrps17/Rps4x/Rpl9/Rps11/Rps5/Rps9/Ngrn/Mrps6/Rps13/Nol12/Imp3/Rpl37/Mrps18a
mmu	gseaGO	CC	GO:0031970	organelle envelope lumen	89	-0.61171	-1.98649	2.7572e-07	2.06558e-05	1.70874e-05	4575	tags=53%, list=14%, signal=46%	Diablo/Nme4/Stmp1/Ndufs1/Sdhaf3/Cacybp/Hsd3b2/Prelid3b/Aifm1/Immt/Coa4/Hsd3b3/Htra2/Arl2/Trap1/Timm8a1/Cmc4/Prelid1/Timm10b/Micu2/Timm9/Chchd5/Nradd/Cox19/Ccs/Sirt5/Chchd10/Timm23/Triap1/Timm13/Uqcc2/Chchd4/Cycs/Bloc1s1/Ggnbp1/Timm10/Mix23/Stoml2/Chchd2/Rexo2/Sod1/Myoc/Park7/Ndufa8/Hax1/Cox17/Fam3b/Ndufb7
mmu	gseaGO	BP	GO:0001503	ossification	482	0.469012	1.51469	2.74282e-07	2.06558e-05	1.70874e-05	8698	tags=46%, list=27%, signal=34%	Lgr4/Fat4/Intu/Ccr1l1/Fkrp/Lncpint/Acvr1/P2ry2/Trp53inp2/Ext1/Sp1/Hdac4/Smad6/Crim1/Tapt1/Smad3/Smad5/Tmem64/Limd1/Nf1/Fzd1/Bmp4/Fzd9/Lrp6/Kremen1/Smoc1/Mapk1/Fermt2/Gsk3b/Il6st/Mapk8/Bmp2/Zbtb16/Nfatc1/Eif2ak3/Enpp1/Ptpn11/Smurf1/Tcf7l2/Smo/Fndc3b/Mef2d/Zmpste24/Asxl2/Klf10/Icmt/Rxra/Bmp3/Yap1/Notch1/Tgfbr3/Tmt1a2/Mmp14/Wwtr1/Tob2/Chrdl2/Smad4/Traf6/Ptch1/Epha2/Map3k7/Ski/Tfap2a/Prickle1/Inppl1/…
mmu	gseaGO	BP	GO:0001822	kidney development	335	0.499173	1.58592	2.82897e-07	2.0832e-05	1.72331e-05	9514	tags=57%, list=30%, signal=40%	Aqp1/Lgr4/Fat4/Rara/Wfs1/Actn4/Cux1/Mpv17/Agtr1a/Notch2/Invs/Flcn/Ext1/Ap2b1/Nrp1/Qrich1/Smad6/Plce1/Smad3/Smad5/Pkd2/Sec61a1/Ap1b1/Sgpl1/Ctnnd1/Robo1/Nf1/Asxl1/Glis2/Bmp4/Il6ra/Bmp2/Tek/Zbtb16/Enpp1/Kif26b/Smo/Wt1/Zmpste24/Efnb2/Klhl3/Amer1/Nid1/Hs2st1/Dact2/Yap1/Notch1/Wwtr1/Smad4/Pdgfra/Ptch1/Hs3st3a1/Tsc1/Bag6/Cplane1/Robo2/Tfap2a/Pkd1/Dlg1/Bicc1/Nphp3/Jag1/Dchs1/Mtss1/Fgfr2/Vangl2/Cyp4a32/Ed…
mmu	gseaGO	BP	GO:0007264	small GTPase mediated signal transduction	426	0.473672	1.52225	3.17494e-07	2.31798e-05	1.91753e-05	9425	tags=59%, list=29%, signal=42%	Phactr4/Ralgapb/Arhgap31/Arhgef12/Gpr17/Garre1/Dock4/Stard13/Rac1/Agtr1a/Cyfip1/Notch2/Flcn/Tnfaip1/Gdi2/Nrp1/Arhgef3/Tns3/Plce1/Arhgef7/Vav2/Arrb1/Amot/Ssx2ip/Akap13/Met/Robo1/Nf1/Abl1/Arhgef18/Chml/Ulk1/Iqsec1/Plekhg5/Wasf2/Cyth1/Synpo2l/Dnm2/Dennd1a/Sipa1l2/Itpkb/Ralgapa2/Arhgap44/Abca1/Dennd3/Rhou/Dennd4c/Dab2ip/Stard8/Rapgef2/Cgnl1/Dock9/Dock1/Farp2/Kbtbd7/Icmt/Gm266/Arfgef2/Brap/Sipa1l3/Not…
mmu	gseaGO	BP	GO:0003170	heart valve development	65	0.699112	1.91284	3.29304e-07	2.38382e-05	1.972e-05	7097	tags=71%, list=22%, signal=56%	Mtor/Acvr1/Notch2/Smad6/Zfpm1/Robo1/Bmp4/Bmp2/Nfatc1/Notch1/Smad4/Robo2/Tgfbr2/Hectd1/Gja5/Jag1/Dchs1/Pde2a/Bmpr2/Rb1/Tbx20/Pde2a/Tnfrsf1b/Shox2/Scx/Slit3/Bmpr1a/Fgfrl1/Nos3/Sox4/Mdm2/Smad2/Pitx2/Mdm4/Adamts5/Zbtb14/Sox9/Gata4/Zfpm2/Tie1/Twist1/Adamts9/Dll4/Prdm1/Efna1/Mef2c/Tnfrsf1a
mmu	gseaGO	BP	GO:0002064	epithelial cell development	242	0.524927	1.63612	3.45035e-07	2.47671e-05	2.04885e-05	6705	tags=47%, list=21%, signal=38%	Frs2/Frmd6/Rara/Tjp1/Flnb/Sidt2/Pdpk1/Rac1/Epas1/Notch2/Fndc3a/Slc4a5/Afdn/Met/Asxl1/Bmp4/Xbp1/Prox1/Plec/Arhgef26/Il6st/Pgr/Clic4/Grhl2/Gak/Marveld2/Smo/Rapgef2/Cgn/Wt1/Onecut2/Dact2/Vcl/Palld/Yap1/Sipa1l3/Notch1/Ppp1r16b/Fem1b/Smarca4/Muc2/Epha2/Tjp2/Tfap2a/Sox3/Fzd5/Kdr/S1pr2/Map3k1/Jag1/Pde2a/Klf5/Fgfr2/Cftr/Hif1a/Kdf1/Ednra/Foxa1/Pde2a/Heg1/Exph5/Tbc1d20/Col18a1/Vezf1/Map7/Cdh5/Rapgef1/B4gal…
mmu	gseaGO	BP	GO:0003231	cardiac ventricle development	153	0.580749	1.75164	3.79069e-07	2.69834e-05	2.23218e-05	7196	tags=56%, list=22%, signal=44%	Frs2/Eng/Acvr1/Ap2b1/Smad6/Zfpm1/Robo1/Fzd1/Bmp4/Lrp6/Prox1/Dnm2/Nfatc1/Nprl3/Grhl2/Foxf1/Rbm15/Zmpste24/Ppp1r13l/Rxra/Ccm2l/Notch1/Tgfbr3/Smarca4/Smad4/Cplane1/Robo2/Tgfbr2/Hectd1/Mesp1/Gja5/Pkp2/Egln1/Med1/Jag1/Tbx3/Pde2a/Sufu/Fgfr2/Bmpr2/Hif1a/Vangl2/Chd7/Ednra/Gsk3a/Tbx20/Pde2a/Heg1/Cited2/Smarcd3/Smad7/Slit3/Bmpr1a/Fgfrl1/Tgfbr1/Id2/Hand1/Sema3c/Foxc1/Nos3/Sall1/Myocd/Sox4/Col11a1/Tnni1/Npy2…
mmu	gseaGO	BP	GO:0007178	transmembrane receptor protein serine/threonine kinase signaling pathway	404	0.480388	1.54144	3.93311e-07	2.77658e-05	2.29691e-05	9036	tags=53%, list=28%, signal=39%	Lats2/Eng/Ppm1l/Smurf2/Zmiz1/Bcl9l/Tnrc6c/Ep300/Acvr1/Pxn/Zbtb7a/Notch2/Flcn/Ext1/Smad6/Crim1/Ube2o/Nfia/Smad3/Smad5/Hnf4a/Rnf111/Abl1/Fzd1/Bmp4/Lemd3/Xbp1/Crb2/Atf2/Fermt2/Sin3a/Zfp451/Bmp2/Dnm2/Glg1/Crebbp/Sptbn1/Hnf1a/Smurf1/Sap130/Fam83g/Zeb1/Tcf7l2/Numa1/Onecut2/Dact2/Spart/Notch1/Wfikkn2/Tgfbr3/Wwtr1/Wfikkn1/Chrdl2/Smad4/Cav2/Zfp423/Lefty1/Map3k7/Gata6/Ctdspl2/Ski/Acvr1b/Jade2/Elapor2/Spred…
mmu	gseaKEGG	NA	mmu00480	Glutathione metabolism - Mus musculus (house mouse)	72	-0.623584	-1.98632	2.14815e-06	3.07902e-05	1.85608e-05	4371	tags=60%, list=14%, signal=52%	Chac2/Idh2/Nat8f7/Nat8f3/Sms/Rrm1/Gstm7/Txndc12/Idh1/Nat8f1/Gstt3/Gstt1/Gstm6/Pgd/Gstk1/Gstm3/Ggct/Gstm2/Mgst1/Mgst3/Gsto1/Nat8f5/Gss/Anpep/Nat8/Gsto2/Gstm5/Gstp2/Gsta3/Gstm4/Gpx4/Gstp1/Gsta1/Ggt1/Gsta4/Prdx6/Gstm1/Nat8f6/Gsta2/Gsta13/Gpx1/Gsta5/Lancl1
mmu	gseaGO	BP	GO:0014706	striated muscle tissue development	300	0.500767	1.58133	4.56416e-07	3.19566e-05	2.64359e-05	6101	tags=44%, list=19%, signal=36%	Frs2/Eng/Akap6/Rara/Mtor/Arid1a/Ep300/Acvr1/Mrtfb/Zfpm1/Yy1/Arid2/Sorbs2/Smad3/Akap13/Met/Bmp4/Lrp6/Prox1/Mapk1/Plec/Gsk3b/Sox6/Large1/Maml1/Kdm6b/Bmp2/Foxp1/Nprl3/Fadd/Kcnj8/Cxadr/Wt1/Zmpste24/Efnb2/Ppp1r13l/Rxra/Ccm2l/Yap1/Notch1/Tgfbr3/Smad4/Pdgfra/2810429I04Rik/Tsc1/Kat2a/Erbb3/Gata6/Fzd7/Vgll4/Prickle1/Slc9a1/Tgfbr2/Mesp1/Gja5/Mapk14/Pkp2/Egln1/S1pr1/Med1/Tbx3/Mef2a/Fgfr2/Chd7/Ednra/Ppara/Ma…
mmu	gseaKEGG	NA	mmu04390	Hippo signaling pathway - Mus musculus (house mouse)	157	0.562655	1.70025	2.41508e-06	3.32315e-05	2.00325e-05	5494	tags=44%, list=17%, signal=36%	Lats2/Frmd6/Dvl3/Ppp2ca/Wnt9a/Amot/Smad3/Limd1/Fzd1/Bmp4/Fzd9/Crb2/Tead3/Gsk3b/Tcf7l1/Bmp2/Fbxw11/Tead1/Ppp2r1b/Nf2/Tcf7/Tcf7l2/Ppp2r2d/Ctnna3/Yap1/Prkci/Tead4/Wwtr1/Smad4/Pard6g/Nkd2/Pard6b/Fzd7/Trp53bp2/Tgfbr2/Ppp2cb/Dlg1/Fzd5/Itgb2l/Sox2/Ccn2/Bmpr2/Csnk1e/Gli2/Dvl1/Apc2/Ctnna1/Axin1/Wnt2b/Lats1/Wwc1/Smad7/Bmpr1a/Mob1b/Tgfbr1/Id2/Ywhab/Myc/Crb1/Ywhaq/Smad2/Fzd4/Apc/Birc3/Bmp6/Wnt9b/Llgl1/Wnt10a…
mmu	gseaGO	BP	GO:0003206	cardiac chamber morphogenesis	152	0.582081	1.75408	4.78899e-07	3.32582e-05	2.75126e-05	6321	tags=53%, list=20%, signal=42%	Eng/Dvl3/Acvr1/Notch2/Nrp1/Smad6/Zfpm1/Robo1/Fzd1/Bmp4/Lrp6/Prox1/Bmp2/Tek/Nfatc1/Grhl2/Foxf1/Smo/Rbm15/Ppp1r13l/Rxra/Ccm2l/Nrp2/Notch1/Tgfbr3/Smarca4/Smad4/Robo2/Gata6/Tgfbr2/Mesp1/Gja5/Pkp2/Egln1/Med1/Jag1/Tbx3/Sos1/Fgfr2/Bmpr2/Hif1a/Vangl2/Chd7/Ednra/Gsk3a/Tbx20/Heg1/Cited2/Shox2/Smarcd3/Smad7/Slit3/Bmpr1a/Fgfrl1/Tgfbr1/Id2/Hand1/Tbx1/Sema3c/Foxc1/Adamts1/Nos3/Sox4/Col11a1/Tnni1/Npy2r/Epo/Parv…
mmu	gseaGO	BP	GO:0071560	cellular response to transforming growth factor beta stimulus	247	0.523755	1.63463	5.4126e-07	3.72858e-05	3.08445e-05	9233	tags=61%, list=29%, signal=44%	Lats2/Crkl/Eng/Smurf2/Zmiz1/Zfp36l1/Bcl9l/Tnrc6c/Ep300/Acvr1/Pxn/Zbtb7a/Flcn/Hyal2/Smad6/Smad3/Smad5/Rnf111/Lemd3/Xbp1/Fermt2/Sin3a/Sox6/Zfp451/Bmp2/Dnm2/Kmt2a/Glg1/Crebbp/Smurf1/Sap130/Zeb1/Onecut2/Zfp36l2/Wfikkn2/Tgfbr3/Wfikkn1/Smad4/Cav2/Col4a2/Map3k7/Ski/Spred2/Igf1r/Tgfbr2/Furin/Map3k1/Gcnt2/Nodal/Ppara/Fbn1/Sirt1/Cited2/Adam9/Dlx1/Axin1/Il17rd/Peg10/Lats1/Dab2/Skil/Ing1/Fermt1/Stat3/Smad7/S…
mmu	gseaKEGG	NA	mmu04151	PI3K-Akt signaling pathway - Mus musculus (house mouse)	365	0.47252	1.50822	3.07123e-06	4.06347e-05	2.44952e-05	9694	tags=57%, list=30%, signal=40%	Pik3r2/Insr/Mtor/Pdpk1/Lamc3/Jak1/Rac1/Ppp2ca/Ifnar1/Rbl2/Ppp2r5e/Met/Creb3l2/Il4ra/Mapk1/Atf2/Flt4/Gsk3b/Cdkn1b/Fgfr4/Fn1/Il6ra/Tek/Ppp2r1b/Phlpp2/Tgfa/Ppp2r2d/Rxra/Pik3ap1/Fgf22/Flt1/Pdgfra/Col4a2/Tsc1/Epha2/Erbb3/Sos2/Phlpp1/Igf1r/Pkn1/Vegfc/Ppp2cb/Itga5/Egfr/Kdr/Itga9/Ppp2r5b/Itga7/Magi1/Sos1/Ppp2r5c/Fgfr2/Kitl/Rptor/Itga1/Nr4a1/Pik3cb/Creb3l3/Efna5/Bcl2l11/Ppp2r5a/Fgf5/Prkaa1/Egf/Irs1/Fgf21/…
mmu	gseaGO	BP	GO:0007389	pattern specification process	498	0.460472	1.48906	6.46286e-07	4.41646e-05	3.65349e-05	7541	tags=42%, list=23%, signal=32%	Frs2/Crkl/Eng/Intu/Ep300/Cramp1/Acvr1/Notch2/Invs/Prkacb/Htt/Ext1/Nrp1/Smad6/Yy1/Hipk1/Smad3/Pkd2/Dnaaf1/Rnf111/Ap1b1/Robo1/Bmp4/Lrp6/Crb2/Mmp21/Kdm2b/Fgfr4/Tcf7l1/Efnb1/Mapk8/Bmp2/Kmt2a/Cobl/Zbtb16/Bhlhe22/Kdm2a/Zeb1/Foxf1/Smo/Foxa2/Wt1/Kdm6a/Nrp2/Notch1/Abi1/Smad4/Tshz1/Nr2f2/Asph/Ptch1/Kat2a/Lefty1/Robo2/Ski/Tfap2a/Prickle1/Ets2/Dmrta2/Tgfbr2/Mesp1/Fzd5/Senp2/Bicc1/Celsr1/Gorab/Nphp3/Emx1/Dchs…
mmu	gseaGO	BP	GO:0007517	muscle organ development	372	0.483335	1.54451	6.6117e-07	4.48231e-05	3.70797e-05	6289	tags=44%, list=20%, signal=36%	Eng/Serp1/Bcl9l/Flnb/Fkrp/Ep300/Lncpint/Mrtfb/Zbtb18/Zfhx3/Hdac4/Zfpm1/Smad3/Met/Nf1/Spg11/Fzd1/Bmp4/Lemd3/Xbp1/Lrp6/Gpc1/Prox1/Plec/Adarb1/Large1/Etv1/Bmp2/Zfp689/Foxp1/Zbtb42/Nfatc3/Xk/Tcf7l2/Smo/Kmt5b/Mylk/Ppp3cb/Wt1/Mef2d/Myorg/Rxra/Ccm2l/Notch1/Tgfbr3/Smad4/Cav2/Nr2f2/Erbb3/Mettl21c/Ski/Cntfr/Dmrta2/Hdac6/Mapk14/Zfp609/Pkp2/Egln1/S1pr1/Med1/Akirin1/Nphs1/Mtss1/Klf5/Fgfr2/Nr4a1/Foxk1/Vangl2/C…
mmu	gseaGO	BP	GO:0016358	dendrite development	326	0.490263	1.55523	6.97515e-07	4.69147e-05	3.88099e-05	9105	tags=56%, list=28%, signal=41%	Slc9a6/Carm1/Crkl/Wasl/Mtor/Cpeb3/Cux1/Rac1/Crtc1/Mapk6/Cyfip1/Arid1b/Nrp1/Atp7a/Rere/Chrnb2/Caprin1/Mink1/Ss18l1/Tanc2/Afdn/Met/Robo1/Abl1/Nedd4/Iqsec1/Gsk3b/Asap1/Mapk8/Numb/Kidins220/Map1b/Zfp212/Cobl/Crebbp/Arhgap44/Tbc1d24/Farp1/Dab2ip/Rapgef2/Dip2a/Rbfox2/Grip1/Trak2/Strn/Pak4/Abi1/Abl2/Sipa1l1/Btbd3/Fbxo31/Prickle1/Ephb2/Phactr1/Hdac6/Plk2/Bbs1/Ankrd27/Klf7/Mef2a/Gorasp1/Dynlt1a/Arc/Trak1/…
mmu	gseaGO	BP	GO:0060541	respiratory system development	276	0.510461	1.60501	8.11805e-07	5.41753e-05	4.48162e-05	7261	tags=47%, list=23%, signal=37%	Rara/Cux1/Fkrp/Tnrc6c/Ep300/Epas1/Ncor2/Ext1/Sp1/Atp7a/Tns3/Foxp4/Dnaaf1/Asxl1/Bmp4/Lrp6/Mapk1/Flt4/Esrp2/Fgfr4/Pgr/Numb/Man2a1/Bmp2/Stk40/Foxp1/Grhl2/Foxf1/Numa1/Foxa2/Fndc3b/Wt1/Yap1/Hs6st1/Notch1/Mmp14/Pdgfra/Pou2f1/Bag6/Gata6/Ski/Zfp157/Tgfbr2/Kdr/Errfi1/Celsr1/Dppa2/Nphp3/Rspo2/Sox2/Cic/Elk1/Ccn2/Fgfr2/Ano1/Bmpr2/Cftr/Nodal/Vangl2/Chd7/Gli2/Hmga1/Foxa1/Heg1/Tmtc3/Dag1/Wnt2b/Atxn1l/Ctsh/Map2k…
mmu	gseaGO	BP	GO:0048754	branching morphogenesis of an epithelial tube	191	0.552209	1.69491	8.3129e-07	5.50456e-05	4.55361e-05	8183	tags=58%, list=25%, signal=43%	Lgr4/Fat4/Eng/Acvr1/Pxn/Agtr1a/Ext1/Nrp1/Met/Abl1/Bmp4/Lrp6/Esrp2/Pgr/Bmp2/Tek/Clic4/Nfatc1/Nfatc3/Foxf1/Smo/Foxa2/Rbm15/Wt1/Yap1/Notch1/Mmp14/Flt1/Smad4/Pdgfra/Etv4/Ptch1/Hs3st3a1/Epha2/Tgfbr2/Gna13/Pkd1/Dlg1/Kdr/Celsr1/Med1/Rspo2/Sox2/Cxcl12/Dchs1/Tbx3/Fgfr2/Ncoa3/Vangl2/Ednra/Gli2/Tbx20/Foxa1/Tmtc3/Dag1/Egf/Sema5a/Wnt2b/Ctsh/Six2/Sirt6/Ddr1/Tmem67/Tbx1/Hnf1b/Col4a1/Kdm5b/Sall1/Myc/Adamts16/Dic…
mmu	gseaGO	MF	GO:0061659	ubiquitin-like protein ligase activity	360	0.484694	1.54657	9.06344e-07	5.95538e-05	4.92655e-05	7400	tags=48%, list=23%, signal=37%	Ark2n/Mgrn1/Smurf2/Vps11/Rnf216/Rnf11/Zmiz1/Trim32/Herc2/Med23/Nhlrc3/Mex3c/Zmiz2/Pias1/Ube4a/Irf2bpl/Trim65/Huwe1/Arih1/Rnf34/Rfwd3/Arel1/Ube2o/Rnf144a/Ube2d2a/Lrsam1/Rnf44/Ubr2/Rnf111/Rffl/Ankib1/Trim14/Rnf38/Nedd4/Rnf149/Mylip/Herc3/Ltn1/Pias3/Zfp451/Ube2d3/Peli3/Itch/Fbxw11/Pcgf3/Znrf3/Marchf6/Ube3b/Smurf1/Zfp598/Peli1/Sh3rf1/Ubr7/Arih2/Chfr/Rnft1/Brap/Cbx4/Rnf19a/Rnf217/Trim25/Vps18/Msl2/Tri…
mmu	gseaGO	BP	GO:0060412	ventricular septum morphogenesis	53	0.717126	1.9039	9.63483e-07	6.2825e-05	5.19716e-05	4029	tags=55%, list=13%, signal=48%	Acvr1/Zfpm1/Robo1/Fzd1/Bmp4/Lrp6/Prox1/Nfatc1/Rbm15/Notch1/Tgfbr3/Smad4/Robo2/Tgfbr2/Gja5/Egln1/Tbx3/Fgfr2/Bmpr2/Vangl2/Cited2/Smad7/Slit3/Bmpr1a/Fgfrl1/Tgfbr1/Id2/Nos3/Sox4
mmu	gseaKEGG	NA	mmu05226	Gastric cancer - Mus musculus (house mouse)	150	0.561725	1.6892	5.37344e-06	6.84616e-05	4.12697e-05	6036	tags=44%, list=19%, signal=36%	Pik3r2/Dvl3/Mtor/Wnt9a/Smad3/Met/Fzd1/Fzd9/Lrp6/Mapk1/Gsk3b/Cdkn1b/Tcf7l1/Gab1/Tcf7/Tcf7l2/Ctnna3/Rxra/Fgf22/Smad4/Csnk1a1/Muc2/Fzd7/Sos2/Tgfbr2/Fzd5/Egfr/Sos1/Fgfr2/Pik3cb/Terc/Dvl1/Apc2/Rb1/Fgf5/Egf/Ctnna1/Axin1/Wnt2b/Fgf21/Map2k1/E2f3/Hgf/Akt1/Nras/Braf/Tgfbr1/Shc1/Fgf7/Myc/Akt2/Gadd45a/Fgf3/Gadd45g/Jup/Smad2/Fzd4/Apc/Fgf23/Wnt9b/Pik3r3/Grb2/Wnt10a/Polk/Fzd3/Akt3
mmu	gseaGO	CC	GO:0070069	cytochrome complex	35	-0.797187	-2.22705	1.06437e-06	6.88779e-05	5.69788e-05	4088	tags=74%, list=13%, signal=65%	Ndufa4l2/Cox7b/Cox4i2/Uqcrc1/Uqcrfs1/Uqcr11/Cyc1/Uqcrq/Cox6a2/Cox6b2/Cox7a2l/Cox7a2/Cox7c/Uqcc3/Uqcrb/Cox7a1/Cox6c/Uqcr10/Ndufa4/Uqcrh/Cox5b/Cox4i1/Cox6b1/Cox6a1/Cox8a/Cox5a
mmu	gseaGO	BP	GO:0050767	regulation of neurogenesis	493	0.454035	1.46756	1.28301e-06	8.24018e-05	6.81663e-05	9277	tags=52%, list=29%, signal=37%	Mtor/Trim32/Cux1/Ep300/Dip2b/Golga2/Zfp335/Cyfip1/Notch2/Nrp1/Zcchc24/Prune1/Caprin1/Ss18l1/Afdn/Met/Robo1/Nf1/Bmp4/Ulk1/Prox1/Nptn/Gsk3b/Il6st/Sema6a/Mapk8/Numb/Fn1/Man2a1/Map1b/Bmp2/Plxna1/Ythdf2/Myrf/Nf2/Tbc1d24/Smurf1/Ptpra/Smo/Rapgef2/Grip1/Plxnc1/Trak2/Spart/Yap1/Notch1/Kdm4a/Prkci/Flt1/Adnp/Robo2/Fbxo31/Ski/Jade2/Synj1/Ephb2/Dmrta2/Vegfc/Egfr/Kdr/Ankrd27/Draxin/Zfyve27/Sox2/Cxcl12/Spint1/P…
mmu	gseaGO	CC	GO:0031252	cell leading edge	413	0.47196	1.51588	1.37123e-06	8.74108e-05	7.23101e-05	8817	tags=55%, list=27%, signal=40%	Phactr4/Diaph1/Jcad/Arhgap31/Insr/Wasl/Exoc8/Pxn/Rac1/Scyl3/Cyfip1/Lima1/Atp7a/Plce1/Arhgef7/Atn1/Dpp9/Tirap/Caprin1/Jmy/Amot/Pkd2/Ssx2ip/Ctnnd1/Robo1/Ston1/Abl1/Plekhg5/Plekhh2/Clasp2/Wasf2/Exoc4/Spata13/Dnm2/Cobl/Bcar1/Sptbn1/Nf2/Arhgap44/Ssh1/Sh3rf1/Amotl1/Mylk/Dctn1/Ctnna3/Rab5a/Myo1c/Palld/Abi1/Prkci/Tmod3/Abl2/Pip5k1a/Ptpn13/Aak1/Tln1/Cyth3/Carmil1/Tsc1/Epha2/Acap2/Robo2/D1Pas1/Synj2/Inppl1…
mmu	gseaGO	MF	GO:0051020	GTPase binding	336	0.485641	1.54321	1.39758e-06	8.84305e-05	7.31535e-05	8636	tags=58%, list=27%, signal=43%	Rgp1/Gapvd1/Rab11fip1/Diaph1/Dvl3/Mff/Garre1/Exoc8/Dock4/Rac1/Dennd5b/Ric1/Cyfip1/Ankfy1/Tnfaip1/Gdi2/Nup153/Atp7a/Atg14/Rbsn/Plce1/Arhgef7/Iars1/Micall1/Nsf/Tnpo2/Akap13/Plekhg3/Afdn/Usp6nl/Plekhg1/Chml/Ulk1/Ehd1/Erc1/Als2cl/Ranbp9/Tnpo1/Dennd1a/Xpo4/Ipo9/Sptbn1/Arhgap44/Ndrg1/Rab11fip3/Map3k11/Rab3gap1/Farp1/Kif3b/Abca1/Rph3al/Tbc1d13/Fmnl3/Dock9/Rab11fip4/Grip1/Dock1/Myo1c/Vcl/Ranbp10/Rragd/Ex…
mmu	gseaGO	BP	GO:0048880	sensory system development	435	0.461002	1.48311	1.56659e-06	9.83959e-05	8.13974e-05	9206	tags=49%, list=29%, signal=35%	Phactr4/Frs2/Aqp1/Rara/Atf6/Arid1a/Fkrp/Lamc3/Pknox1/Arhgef15/Fzr1/Notch2/Sp1/Nrp1/Yy1/Slc4a5/Hipk1/Nfia/Smad3/Nf1/Bmp4/Lrp6/Smoc1/Crb2/Prox1/Kdm2b/Cdkn1b/Maf/Large1/Man2a1/Kmt2c/Vstm4/Tmem132e/Clic4/Nf2/Bhlhe22/Grhl2/Rab3gap1/Zeb1/Rdh13/Cln8/Wt1/Ppp1r13l/Rxra/Sipa1l3/Notch1/Prkci/Flt1/Smarca4/Pdgfra/Epha2/Pou2f1/Ski/Tfap2a/Pxdn/Col8a1/Arhgap35/Prickle1/Spred2/Ephb2/Tgfbr2/Dlg1/Fzd5/Egfr/Kdr/Gnat…
mmu	gseaGO	MF	GO:0050839	cell adhesion molecule binding	305	0.491773	1.55477	1.76503e-06	0.00011005	9.10385e-05	10354	tags=61%, list=32%, signal=42%	Tjp1/Acvr1/Pxn/Pvr/Gfra1/Afdn/Ctnnd1/Fermt2/Plpp3/Nptn/Gsk3b/Numb/Cd200l1/Fn1/Nf2/Ptpn11/Ndrg1/Cxadr/Ptprb/Ctnna3/Mmp14/Tln1/Tjp2/Cdh11/Frmd5/Itga5/Itgb2l/Egfr/Kdr/Pkp2/Itga9/S1pr2/Nrxn1/Tbc1d2/Utrn/Neo1/Cxcl12/Dchs1/Nphs1/Cntn1/Ccn2/Itga7/Bmpr2/Ptprm/Itga1/Dst/Fbn1/Ccn4/Ctnna1/Ptprf/Cx3cl1/Adam9/Tgfbi/Tcam1/P2rx4/Dab2/Myh9/Ctnnal1/Fga/Fermt1/Kirrel1/Cdh5/Dsg2/Lamb1/Itgav/App/Cd200/Nisch/Nos3/Ada…
mmu	gseaGO	MF	GO:0019787	ubiquitin-like protein transferase activity	453	0.457055	1.47362	1.78812e-06	0.000110682	9.1561e-05	8250	tags=49%, list=26%, signal=37%	Ark2n/Mgrn1/Smurf2/Vps11/Rnf216/Ube2j1/Rnf11/Zmiz1/Trim32/Herc2/Med23/Nhlrc3/Mex3c/Zmiz2/Pias1/Rnf214/Tnfaip1/Ube4a/Irf2bpl/Lnx2/Hdac4/Trim65/Huwe1/Arih1/Rnf34/Rfwd3/Arel1/Ube2o/Rnf144a/Ube2d2a/Lrsam1/Rnf44/Ubr2/Rnf111/Rffl/Ankib1/Trim14/Rnf38/Nedd4/Rnf149/Mylip/Herc3/Klhl20/Rnf169/Ltn1/Pias3/Zfp451/Ube2d3/Peli3/Itch/Fbxw11/Pcgf3/Znrf3/Marchf6/Ube3b/Smurf1/Zfp598/Peli1/Sh3rf1/Ubr7/Arih2/Chfr/Rnft…
mmu	gseaGO	MF	GO:0016755	aminoacyltransferase activity	469	0.457207	1.47555	1.87295e-06	0.000115099	9.52149e-05	8250	tags=49%, list=26%, signal=37%	Ark2n/Mgrn1/Smurf2/Vps11/Rnf216/Ube2j1/Rnf11/Zmiz1/Trim32/Herc2/Med23/Nhlrc3/Mex3c/Zmiz2/Pias1/Rnf214/Tnfaip1/Ube4a/Irf2bpl/Lnx2/Hdac4/Trim65/Huwe1/Arih1/Rnf34/Rfwd3/Arel1/Ube2o/Rnf144a/Ube2d2a/Lrsam1/Rnf44/Ubr2/Rnf111/Rffl/Ankib1/Trim14/Rnf38/Nedd4/Rnf149/Mylip/Herc3/Klhl20/Rnf169/Ltn1/Pias3/Zfp451/Ggt7/Ube2d3/Peli3/Itch/Fbxw11/Pcgf3/Znrf3/Marchf6/Ube3b/Smurf1/Zfp598/Peli1/Sh3rf1/Ubr7/Arih2/Chfr…
mmu	gseaGO	BP	GO:0034329	cell junction assembly	477	0.456974	1.47583	1.90546e-06	0.000116261	9.61758e-05	9193	tags=50%, list=29%, signal=36%	Crkl/Pdcd6ip/Tjp1/Actn4/Fkrp/Pdpk1/Chd4/Dusp3/Pxn/Arhgef15/Rac1/Flcn/Fbf1/Nrp1/Chrnb2/Gjb2/Setd5/Peak1/Hipk1/Smad3/Vmp1/Clasp1/Afdn/Ctnnd1/Robo1/Ston1/Abl1/Fzd1/Fermt2/Clasp2/Plec/Nptn/Gsk3b/Large1/Efnb1/Numb/Fn1/Tek/Slc39a9/Ptpn11/Ppm1f/Grhl2/Tns1/Farp1/Marveld2/Kcnj8/Ptpra/Lrfn1/Rapgef2/Cgn/Efnb2/Myo1c/Vcl/Mmp14/Pip5k1a/Sipa1l1/Ptpn13/Tln1/Tsc1/Adnp/Epha2/Sorbs1/Cdh11/Bcr/Ephb2/Itga5/Gja5/Dlg1/…
mmu	gseaGO	BP	GO:0043087	regulation of GTPase activity	344	0.483688	1.53947	1.91933e-06	0.000116276	9.61887e-05	8834	tags=56%, list=28%, signal=41%	Rgp1/Gapvd1/Crkl/Ralgapb/Dvl3/Mtor/Arhgef10/Arhgef15/Ric1/Tns3/Arhgef7/Smcr8/Tbc1d15/Vav2/Arrb1/Tbc1d2b/Amot/Usp6nl/Met/Nf1/Fermt2/Agap1/Als2cl/Gsk3b/Asap1/Arhgef26/Ptprn2/Plxna1/Dennd1a/Sipa1l2/Ralgapa2/Arhgap44/Rab3gap1/Rictor/Tbc1d13/Dab2ip/Rapgef2/Dock9/Plxnc1/Sipa1l3/Lrch1/Pip5k1a/Sipa1l1/Cav2/Adap2/Tsc1/Epha2/Tbc1d14/Mex3b/Dennd1b/Sos2/Bcr/Arhgap35/Rabgap1/Tbc1d22a/Tbc1d5/S1pr1/Tbc1d2/Rap1g…
mmu	gseaGO	BP	GO:0070585	protein localization to mitochondrion	107	-0.537013	-1.7933	1.98984e-06	0.000119698	9.90198e-05	4035	tags=45%, list=13%, signal=39%	Aifm1/Fbxw7/Aip/Hspa4/Oxa1l/Nol3/Timm44/Timm50/Grpel1/Hsp90aa1/Bcs1l/Mterf4/Timm8a1/Rala/Dnlz/Dnajc19/Pdcd5/Timm9/Timm17b/Samm50/Hspd1/Isg15/Tspo/Mtch1/Maip1/Atp5if1/Adcy10/Timm23/Timm17a/Timm13/Tomm5/Chchd4/Immp1l/Tomm22/Timm10/Pam16l/Bag1/Ap3b1/Ndufa13/Mtch2/Fbxo7/Dnajc15/Fis1/Tomm7/Tomm20l/Cox18/Bcap31/Romo1
mmu	gseaGO	MF	GO:0042605	peptide antigen binding	66	-0.644242	-2.01609	2.04206e-06	0.000121981	0.000100908	4846	tags=47%, list=15%, signal=40%	H2-Bl/H2-T3/Trbv29/H2-Ea/H2-DMb1/Tap1/H2-Q7/H2-Q4/H2-DMb2/H2-Aa/H2-Q6/H2-DMa/Tap2/H2-Ab1/H2-Q1/H2-Eb1/H2-D1/H2-T26/H2-T27/B2m/Trav7-1/H2-T-ps/H2-K1/H2-Q10/H2-T22/H2-T23/H2-T10/H2-Q2/Trav14n-3/Trav19/Trav7d-4
mmu	gseaGO	CC	GO:0042611	MHC protein complex	40	-0.740458	-2.12435	2.15709e-06	0.000127957	0.000105852	4846	tags=57%, list=15%, signal=49%	H2-Bl/H2-T3/H2-Ea/H2-DMb1/H2-Q7/H2-Q4/H2-DMb2/H2-Aa/H2-Q6/H2-DMa/H2-Ab1/H2-Q1/H2-Eb1/H2-D1/Cd74/B2m/H2-T-ps/H2-K1/H2-Q10/H2-T22/H2-T23/H2-T10/H2-Q2
mmu	gseaGO	CC	GO:0016442	RISC complex	109	0.606911	1.76998	2.20986e-06	0.000129292	0.000106956	5880	tags=10%, list=18%, signal=8%	Ago2/Limd1/Tnrc6a/Ddx6/Dhx9/Ago3/Dicer1/Ago4/Ago1/Eif4e/Xpo5
mmu	gseaGO	CC	GO:0031332	RNAi effector complex	109	0.606911	1.76998	2.20986e-06	0.000129292	0.000106956	5880	tags=10%, list=18%, signal=8%	Ago2/Limd1/Tnrc6a/Ddx6/Dhx9/Ago3/Dicer1/Ago4/Ago1/Eif4e/Xpo5
mmu	gseaGO	BP	GO:0072655	establishment of protein localization to mitochondrion	98	-0.556325	-1.8373	2.33081e-06	0.000135441	0.000112042	4035	tags=47%, list=13%, signal=41%	Aifm1/Fbxw7/Aip/Hspa4/Oxa1l/Nol3/Timm44/Timm50/Grpel1/Hsp90aa1/Bcs1l/Mterf4/Timm8a1/Rala/Dnlz/Dnajc19/Pdcd5/Timm9/Timm17b/Samm50/Hspd1/Tspo/Mtch1/Maip1/Atp5if1/Adcy10/Timm23/Timm17a/Timm13/Tomm5/Chchd4/Immp1l/Tomm22/Timm10/Pam16l/Ap3b1/Ndufa13/Mtch2/Fbxo7/Dnajc15/Fis1/Tomm7/Tomm20l/Cox18/Bcap31/Romo1
mmu	gseaGO	BP	GO:0048738	cardiac muscle tissue development	279	0.501492	1.57758	2.64167e-06	0.000152467	0.000126127	6321	tags=44%, list=20%, signal=36%	Frs2/Eng/Akap6/Rara/Mtor/Arid1a/Ep300/Acvr1/Mrtfb/Zfpm1/Yy1/Arid2/Sorbs2/Akap13/Met/Bmp4/Lrp6/Prox1/Mapk1/Plec/Gsk3b/Sox6/Large1/Maml1/Kdm6b/Bmp2/Foxp1/Nprl3/Fadd/Kcnj8/Cxadr/Wt1/Zmpste24/Efnb2/Ppp1r13l/Rxra/Ccm2l/Yap1/Notch1/Tgfbr3/Smad4/Pdgfra/2810429I04Rik/Tsc1/Kat2a/Erbb3/Gata6/Fzd7/Vgll4/Prickle1/Slc9a1/Tgfbr2/Mesp1/Gja5/Mapk14/Pkp2/Egln1/S1pr1/Med1/Tbx3/Mef2a/Fgfr2/Chd7/Ednra/Ppara/Map2k4/G…
mmu	gseaGO	BP	GO:0031346	positive regulation of cell projection organization	462	0.454515	1.46612	2.65999e-06	0.000152494	0.00012615	8353	tags=51%, list=26%, signal=38%	Itpr1/Aqp1/Rreb1/Dvl3/Wasl/Mtor/Cux1/Ep300/Rac1/P2ry2/Crtc1/Golga2/Cyfip1/Htt/Nrp1/Atp7a/Hdac4/Plce1/Tapt1/Caprin1/Ss18l1/Afdn/Ap2a1/Met/Robo1/Nf1/Abl1/Fzd1/Bmp4/Lrp6/Creb3l2/Ehd1/Nptn/Gsk3b/Wasf2/Numb/Fn1/Neu1/Kidins220/Map1b/Plxna1/Dnm2/Cobl/Tbc1d24/Smurf1/Stk24/Ttbk2/Dab2ip/Mark2/Rapgef2/Mark4/Grip1/Plxnc1/Prkci/Fbxo38/Abl2/Gprc5b/Rhoq/Ptbp1/Carmil1/Adnp/Kat2a/Robo2/Fbxo31/Cdc42ep1/Ror1/Cep120…
mmu	gseaGO	CC	GO:0005839	proteasome core complex	19	-0.920211	-2.24762	2.97896e-06	0.000169126	0.000139908	2515	tags=95%, list=8%, signal=87%	Psma8/Psmb8/Psma1/Psmb10/Psma4/Psmb6/Psmb9/Psma6/Psma2/Psma7/Psmb1/Psmb7/Psma5/Psma3/Psmb2/Psmb5/Psmb4/Psmb3
mmu	gseaGO	BP	GO:0043010	camera-type eye development	380	0.472139	1.51062	2.98969e-06	0.000169126	0.000139908	6840	tags=41%, list=21%, signal=32%	Phactr4/Frs2/Aqp1/Rara/Arid1a/Fkrp/Lamc3/Pknox1/Arhgef15/Fzr1/Notch2/Sp1/Nrp1/Yy1/Slc4a5/Hipk1/Nfia/Smad3/Nf1/Bmp4/Lrp6/Crb2/Prox1/Kdm2b/Cdkn1b/Maf/Large1/Man2a1/Kmt2c/Vstm4/Clic4/Nf2/Bhlhe22/Grhl2/Rab3gap1/Zeb1/Rdh13/Cln8/Wt1/Ppp1r13l/Rxra/Notch1/Flt1/Smarca4/Pdgfra/Epha2/Pou2f1/Ski/Tfap2a/Col8a1/Arhgap35/Prickle1/Spred2/Ephb2/Tgfbr2/Dlg1/Fzd5/Egfr/Kdr/Gnat1/Med1/Map3k1/Sox2/Jag1/Sos1/Slc4a7/Sdk…
mmu	gseaGO	BP	GO:0003179	heart valve morphogenesis	54	0.708573	1.88543	3.15049e-06	0.000175489	0.000145172	6960	tags=70%, list=22%, signal=55%	Mtor/Acvr1/Notch2/Smad6/Zfpm1/Robo1/Bmp4/Bmp2/Nfatc1/Notch1/Smad4/Robo2/Tgfbr2/Gja5/Jag1/Dchs1/Bmpr2/Rb1/Tbx20/Scx/Slit3/Bmpr1a/Fgfrl1/Nos3/Sox4/Mdm2/Smad2/Mdm4/Adamts5/Sox9/Gata4/Zfpm2/Tie1/Twist1/Adamts9/Dll4/Efna1/Mef2c
mmu	gseaGO	BP	GO:2000628	regulation of miRNA metabolic process	88	0.631873	1.80056	3.2049e-06	0.000175489	0.000145172	9108	tags=73%, list=28%, signal=52%	Rara/Ep300/Zfp512b/Mrtfb/Ncor2/Hdac4/Smad6/Yy1/Smad3/Bmp4/Ets1/Bmp2/Tead1/Nfatc3/Wt1/Ctcf/Smarca4/Smad4/Gata6/Nr1h2/Drosha/Egfr/Klf5/Hif1a/Ppara/Srebf2/Rest/Stat3/Bmpr1a/Gata2/Ncor1/Mrtfa/Tgfbr1/App/Fosl1/Myocd/Myc/Khsrp/Dicer1/Egr1/Foxo3/Zc3h12a/Sox9/Jun/Fos/Twist1/Klf4/Lilrb4a/Tnf/Ngfr/Lilrb4a/Lilrb4b/Rela/Rc3h2/Pparg/Smad1/Nr3c1/Esr1/Rc3h1/Nfkb1/Tgfb2/Nfatc4/Il10/Myb/Apln
mmu	gseaGO	BP	GO:0006457	protein folding	170	-0.467632	-1.6524	3.15161e-06	0.000175489	0.000145172	4606	tags=42%, list=14%, signal=36%	Dnajb6/Erp27/Hspa9/Tcp1/Ptges3/Mkks/H2-DMb1/Cdc37/Cct5/Aip/Hspa4/Tbcc/Hspa14/Hsp90b1/Ppil1/Dnajc2/Grpel1/Ptges3l/Hspa1b/Hsp90aa1/H2-DMb2/Cct6a/Pdia3/Arl2/Trap1/H2-DMa/Ppid/Pdrg1/Dnlz/Sdf2/Fkbp11/Dnajc7/Pdilt/Dnajb2/Cd74/Cwc27/Fkbp4/Pdcd5/Hspd1/B2m/Tbca/Pfdn4/Ppie/Ppia/Pfdn1/Pdcl3/Ppib/Chchd4/Stub1/Cct8/Cryab/Cct7/Pfdn6/Nudc/Ahsa1/Hspb1/Cct3/Ppih/Hspb6/Tbcb/Bag1/Agr2/Fkbp2/Tbcd/Nudcd3/Erp44/Pfdn5/…
mmu	gseaGO	BP	GO:0007411	axon guidance	252	0.504353	1.57664	3.20217e-06	0.000175489	0.000145172	9170	tags=54%, list=29%, signal=39%	Lgr4/B3gnt2/Rac1/Cyfip1/Apbb2/Ext1/Nrp1/Robo1/Rtn4rl1/Ythdf1/Nptn/Etv1/Sema6a/Efnb1/Plxna1/Foxp1/Smo/Efnb2/Plxnc1/Nrp2/Notch1/Smad4/Trio/Etv4/Ptch1/Robo2/Arhgap35/Ephb2/Draxin/Ece1/Klf7/Neo1/Cxcl12/Cntn1/Plxna2/Bmpr2/Ptprm/Vangl2/Ednra/Gli2/Dvl1/Alcam/Efna5/Lmtk2/Dag1/Kalrn/Sema5a/Sema6b/Celsr3/Efnb3/Crppa/Artn/Slit3/Plxnb1/Sema3c/Cyfip2/App/Unc5b/Lrp1/Adam17/Gdnf/Pla2g10/Lhx3/Epha5/Isl2/Usp33/Ma…
mmu	gseaGO	BP	GO:0097485	neuron projection guidance	252	0.504353	1.57664	3.20217e-06	0.000175489	0.000145172	9170	tags=54%, list=29%, signal=39%	Lgr4/B3gnt2/Rac1/Cyfip1/Apbb2/Ext1/Nrp1/Robo1/Rtn4rl1/Ythdf1/Nptn/Etv1/Sema6a/Efnb1/Plxna1/Foxp1/Smo/Efnb2/Plxnc1/Nrp2/Notch1/Smad4/Trio/Etv4/Ptch1/Robo2/Arhgap35/Ephb2/Draxin/Ece1/Klf7/Neo1/Cxcl12/Cntn1/Plxna2/Bmpr2/Ptprm/Vangl2/Ednra/Gli2/Dvl1/Alcam/Efna5/Lmtk2/Dag1/Kalrn/Sema5a/Sema6b/Celsr3/Efnb3/Crppa/Artn/Slit3/Plxnb1/Sema3c/Cyfip2/App/Unc5b/Lrp1/Adam17/Gdnf/Pla2g10/Lhx3/Epha5/Isl2/Usp33/Ma…
mmu	gseaGO	BP	GO:0030198	extracellular matrix organization	322	0.483239	1.53155	3.37558e-06	0.000183658	0.00015193	8549	tags=51%, list=27%, signal=38%	Eng/Exoc8/Fkrp/Tfip11/Mpv17/Ric1/Apbb2/Ext1/Atp7a/Itih1/Smad3/Clasp1/Nf1/Abl1/Lemd3/Smoc1/Mmp21/Clasp2/Ets1/Fgfr4/Large1/Has3/Fn1/Bmp2/Adamts3/Foxf1/Wt1/Nid1/Notch1/Papln/Abl2/Mmp14/Smarca4/Cav2/Pdgfra/Col4a2/Tfap2a/Pxdn/Col8a1/Prickle1/Has1/Serac1/Nphp3/Wdr72/Pomt2/Ero1b/Pomgnt1/Ccn2/Spint1/Loxl4/Slc39a8/Pbxip1/Rb1/Dag1/Qsox1/Sema5a/Tgfbi/Tnfrsf1b/Col18a1/Atxn1l/Loxl2/Abi3bp/Colgalt1/Smpd3/Fermt…
mmu	gseaGO	BP	GO:0035051	cardiocyte differentiation	197	0.525498	1.61604	3.50758e-06	0.000189631	0.000156871	6960	tags=48%, list=22%, signal=38%	Frs2/Akap6/Rara/Mtor/Arid1a/Ep300/Acvr1/Smad6/Yy1/Sorbs2/Akap13/Met/Bmp4/Lrp6/Prox1/Mapk1/Plec/Gsk3b/Sox6/Large1/Maml1/Kdm6b/Bmp2/Foxp1/Kcnj8/Cxadr/Wt1/Zmpste24/Efnb2/Rxra/Notch1/Tgfbr3/Smad4/Pdgfra/Tsc1/Kat2a/Gata6/Fzd7/Acvr1b/Prickle1/Slc9a1/Mesp1/Egfr/Jag1/Tbx3/Mef2a/Vangl2/Ednra/Ppara/Map2k4/Gsk3a/Ccn4/Sirt1/Cited2/Shox2/Sirt6/Rest/Abi3bp/Actc1/Alpk2/Bmpr1a/Pbrm1/Irx3/Ttn/Sema3c/Adra1a/Myocd/…
mmu	gseaGO	CC	GO:0120114	Sm-like protein family complex	83	-0.577125	-1.85595	3.59072e-06	0.000191585	0.000158488	5468	tags=67%, list=17%, signal=55%	Gemin2/Prpf3/Smn1/Luc7l/Prpf40b/Prpf40a/Snrpa/Larp7-ps/Htatsf1/Snrnp40/Lsm2/Snrpg/Tssc4/Nolc1/Prpf31/Lsm8/Lsm3/Hexim1/Snrpa1/Gemin8/Larp7/Luc7l3/Clns1a/Sf3b2/Ppihl/Sart1/Snrpf/Txnl4a/Snrpd1/Sf3a3/Snrnp27/Lsm4/Mepce/Snu13/Phf5a/Snrpb/Lsm6/Gemin6/Lsm7/Rbmx2/Snrpd3/Txnl4a/Eftud2/Zmat2/Txnl4b/Snrpe/Lsm10/Sf3b5/Snrpd2/Ppih/Snrpn/Gemin7/Lsm5/Sf3b6/Snrpc/Prpf6
mmu	gseaGO	BP	GO:0035194	regulatory ncRNA-mediated post-transcriptional gene silencing	135	0.580664	1.73128	3.62448e-06	0.000191585	0.000158488	8539	tags=27%, list=27%, signal=20%	Ago2/Zc3h10/Tnrc6c/Dgcr8/Limd1/Bmp4/Tnrc6b/Pum1/Hnf1a/Helz2/Zmpste24/Ripk1/Tnrc6a/Tsn/Helz/Ddx6/Cnot1/Eif4enif1/Stat3/Dhx9/Il6/Ago3/Dicer1/Ncbp3/Ago4/Ago1/Elavl1/Xpo5/Zfp36/Mael/Fmr1/Lin28a/Eif4g1/Nr2f1/Ajuba/Nfkb1/Adar
mmu	gseaGO	BP	GO:0007265	Ras protein signal transduction	340	0.478387	1.52168	3.57317e-06	0.000191585	0.000158488	9401	tags=60%, list=29%, signal=43%	Phactr4/Ralgapb/Arhgef12/Gpr17/Garre1/Stard13/Rac1/Agtr1a/Cyfip1/Notch2/Flcn/Tnfaip1/Nrp1/Arhgef3/Tns3/Plce1/Arrb1/Ssx2ip/Akap13/Met/Robo1/Nf1/Abl1/Arhgef18/Ulk1/Iqsec1/Plekhg5/Wasf2/Cyth1/Synpo2l/Dnm2/Dennd1a/Itpkb/Ralgapa2/Arhgap44/Abca1/Dennd3/Rhou/Dennd4c/Dab2ip/Stard8/Rapgef2/Farp2/Kbtbd7/Icmt/Gm266/Arfgef2/Brap/Notch1/Rab35/Abl2/Cyth3/Syde1/Srgap1/Arhgef11/Sos2/Cdc42ep1/Bcr/Gna12/Arhgap35/M…
mmu	gseaGO	BP	GO:0003002	regionalization	455	0.45478	1.46608	3.63343e-06	0.000191585	0.000158488	7541	tags=42%, list=23%, signal=32%	Frs2/Crkl/Eng/Intu/Ep300/Acvr1/Notch2/Invs/Prkacb/Htt/Ext1/Nrp1/Smad6/Yy1/Hipk1/Smad3/Pkd2/Dnaaf1/Ap1b1/Robo1/Bmp4/Lrp6/Crb2/Mmp21/Kdm2b/Fgfr4/Tcf7l1/Mapk8/Bmp2/Kmt2a/Cobl/Zbtb16/Bhlhe22/Kdm2a/Foxf1/Smo/Foxa2/Wt1/Kdm6a/Nrp2/Notch1/Abi1/Smad4/Tshz1/Nr2f2/Ptch1/Kat2a/Lefty1/Robo2/Ski/Prickle1/Ets2/Dmrta2/Tgfbr2/Mesp1/Fzd5/Senp2/Bicc1/Celsr1/Gorab/Nphp3/Emx1/Tbx3/Bmp1/Pgap1/Plxna2/Tctn1/Sufu/Fgfr2/B…
mmu	gseaGO	MF	GO:0004842	ubiquitin-protein transferase activity	427	0.457501	1.47073	3.65627e-06	0.000191606	0.000158505	8250	tags=49%, list=26%, signal=37%	Ark2n/Mgrn1/Smurf2/Vps11/Rnf216/Ube2j1/Rnf11/Trim32/Herc2/Med23/Nhlrc3/Mex3c/Rnf214/Tnfaip1/Ube4a/Irf2bpl/Lnx2/Trim65/Huwe1/Arih1/Rnf34/Rfwd3/Arel1/Ube2o/Rnf144a/Ube2d2a/Lrsam1/Rnf44/Ubr2/Rnf111/Rffl/Ankib1/Trim14/Rnf38/Nedd4/Rnf149/Mylip/Herc3/Klhl20/Rnf169/Ltn1/Ube2d3/Peli3/Itch/Fbxw11/Pcgf3/Znrf3/Marchf6/Ube3b/Smurf1/Zfp598/Peli1/Sh3rf1/Ubr7/Arih2/Chfr/Rnft1/Brap/Rnf19a/Rnf141/Rnf217/Trim25/Vp…
mmu	gseaGO	CC	GO:0030532	small nuclear ribonucleoprotein complex	71	-0.60719	-1.91825	3.73734e-06	0.000194661	0.000161032	5246	tags=68%, list=16%, signal=57%	Luc7l/Prpf40b/Prpf40a/Snrpa/Larp7-ps/Htatsf1/Snrnp40/Lsm2/Snrpg/Tssc4/Nolc1/Prpf31/Lsm8/Lsm3/Hexim1/Snrpa1/Larp7/Luc7l3/Sf3b2/Ppihl/Sart1/Snrpf/Txnl4a/Snrpd1/Sf3a3/Snrnp27/Lsm4/Mepce/Snu13/Phf5a/Snrpb/Lsm6/Lsm7/Rbmx2/Snrpd3/Txnl4a/Eftud2/Zmat2/Txnl4b/Snrpe/Lsm10/Sf3b5/Snrpd2/Ppih/Snrpn/Lsm5/Sf3b6/Snrpc/Prpf6
mmu	gseaGO	BP	GO:0042063	gliogenesis	396	0.467776	1.49949	3.95913e-06	0.000204963	0.000169554	9447	tags=55%, list=29%, signal=39%	Crkl/Sun1/Zmiz1/Mtor/Fkrp/Lamc3/Arhgef10/Notch2/Arhgef7/Zcchc24/Nfia/Afdn/Nf1/Abl1/Bmp4/Lrp6/Gpc1/Mapk1/Plpp3/Plec/Sox6/Large1/Il6st/Fn1/Exoc4/Bmp2/Myrf/Nf2/Enpp1/Ptpn11/Ndrg1/Tcf7l2/Ptpra/Dab2ip/Smo/Apcdd1/Ptprb/Notch1/Kdm4a/Prkci/Abl2/Flt1/Smarca4/B4galt5/Erbb3/Ski/Ror1/Synj1/Vegfc/Egfr/Emx1/Sun2/Fa2h/Cntn1/Spint1/Sos1/Ano1/Dll3/Rb1/Prpf19/Wdr47/Nsun5/Fgf5/Qki/Dag1/Mbd1/Cx3cl1/Syne2/Rras2/Dlx1/…
mmu	gseaGO	BP	GO:0150063	visual system development	431	0.458396	1.47423	4.08724e-06	0.00021032	0.000173986	9206	tags=48%, list=29%, signal=35%	Phactr4/Frs2/Aqp1/Rara/Atf6/Arid1a/Fkrp/Lamc3/Pknox1/Arhgef15/Fzr1/Notch2/Sp1/Nrp1/Yy1/Slc4a5/Hipk1/Nfia/Smad3/Nf1/Bmp4/Lrp6/Smoc1/Crb2/Prox1/Kdm2b/Cdkn1b/Maf/Large1/Man2a1/Kmt2c/Vstm4/Clic4/Nf2/Bhlhe22/Grhl2/Rab3gap1/Zeb1/Rdh13/Cln8/Wt1/Ppp1r13l/Rxra/Sipa1l3/Notch1/Prkci/Flt1/Smarca4/Pdgfra/Epha2/Pou2f1/Ski/Tfap2a/Pxdn/Col8a1/Arhgap35/Prickle1/Spred2/Ephb2/Tgfbr2/Dlg1/Fzd5/Egfr/Kdr/Gnat1/Med1/Ma…
mmu	gseaKEGG	NA	mmu05224	Breast cancer - Mus musculus (house mouse)	147	0.543623	1.6325	1.71288e-05	0.00021044	0.000126856	6050	tags=44%, list=19%, signal=36%	Pik3r2/Dvl3/Mtor/Notch2/Ncoa1/Sp1/Wnt9a/Fzd1/Fzd9/Lrp6/Mapk1/Flt4/Gsk3b/Pgr/Tcf7l1/Tcf7/Tcf7l2/Notch1/Fgf22/Csnk1a1/Fzd7/Sos2/Igf1r/Fzd5/Egfr/Jag1/Sos1/Ncoa3/Pik3cb/Dvl1/Dll3/Apc2/Rb1/Fgf5/Egf/Axin1/Wnt2b/Fgf21/Map2k1/E2f3/Akt1/Nras/Braf/Shc1/Fgf7/Myc/Akt2/Gadd45a/Fgf3/Gadd45g/Fzd4/Apc/Fgf23/Wnt9b/Pik3r3/Grb2/Wnt10a/Jun/Fos/Polk/Kit/Fzd3/Akt3/Cdk6/Dll4
mmu	gseaGO	MF	GO:0016655	oxidoreductase activity, acting on NAD(P)H, quinone or similar compound as acceptor	31	-0.806712	-2.19728	4.26683e-06	0.000217636	0.000180038	5174	tags=81%, list=16%, signal=68%	Akr1c14/Akr1c18/Akr1c19/Nqo2/Aifm2/Akr1c21/Ndufs1/Ndufv1/Cbr1/Cbr4/Dcxr/Ndufa10/Akr1c20/Akr1c6/Dhrs4/Ndufs2/Ndufs4/Akr1c12/Ndufs8/Ndufs3/Ndufa2/Ndufs7/Ndufv2/Ndufb7/Akr1c13
mmu	gseaGO	BP	GO:0003151	outflow tract morphogenesis	88	0.629058	1.79254	4.28036e-06	0.000217636	0.000180038	6321	tags=59%, list=20%, signal=48%	Crkl/Eng/Dvl3/Nrp1/Smad6/Zfpm1/Robo1/Fzd1/Bmp4/Nedd4/Lrp6/Atf2/Nrp2/Notch1/Tgfbr3/Smarca4/Smad4/Robo2/Gata6/Tfap2a/Prickle1/Tgfbr2/Gja5/Jag1/Tbx3/Fgfr2/Bmpr2/Hif1a/Vangl2/Ednra/Dvl1/Tbx20/Cited2/Bmpr1a/Tbx1/Sema3c/Foxc1/Dicer1/Eya1/Npy2r/Parva/Pitx2/Lrp2/Ilk/Gata4/Thbs1/Jun/Zfpm2/Twist1/Folr1/Sox17/Hand2
mmu	gseaGO	BP	GO:0006022	aminoglycan metabolic process	115	0.608983	1.78557	4.34049e-06	0.000219387	0.000181487	10675	tags=79%, list=33%, signal=53%	B3gnt2/Hyal2/Ext1/Sgsh/Itih1/Hyal1/Ap2a1/Gns/Chst7/Stab2/Has3/Chsy3/Hs2st1/Chpf2/B4galt5/Hs3st3a1/Ids/Csgalnact2/Slc9a1/Has1/B3gnt4/Ext2/Ctbs/Cemip/Ednra/Xylt2/Egf/Slc35d1/Smpd3/Itih3/Cemip2/Itih2/Abcc5/Tnfaip6/Foxc1/Glce/Has2/Pglyrp3/Chil5/Chil4/Ednrb/Hyal3/Ovgp1/Chi3l1/Chst1/Hs3st3b1/Chil3/Lyve1/Pdgfrb/Xylt1/Bpnt2/Idua/Ndst1/Chst3/B3gnt7/Il1b/Hyal5/Hs3st2/Chst11/Hpse/B3galt6/Slc10a7/Csgalnact1/…
mmu	gseaGO	CC	GO:0071011	precatalytic spliceosome	61	-0.636994	-1.96385	4.59185e-06	0.000229378	0.000189751	4744	tags=58%, list=15%, signal=50%	Ik/Wbp4/Mfap1b/Lsm2/Snrpg/Prpf31/Lsm8/Lsm3/Snrpa1/Prpf38a/Sf3b2/Sart1/Cwc27/Snrpf/Smu1/Txnl4a/Snrpd1/Sf3a3/Lsm4/Snu13/Phf5a/Snrpb/Lsm6/Lsm7/Rbmx2/Snrpd3/Txnl4a/Eftud2/Zmat2/Snrpe/Sf3b5/Snrpd2/Bud13/Lsm5/Sf3b6/Prpf6
mmu	gseaGO	BP	GO:0046777	protein autophosphorylation	238	0.508433	1.58328	4.56607e-06	0.000229378	0.000189751	9347	tags=62%, list=29%, signal=44%	Brd4/Dyrk1a/Taok3/Eng/Insr/Map3k3/Mtor/Ephb4/Wnk2/Tesk1/Ppp2ca/Nek6/Irak1/Csk/Mink1/Peak1/Ctnnd1/Met/Abl1/Ulk1/Flt4/Gsk3b/Fgfr4/Map3k9/Tek/Eif2ak3/Enpp1/Map3k11/Stk24/Camk2g/Sik2/Mark2/Uhmk1/Flt1/Pdgfra/Cdk12/Chp1/D1Pas1/Csnk1g1/Ripk1/Acvr1b/Bcr/Igf1r/Vegfc/Mapk14/Egfr/Kdr/Errfi1/Map3k1/Ppp2r5b/Fgfr2/Aurkc/Mapkapk2/Ern1/Mknk1/Cad/Lmtk2/Dapk1/Map3k12/Rap2a/Ulk3/Tom1l1/Oxsr1/Tyro3/Ddr1/Wnk3/Ppp2r5d…
mmu	gseaGO	BP	GO:0043062	extracellular structure organization	324	0.483225	1.53245	4.63127e-06	0.000230002	0.000190268	8549	tags=51%, list=27%, signal=38%	Eng/Exoc8/Fkrp/Tfip11/Mpv17/Ric1/Apbb2/Ext1/Atp7a/Itih1/Smad3/Clasp1/Nf1/Abl1/Lemd3/Smoc1/Mmp21/Clasp2/Ets1/Fgfr4/Large1/Has3/Fn1/Bmp2/Adamts3/Foxf1/Wt1/Nid1/Notch1/Papln/Abl2/Mmp14/Smarca4/Cav2/Pdgfra/Col4a2/Tfap2a/Pxdn/Col8a1/Prickle1/Has1/Serac1/Nphp3/Wdr72/Pomt2/Ero1b/Pomgnt1/Ccn2/Spint1/Loxl4/Slc39a8/Pbxip1/Rb1/Dag1/Qsox1/Sema5a/Tgfbi/Tnfrsf1b/Col18a1/Atxn1l/Loxl2/Abi3bp/Colgalt1/Smpd3/Fermt…
mmu	gseaGO	BP	GO:0045229	external encapsulating structure organization	323	0.483231	1.53187	4.85461e-06	0.000238322	0.00019715	8549	tags=51%, list=27%, signal=38%	Eng/Exoc8/Fkrp/Tfip11/Mpv17/Ric1/Apbb2/Ext1/Atp7a/Itih1/Smad3/Clasp1/Nf1/Abl1/Lemd3/Smoc1/Mmp21/Clasp2/Ets1/Fgfr4/Large1/Has3/Fn1/Bmp2/Adamts3/Foxf1/Wt1/Nid1/Notch1/Papln/Abl2/Mmp14/Smarca4/Cav2/Pdgfra/Col4a2/Tfap2a/Pxdn/Col8a1/Prickle1/Has1/Serac1/Nphp3/Wdr72/Pomt2/Ero1b/Pomgnt1/Ccn2/Spint1/Loxl4/Slc39a8/Pbxip1/Rb1/Dag1/Qsox1/Sema5a/Tgfbi/Tnfrsf1b/Col18a1/Atxn1l/Loxl2/Abi3bp/Colgalt1/Smpd3/Fermt…
mmu	gseaGO	BP	GO:0048562	embryonic organ morphogenesis	333	0.479341	1.52275	4.83388e-06	0.000238322	0.00019715	7136	tags=45%, list=22%, signal=35%	Phactr4/Frs2/Eng/Dvl3/Arid1a/Acvr1/Rac1/Notch2/Sp1/Wnt9a/Hipk1/Smad3/Hyal1/Pkd2/Dnaaf1/Bmp4/Lrp6/Crb2/Prox1/Mapk1/Kdm2b/Tead1/Enpp1/Triobp/Grhl2/Kdm2a/Tcf7/Zeb1/Tcf7l2/Foxf1/Smo/Kdm6a/Asxl2/Yap1/Notch1/Mmp14/Smarca4/Tshz1/Pdgfra/Lrig3/Epha2/Tfap2a/Pdzd7/Bcr/Ephb2/Lrig1/Tgfbr2/Mesp1/Dlg1/Fzd5/Celsr1/Nphp3/Sox2/Tbx3/Sufu/Fgfr2/Hif1a/Nodal/Vangl2/Chd7/Bmi1/Ednra/Gli2/Dvl1/Satb2/Tbx20/Cited2/Tecta/Ax…
mmu	gseaGO	BP	GO:0010506	regulation of autophagy	297	0.484516	1.52891	5.21027e-06	0.000254321	0.000210385	9265	tags=59%, list=29%, signal=42%	Mtmr4/Herc1/Pik3r2/Atf6/Wipi1/Cptp/Mtor/Trim32/Ep300/Wac/Golga2/Sesn2/Plk3/Flcn/Htt/Atg14/Trim65/Smcr8/Moap1/Ubqln2/Atg2a/Usp20/Lrsam1/Atg13/Ulk1/Mtmr3/Xbp1/Snx30/Fyco1/Npc1/Gsk3b/Ercc4/Nprl3/Rab3gap1/Kat5/Soga1/Smo/Zmpste24/Tecpr1/Snx4/Dcaf12/Atp6v0a1/Kdm4a/Rragd/Supt5/Tsc1/Larp1/Tbc1d14/Map3k7/Ambra1/Hdac6/Plk2/Mtcl1/Kdr/Mfsd8/Clec16a/Rubcn/Lamp3/Foxo1/Uvrag/Rptor/Hif1a/Foxk1/Erfe/Pafah1b2/Gsk3…
mmu	gseaGO	MF	GO:0061630	ubiquitin protein ligase activity	344	0.475312	1.51281	5.62106e-06	0.000272813	0.000225683	7400	tags=47%, list=23%, signal=36%	Ark2n/Mgrn1/Smurf2/Vps11/Rnf216/Rnf11/Trim32/Herc2/Med23/Nhlrc3/Mex3c/Ube4a/Irf2bpl/Trim65/Huwe1/Arih1/Rnf34/Rfwd3/Arel1/Ube2o/Rnf144a/Ube2d2a/Lrsam1/Rnf44/Ubr2/Rnf111/Rffl/Ankib1/Trim14/Rnf38/Nedd4/Rnf149/Mylip/Herc3/Ltn1/Ube2d3/Peli3/Itch/Fbxw11/Pcgf3/Znrf3/Marchf6/Ube3b/Smurf1/Zfp598/Peli1/Sh3rf1/Ubr7/Arih2/Chfr/Rnft1/Brap/Rnf19a/Rnf217/Trim25/Vps18/Msl2/Trim44/Traf6/Siah2/Ubox5/Jade2/Rnf150/A…
mmu	gseaGO	BP	GO:0030111	regulation of Wnt signaling pathway	322	0.478336	1.51601	5.74645e-06	0.000277323	0.000229414	9234	tags=57%, list=29%, signal=41%	Lats2/Lgr4/Wnk2/Invs/Fam53b/Lgr5/Tbl1xr1/Smad3/Tmem64/Ctnnd1/Limd1/Abl1/Fzd1/Fzd9/Lrp6/Shisa2/Kremen1/Plpp3/Gsk3b/Bmp2/Znrf3/Tnks/Hnf1a/Adgra2/Tcf7l2/Dab2ip/Otud5/Spin1/Apcdd1/Cdk14/Amer1/Ccar2/Yap1/Notch1/Lzic/Abl2/Wwtr1/Smarca4/Gprc5b/Csnk1a1/Cdc73/Siah2/Adnp/Ube2b/D1Pas1/Csnk1g1/Nkd2/Fzd7/Gid8/Tmem170b/Vgll4/Prickle1/Ccnyl1/Amfr/Tle4/Frmd8/Mesp1/Mapk14/Tle3/Egfr/Bicc1/Nphp3/Draxin/Prdm15/Map3k…
mmu	gseaGO	BP	GO:0001654	eye development	428	0.458257	1.47317	5.82764e-06	0.000279661	0.000231348	9206	tags=48%, list=29%, signal=35%	Phactr4/Frs2/Aqp1/Rara/Atf6/Arid1a/Fkrp/Lamc3/Pknox1/Arhgef15/Fzr1/Notch2/Sp1/Nrp1/Yy1/Slc4a5/Hipk1/Nfia/Smad3/Nf1/Bmp4/Lrp6/Smoc1/Crb2/Prox1/Kdm2b/Cdkn1b/Maf/Large1/Man2a1/Kmt2c/Vstm4/Clic4/Nf2/Bhlhe22/Grhl2/Rab3gap1/Zeb1/Rdh13/Cln8/Wt1/Ppp1r13l/Rxra/Sipa1l3/Notch1/Prkci/Flt1/Smarca4/Pdgfra/Epha2/Pou2f1/Ski/Tfap2a/Pxdn/Col8a1/Arhgap35/Prickle1/Spred2/Ephb2/Tgfbr2/Dlg1/Fzd5/Egfr/Kdr/Gnat1/Med1/Ma…
mmu	gseaGO	MF	GO:0008013	beta-catenin binding	97	0.609722	1.75608	5.87129e-06	0.000280182	0.000231779	6464	tags=59%, list=20%, signal=47%	Specc1l/Dvl3/Tjp1/Bcl9l/Ep300/Pxn/Tbl1xr1/Smad3/Ctnnd1/Met/Gsk3b/Tcf7l1/Numb/Kdm6b/Nf2/Tcf7/Tcf7l2/Cxadr/Ctnna3/Amer1/Dact2/Vcl/Tcf4/Lzic/Adnp/Hdac6/Foxo1/Sufu/Kank1/Shroom2/Dvl1/Apc2/Bcl9/Setd1a/Ctnna1/Axin1/Dact1/Smad7/Calcoco1/Cdh5/Rora/Nos3/Sall1/Trpc4/Grin2b/Sox30/Foxo3/Nos2/Apc/Cdh2/Gja1/Sox9/Cdh24/Med12l/Klf4/Sox17/Psen1
mmu	gseaGO	BP	GO:0002065	columnar/cuboidal epithelial cell differentiation	149	0.560261	1.68565	5.96695e-06	0.000283165	0.000234246	6390	tags=44%, list=20%, signal=36%	Rara/Sidt2/Pdpk1/Nr5a2/Ext1/Foxp4/Afdn/Abl1/Bmp4/Xbp1/Prox1/Il6st/Pgr/Map1b/Bmp2/Foxp1/Kdm2a/Gak/Smo/Rxra/Yap1/Notch1/Abl2/Muc2/Gata6/Zfp800/Fzd5/Emx1/Percc1/Jag1/Klf5/Fgfr2/Rptor/Cftr/Hif1a/Nodal/Foxa1/Fst/Slc9a4/Gata2/Tbx1/Kcnma1/Yipf6/Dicer1/Sox4/Eya1/Lhx3/Pou3f2/Fam20c/Clcn2/Smad2/Bmp6/Cdh2/Rfx3/Vhl/Serpine1/Gja1/Sox9/Cav1/Gata4/Klf4/Fgfr3/Cdk6/Sav1/Prdm1/Shroom3
mmu	gseaGO	BP	GO:0051962	positive regulation of nervous system development	390	0.458951	1.47018	7.37567e-06	0.000348083	0.000287949	9277	tags=52%, list=29%, signal=37%	Mtor/Trim32/Cux1/Ep300/Golga2/Zfp335/Cyfip1/Notch2/Nrp1/Caprin1/Ss18l1/Afdn/Met/Robo1/Nptn/Gsk3b/Il6st/Mapk8/Numb/Fn1/Man2a1/Map1b/Bmp2/Plxna1/Myrf/Tbc1d24/Smurf1/Ptpra/Smo/Grip1/Plxnc1/Notch1/Prkci/Flt1/Adnp/Robo2/Fbxo31/Jade2/Synj1/Ephb2/Dmrta2/Vegfc/Egfr/Kdr/Ankrd27/Nrxn1/Zfyve27/Sox2/Cxcl12/Spint1/Plxna2/Bmpr2/Hif1a/Arhgap32/Dixdc1/Trak1/Dll3/Amigo1/Efna5/Flrt1/Prpf19/Qki/Dag1/Kalrn/Ptprf/Cx3…
mmu	gseaGO	BP	GO:1902893	regulation of miRNA transcription	73	0.642107	1.78186	8.11089e-06	0.000380677	0.000314913	9108	tags=78%, list=28%, signal=56%	Rara/Zfp512b/Mrtfb/Ncor2/Hdac4/Smad6/Yy1/Smad3/Bmp4/Ets1/Bmp2/Tead1/Nfatc3/Wt1/Ctcf/Smarca4/Smad4/Gata6/Nr1h2/Egfr/Klf5/Hif1a/Ppara/Srebf2/Rest/Stat3/Bmpr1a/Gata2/Ncor1/Mrtfa/Tgfbr1/App/Fosl1/Myocd/Myc/Egr1/Foxo3/Sox9/Jun/Fos/Twist1/Klf4/Lilrb4a/Tnf/Ngfr/Lilrb4a/Lilrb4b/Rela/Pparg/Smad1/Nr3c1/Esr1/Nfkb1/Tgfb2/Nfatc4/Il10/Myb/Apln
mmu	gseaGO	BP	GO:0061448	connective tissue development	316	0.478515	1.51563	8.88721e-06	0.000414834	0.000343169	8629	tags=53%, list=27%, signal=39%	Carm1/Rara/Fkrp/Ep300/Lncpint/Zbtb7a/Mex3c/Ncoa1/Ext1/Atp7a/Wnt9a/Lnpk/Tbl1xr1/Tapt1/Nfia/Ncoa2/Smad3/Smad5/Vps13b/Bmp4/Xbp1/Lrp6/Creb3l2/Atf2/Maf/Sox6/Large1/Il6ra/Bmp2/Glg1/Snx19/Zbtb16/Eif2ak3/Enpp1/Ptpn11/Rasal2/Zeb1/Foxa2/Wt1/Mef2d/Zmpste24/Amer1/Slc39a14/Spart/Bmp3/Notch1/Chrdl2/Kat2a/Tgfbr2/Pkd1/Mapk14/Bbs1/Fto/Klf7/Rspo2/Bmp1/Ccn2/Ext2/Bmpr2/Hif1a/Pbxip1/Gli2/Satb2/Rb1/Ccn4/Foxa1/Abhd15/S…
mmu	gseaGO	BP	GO:0006626	protein targeting to mitochondrion	80	-0.575185	-1.84162	9.22396e-06	0.000428212	0.000354236	4263	tags=50%, list=13%, signal=43%	Pam16/Aifm1/Fbxw7/Aip/Hspa4/Nol3/Timm44/Timm50/Grpel1/Hsp90aa1/Mterf4/Timm8a1/Dnlz/Dnajc19/Pdcd5/Timm9/Timm17b/Samm50/Hspd1/Mtch1/Atp5if1/Adcy10/Timm23/Timm17a/Timm13/Tomm5/Chchd4/Immp1l/Tomm22/Timm10/Pam16l/Ndufa13/Mtch2/Fbxo7/Dnajc15/Fis1/Tomm7/Tomm20l/Bcap31/Romo1
mmu	gseaGO	BP	GO:0030323	respiratory tube development	246	0.502517	1.56752	9.30771e-06	0.000429765	0.00035552	7932	tags=50%, list=25%, signal=38%	Cux1/Tnrc6c/Ep300/Epas1/Ncor2/Ext1/Sp1/Atp7a/Tns3/Foxp4/Dnaaf1/Asxl1/Bmp4/Mapk1/Flt4/Esrp2/Fgfr4/Pgr/Numb/Man2a1/Bmp2/Stk40/Foxp1/Grhl2/Foxf1/Numa1/Foxa2/Fndc3b/Yap1/Hs6st1/Notch1/Mmp14/Pdgfra/Bag6/Gata6/Zfp157/Tgfbr2/Kdr/Errfi1/Celsr1/Dppa2/Nphp3/Rspo2/Sox2/Cic/Elk1/Ccn2/Fgfr2/Bmpr2/Cftr/Nodal/Vangl2/Gli2/Hmga1/Foxa1/Heg1/Pcsk5/Tmtc3/Dag1/Wnt2b/Atxn1l/Ctsh/Map2k1/Smpd3/Pdpn/Sp3/Bmpr1a/Cebpa/Tmem…
mmu	gseaGO	BP	GO:0019731	antibacterial humoral response	119	-0.503121	-1.70586	9.56733e-06	0.000439377	0.000363472	4959	tags=27%, list=15%, signal=23%	Ighg2b/H2-Bl/H2-T3/Rnase6/Defb1/Spink5/Trf/H2-Q7/H2-Q4/H2-Q6/Rpl39/H2-Q1/H2-D1/Igha/Spon2/B2m/H2-T-ps/H2-K1/H2-Q10/H2-T22/Wfdc12/H2-T23/H2-T10/H2-Q2/Fau/Dmbt1/Wfdc15b/Pla2g1b/Bpifa1/Defa17/Defa29/Defa42
mmu	gseaGO	CC	GO:0005925	focal adhesion	173	0.535843	1.63262	9.70977e-06	0.000443534	0.000366911	8636	tags=61%, list=27%, signal=45%	Pik3r2/Actn4/Flnb/Pxn/Atp6v0a2/Shroom4/Lima1/Nrp1/Tns3/Arhgef7/Peak1/Clasp1/Limd1/Dctn4/Abcb4/Mapk1/Fermt2/Clasp2/Plec/Senp1/Afap1/Bcar1/Tns1/Klf11/Ptpra/Dcaf6/Vcl/Palld/Cav2/Tln1/Epha2/Sorbs1/Lpp/Ubox5/Itga5/Itgb2l/Lims2/Nphs1/Lasp1/Mdc1/Itga1/Dst/Avil/Flrt1/Pgm5/Dag1/Il1rl1/Syne2/Cpne3/Tns2/Asap3/Map4k4/Git1/Myh9/Map2k1/Sorbs3/Fermt1/Tm4sf20/Actn3/Itgav/Bcar3/Adam17/Tns4/Zfp384/Cbl/Prag1/Parva/…
mmu	gseaGO	MF	GO:0004364	glutathione transferase activity	31	-0.790095	-2.15202	9.99523e-06	0.000454145	0.000375688	2712	tags=68%, list=8%, signal=62%	Gstt3/Gstt1/Gstm6/Gstk1/Gstm3/Gstm2/Mgst1/Mgst3/Gsto1/Gsto2/Gstm5/Gstp2/Gsta3/Gstm4/Gstp1/Gsta1/Gsta4/Gstm1/Gsta2/Gsta5/Lancl1
mmu	gseaGO	MF	GO:0016765	transferase activity, transferring alkyl or aryl (other than methyl) groups	63	-0.614305	-1.90247	1.15531e-05	0.000522152	0.000431947	3876	tags=59%, list=12%, signal=52%	Gstp3/Fdft1/Mgst2/Nans/Sms/Gstm7/Fnta/Fdps/Rabggtb/Dhps/Gstt3/Gstt1/Gstm6/Gstk1/Gstm3/Dtwd1/Gstm2/Mgst1/Mgst3/Gsto1/Mat2a/Pdss2/Trit1/Gsto2/Gstm5/Gstp2/Gsta3/Gstm4/Hmbs/Gstp1/Gsta1/Gsta4/Gstm1/Tsr3/Gsta2/Gsta5/Lancl1
mmu	gseaGO	CC	GO:0071005	U2-type precatalytic spliceosome	59	-0.632761	-1.94195	1.16209e-05	0.00052245	0.000432193	4744	tags=58%, list=15%, signal=50%	Ik/Wbp4/Mfap1b/Lsm2/Snrpg/Prpf31/Lsm8/Lsm3/Snrpa1/Prpf38a/Sf3b2/Sart1/Cwc27/Snrpf/Smu1/Txnl4a/Snrpd1/Sf3a3/Lsm4/Snu13/Phf5a/Snrpb/Lsm6/Lsm7/Rbmx2/Snrpd3/Txnl4a/Eftud2/Zmat2/Snrpe/Sf3b5/Snrpd2/Bud13/Lsm5/Prpf6
mmu	gseaGO	BP	GO:0048762	mesenchymal cell differentiation	253	0.492097	1.539	1.17083e-05	0.000523624	0.000433164	7128	tags=50%, list=22%, signal=39%	Phactr4/Eng/Mtor/Bcl9l/Acvr1/Htr2b/Ppp2ca/Ext1/Nrp1/Tcof1/Smad3/Clasp1/Bmp4/Lrp6/Crb2/Mapk1/Fermt2/Clasp2/Gsk3b/Sema6a/Efnb1/Fn1/Bmp2/Nfatc1/Tcf7l2/Dab2ip/Smo/Otud5/Foxa2/Amer1/Nrp2/Notch1/Tgfbr3/Wwtr1/Smad4/Tfap2a/Spred2/Tgfbr2/Jag1/Tbx3/Gcnt2/Fgfr2/Kitl/Hif1a/Chrd/Vangl2/Ednra/Zfp64/Tbx20/Foxa1/Dag1/Cited2/Sema5a/Il17rd/Slc39a10/Six2/Loxl2/Dab2/Sema6b/Zfp750/Smad7/Adipor1/Ddx17/Pdpn/Bmpr1a/Sfrp…
mmu	gseaGO	BP	GO:0045165	cell fate commitment	304	0.480536	1.519	1.17846e-05	0.000524293	0.000433718	7721	tags=44%, list=24%, signal=33%	Lats2/Rara/Mtor/Chd4/Acvr1/Epas1/Notch2/Ext1/Mta1/Wnt9a/Lhx6/Gatad2b/Nfia/Smad5/Bmp4/Prox1/Gatad2a/Tead3/Sox6/Kdm6b/Il6ra/Bmp2/Mta2/Bhlhe22/Tcf7l2/Prdm4/Smo/Otud5/Foxa2/Wt1/Onecut2/Notch1/Tead4/Smarca4/Smad4/Nr2f2/Cdc73/Ptch1/Gata6/Fzd7/Stat6/Zfp157/Ets2/Dmrta2/Mesp1/Kdr/Prdm15/Sox2/Tbx3/Sufu/Fgfr2/Nodal/Chrd/Ednra/Gli2/Dll3/Apc2/Tbx20/Foxa1/Rab10/Dlx1/Mga/Wnt2b/Lats1/Cyp26b1/Six2/Cdon/Stat3/Pdpn…
mmu	gseaGO	BP	GO:0042270	protection from natural killer cell mediated cytotoxicity	36	-0.716322	-2.01565	1.21255e-05	0.000535212	0.000442751	4846	tags=47%, list=15%, signal=40%	H2-Bl/H2-T3/Tap1/H2-Q7/H2-Q4/Clec2d/H2-Q6/Tap2/H2-Q1/H2-D1/H2-T-ps/H2-K1/H2-Q10/H2-T22/H2-T23/H2-T10/H2-Q2
mmu	gseaGO	BP	GO:0007179	transforming growth factor beta receptor signaling pathway	205	0.512733	1.58112	1.22041e-05	0.000535212	0.000442751	9233	tags=59%, list=29%, signal=42%	Lats2/Eng/Smurf2/Zmiz1/Bcl9l/Tnrc6c/Ep300/Acvr1/Pxn/Zbtb7a/Flcn/Smad6/Smad3/Smad5/Rnf111/Lemd3/Xbp1/Fermt2/Sin3a/Zfp451/Bmp2/Dnm2/Glg1/Crebbp/Smurf1/Sap130/Zeb1/Onecut2/Wfikkn2/Tgfbr3/Wfikkn1/Smad4/Cav2/Map3k7/Ski/Spred2/Tgfbr2/Furin/Map3k1/Gcnt2/Nodal/Ppara/Fbn1/Sirt1/Cited2/Adam9/Axin1/Il17rd/Peg10/Lats1/Dab2/Skil/Ing1/Fermt1/Stat3/Smad7/Cdh5/Bmpr1a/Tgfbr1/Creb1/Dcp1a/Zeb2/Twsg1/Hipk2/Appl2/Lrp…
mmu	gseaGO	BP	GO:0044282	small molecule catabolic process	352	-0.371704	-1.40155	1.2218e-05	0.000535212	0.000442751	5950	tags=48%, list=19%, signal=40%	Echdc1/Ada/Adhfe1/Hoga1/Tdo2/Upp2/Sdsl/Ldhd/Pycr3/Decr2/Gad2/Sord/Acadl/Acadsb/Lipe/Glb1/Cbr3/Gale/Abcd1/Ces1f/Kmo/Prodh2/Eci1/Acacb/Aldh1l1/Abhd3/Xdh/Acadvl/Nudt3/Akr1c14/Etfbkmt/Galm/Akr1c18/Sult2a8/Acads/Otc/Acad8/Hmgcl/Cnr1/Aldh1a7/Tysnd1/Nagk/Fabp1/Nqo2/Acot8/Agxt2/Abhd1/Tkfc/Ddo/Scly/Miox/Decr1/Acat1/Cyp4f14/Asrgl1/Etfa/Dera/Hagh/Aldoa/Acsl5/Csad/Bckdha/Hao1/Acaa1b/Cyp7a1/Shmt2/Mccc2/Amt/Hi…
mmu	gseaKEGG	NA	mmu03030	DNA replication - Mus musculus (house mouse)	36	-0.709178	-2.00051	4.95216e-05	0.000554564	0.000334299	5836	tags=75%, list=18%, signal=61%	Mcm6/Mcm4/Prim2/Mcm5/Pola1/Mcm7/Fen1/Rfc5/Lig1/Rnaseh1/Pold4/Pole/Pcna/Prim1/Rpa2/Pole4/Rfc2/Rfc1/Ssbp1/Rnaseh2b/Rfc4/Mcm3/Pole3/Rfc3/Rnaseh2a/Rpa3/Rnaseh2c
mmu	gseaKEGG	NA	mmu04668	TNF signaling pathway - Mus musculus (house mouse)	117	0.567176	1.668	4.95697e-05	0.000554564	0.000334299	8769	tags=69%, list=27%, signal=50%	Pik3r2/Map3k5/Creb3l2/Mapk1/Atf2/Mapk8/Itch/Fadd/Dab2ip/Mmp14/Map3k7/Ripk1/Bag4/Vegfc/Frmd8/Mapk14/Jag1/Traf3/Map2k7/Pik3cb/Map2k4/Creb3l3/Cx3cl1/Map3k14/Tnfrsf1b/Socs3/Tab3/Map2k1/Xiap/Akt1/Rps6ka5/Creb1/Ikbkg/Il6/Adam17/Akt2/Junb/Cxcl3/Ccl20/Ifnb1/Creb5/Rhbdf1/Cxcl2/Ptgs2/Cxcl1/Birc3/Lif/Il18r1/Pik3r3/Sele/Cxcl5/Cyld/Jun/Tnfaip3/Fos/Mmp9/Akt3/Il1b/Tnf/Ccl2/Chuk/Pik3r3/Atf6b/Edn1/Tnfrsf1a/Map3k8…
mmu	gseaKEGG	NA	mmu04723	Retrograde endocannabinoid signaling - Mus musculus (house mouse)	142	-0.465479	-1.61976	5.15873e-05	0.000554564	0.000334299	2855	tags=37%, list=9%, signal=34%	Ndufs1/Ndufb4/Gngt2/Ndufv1/Cacna1s/Ndufa4l2/Adcy4/Gng5/Ndufa10/Gnb2/Ndufab1/Gngt1/Ndufb8/Gng11/Ndufa6/Ndufc2/Ndufb4c/Ndufs2/Ndufs4/Ndufb2/Ndufb11/Mapk3/Ndufs8/Ndufc1/Ndufb6/Gabrq/Ndufs3/Ndufa2/Ndufa5/Ndufs6b/Ndufs6/Ndufb5/Ndufa4/Ndufa7/Ndufb9/Ndufb10/Ndufa9/Ndufa8/Ndufa13/Ndufa11/Ndufa1/Ndufa12/Ndufs5/Ndufs7/Gabra4/Ndufv2/Ndufb1/Ndufb7/Ndufb3/Gria1/Ndufv3/Ndufa3
mmu	gseaKEGG	NA	mmu04310	Wnt signaling pathway - Mus musculus (house mouse)	175	0.528612	1.60907	5.12456e-05	0.000554564	0.000334299	6464	tags=46%, list=20%, signal=37%	Lgr4/Dvl3/Ep300/Rac1/Invs/Prkacb/Prickle2/Wnt9a/Lgr5/Tbl1xr1/Smad3/Fzd1/Fzd9/Lrp6/Gsk3b/Tcf7l1/Mapk8/Fbxw11/Znrf3/Crebbp/Nfatc1/Nfatc3/Tcf7/Camk2g/Tcf7l2/Apcdd1/Ppp3cb/Ccar2/Vangl1/Smad4/Csnk1a1/Map3k7/Nkd2/Fzd7/Csnk2a2/Ror1/Prickle1/Tle4/Fzd5/Senp2/Tle3/Rspo2/Csnk1e/Vangl2/Dvl1/Apc2/Ccn4/Sirt1/Axin1/Tbl1x/Wnt2b/Semp2l2b/Rspo1/Ctbp2/Plcb3/Sfrp1/Mcc/Gpc4/Fosl1/Myc/Dkk1/Camk2d/Siah1a/Fzd4/Ccdc88c/A…
mmu	gseaGO	BP	GO:0030203	glycosaminoglycan metabolic process	101	0.602437	1.74226	1.27929e-05	0.000554707	0.000458878	10675	tags=79%, list=33%, signal=53%	Hyal2/Ext1/Sgsh/Itih1/Hyal1/Ap2a1/Gns/Chst7/Stab2/Has3/Chsy3/Hs2st1/Chpf2/Hs3st3a1/Ids/Csgalnact2/Slc9a1/Has1/Ext2/Cemip/Ednra/Xylt2/Egf/Slc35d1/Smpd3/Itih3/Cemip2/Itih2/Abcc5/Tnfaip6/Foxc1/Glce/Has2/Pglyrp3/Ednrb/Hyal3/Chst1/Hs3st3b1/Lyve1/Pdgfrb/Xylt1/Bpnt2/Idua/Ndst1/Chst3/B3gnt7/Il1b/Hyal5/Hs3st2/Chst11/Hpse/B3galt6/Slc10a7/Csgalnact1/Itih4/Pglyrp4/Arsb/Chsy1/Il15/Cltc/B4galt7/Dsel/Nfkb1/Itih…
mmu	gseaGO	BP	GO:0009101	glycoprotein biosynthetic process	288	0.486222	1.53197	1.27584e-05	0.000554707	0.000458878	7192	tags=50%, list=22%, signal=39%	Galnt2/Mgat2/Insr/Ube2j1/Ago2/B3gnt2/Fkrp/Rpn1/Ep300/Tet3/Golga2/Stt3b/Extl3/Ext1/Atp7a/Fam20b/Cog7/Gfpt1/Chst7/Npc1/Large1/Mlec/Golph3/Pomk/Stt3a/Xxylt1/B3gnt9/Tcf7l2/Srd5a3/Chsy3/Trak2/Hs2st1/Chpf2/Hs6st1/Rft1/Dpagt1/Galnt4/B4galt5/Hs3st3a1/Chp1/Tmtc4/Cant1/Alg11/Hs6st2/Uggt1/Csgalnact2/B3gnt4/Dpy19l1/Alg10b/Pomt2/Pomgnt1/Extl1/Ext2/St6gal1/Gorasp1/Gcnt2/Gal3st2c/Alg12/Slc39a8/Vangl2/Mgat1/Xylt…
mmu	gseaGO	BP	GO:0035265	organ growth	221	0.504843	1.56505	1.3144e-05	0.000567052	0.00046909	8300	tags=51%, list=26%, signal=38%	Lats2/Carm1/Serp1/Akap6/Rara/Mtor/Wwc2/Ep300/Ext1/Yy1/Arid2/Sorbs2/Akap13/Prox1/Mapk1/Atf2/Gsk3b/Enpp1/Ptpn11/Foxp1/Tcf7l2/Smo/Cxadr/Wt1/Zmpste24/Rxra/Ccm2l/Yap1/Notch1/Tgfbr3/Pdgfra/2810429I04Rik/Gata6/Vgll4/Tgfbr2/Mesp1/Mapk14/Kdr/S1pr1/Rspo2/Fgfr2/Ppara/Map2k4/Gsk3a/Tbx20/Ccn4/Bcl2l11/Heg1/Sirt1/Cited2/Lats1/Sirt6/Wwc1/Map7/Smpd3/Akt1/Bmpr1a/Tgfbr1/Tbx1/Plag1/Ttn/Fosl2/Foxc1/Adra1a/Fgf7/Myocd/…
mmu	gseaGO	BP	GO:0001649	osteoblast differentiation	230	0.508901	1.58143	1.32255e-05	0.000567702	0.000469628	9471	tags=54%, list=29%, signal=38%	Lgr4/Acvr1/Trp53inp2/Hdac4/Smad6/Crim1/Smad3/Smad5/Tmem64/Limd1/Nf1/Fzd1/Bmp4/Smoc1/Fermt2/Gsk3b/Il6st/Bmp2/Nfatc1/Enpp1/Smo/Fndc3b/Mef2d/Bmp3/Yap1/Notch1/Tgfbr3/Tmt1a2/Wwtr1/Smad4/Ptch1/Epha2/Map3k7/Ski/Vegfc/Mapk14/Rspo2/Sox2/Jag1/Bmpr2/Chrd/Erfe/Gli2/Satb2/Ccn4/H3f3a/Shox2/Rest/Tob1/Akt1/Gabbr1/Bmpr1a/Sfrp1/Ddx5/Cebpa/Id2/Twsg1/Nbr1/Tnfaip6/Fosl2/Il6/Lox/Junb/Sp7/Bglap/Lmna/Fam20c/Apc/Fgf23/So…
mmu	gseaGO	BP	GO:0051673	disruption of plasma membrane integrity in another organism	25	-0.82695	-2.14947	1.362e-05	0.000581711	0.000481217	311	tags=16%, list=1%, signal=16%	Defa30/Defa17/Defa29/Defa42
mmu	gseaGO	BP	GO:0021537	telencephalon development	280	0.488449	1.53662	1.36956e-05	0.000582027	0.000481479	10895	tags=61%, list=34%, signal=41%	Herc1/Crkl/Aqp1/Fat4/Sun1/Kif26a/Zmiz1/Tacc1/Rac1/Ncor2/Zbtb18/Htt/Ext1/Lhx6/Afdn/Robo1/Nf1/Bmp4/Lrp6/Prox1/Rtn4rl1/Gsk3b/Kdm2b/Large1/Numb/Kdm6b/Bmp2/Nf2/Bhlhe22/Dab2ip/Smo/Btbd3/Tsc1/Kat2a/Robo2/Ski/Cep120/Ephb2/Dmrta2/Phactr1/Egfr/Bbs1/Emx1/Draxin/Sun2/Sox2/Pomt2/Pomgnt1/Cxcl12/Tctn1/Hif1a/Chd7/Dixdc1/Mcph1/Wdr47/Atg16l1/Nsun5/Syne2/Tacc2/Dlx1/Lrp8/Kcna1/Shank3/Sema6b/Dclk2/Efhc1/Cdon/Fut1/Soc…
mmu	gseaGO	BP	GO:0022604	regulation of cell morphogenesis	275	0.48702	1.53051	1.38832e-05	0.00058708	0.000485658	9026	tags=56%, list=28%, signal=41%	Diaph1/Rreb1/Dvl3/Bcl9l/Cux1/Pxn/Rac1/Cyfip1/Caprin1/Ss18l1/Afdn/Met/Limd1/Epb41/Slc23a2/Camsap1/Arhgef18/Fermt2/Numb/Fn1/Plxna1/Nf2/Tbc1d24/Smurf1/Rhou/Fmnl3/Mark2/Tbccd1/Grip1/Zmpste24/Plxnc1/Zmym6/Rhoq/Syne3/Fbxo31/Cdc42ep1/Gna12/Palm3/Arhgap35/Ephb2/Gna13/Dlg1/Kdr/Ankrd27/Itga7/Plxna2/Kank1/Arc/Syt17/Dvl1/Efna5/Kalrn/Ptprf/Coro1b/Fgd4/Rhoj/Rnf157/Lrp8/Epb41l2/Anapc2/Epb42/Myh9/Ache/Dnmbp/Pdpn…
mmu	gseaGO	BP	GO:0006839	mitochondrial transport	157	-0.44519	-1.55834	1.40327e-05	0.000590477	0.000488469	4263	tags=40%, list=13%, signal=35%	Pam16/Bak1/Aifm1/Fbxw7/Aip/Hspa4/Oxa1l/Nol3/Vdac2/Timm44/Bcl2l2/Timm50/Grpel1/Acaa2/Hsp90aa1/Bcs1l/Mterf4/Timm8a1/Bloc1s2/Dnlz/Bad/Bok/Crym/Dnajc19/Spg7/Pdcd5/Timm9/Timm17b/Samm50/Hspd1/Mtch1/Maip1/Atp5if1/Siva1/Kifbp/Adcy10/Chchd10/Timm23/Timm17a/Bcl2l1/Timm13/Tomm5/Chchd4/Immp1l/Tomm22/Tmem102/Slc25a14/Alkbh7/Timm10/Pam16l/Tmem14c/Tmem14a/Ndufa13/Mtch2/Fbxo7/Dnajc15/Fis1/Tomm7/Tomm20l/Cnp/Cox18…
mmu	gseaGO	BP	GO:0061614	miRNA transcription	75	0.644388	1.7973	1.45974e-05	0.000611232	0.000505638	9108	tags=79%, list=28%, signal=57%	Rara/Zfp512b/Mrtfb/Ncor2/Hdac4/Smad6/Yy1/Smad3/Bmp4/Ets1/Bmp2/Tead1/Nfatc3/Wt1/Ctcf/Smarca4/Smad4/Gata6/Nr1h2/Egfr/Klf5/Hif1a/Ppara/Srebf2/Rest/Stat3/Ddx17/Bmpr1a/Gata2/Ncor1/Ddx5/Mrtfa/Tgfbr1/App/Fosl1/Myocd/Myc/Egr1/Foxo3/Sox9/Jun/Fos/Twist1/Klf4/Lilrb4a/Tnf/Ngfr/Lilrb4a/Lilrb4b/Rela/Pparg/Smad1/Nr3c1/Esr1/Nfkb1/Tgfb2/Nfatc4/Il10/Myb/Apln
mmu	gseaGO	BP	GO:0030324	lung development	243	0.498629	1.55397	1.50299e-05	0.000626269	0.000518077	7932	tags=49%, list=25%, signal=37%	Cux1/Tnrc6c/Ep300/Epas1/Ncor2/Ext1/Sp1/Atp7a/Tns3/Foxp4/Dnaaf1/Asxl1/Bmp4/Mapk1/Flt4/Esrp2/Fgfr4/Pgr/Numb/Man2a1/Bmp2/Stk40/Foxp1/Grhl2/Foxf1/Numa1/Foxa2/Fndc3b/Yap1/Hs6st1/Notch1/Mmp14/Pdgfra/Bag6/Gata6/Zfp157/Tgfbr2/Kdr/Errfi1/Celsr1/Dppa2/Nphp3/Rspo2/Sox2/Cic/Elk1/Ccn2/Fgfr2/Bmpr2/Cftr/Nodal/Vangl2/Gli2/Hmga1/Foxa1/Heg1/Tmtc3/Dag1/Wnt2b/Atxn1l/Ctsh/Map2k1/Smpd3/Pdpn/Sp3/Bmpr1a/Cebpa/Tmem67/Cre…
mmu	gseaKEGG	NA	mmu05161	Hepatitis B - Mus musculus (house mouse)	163	0.521076	1.579	6.18646e-05	0.000644891	0.00038875	9622	tags=61%, list=30%, signal=43%	Pik3r2/Ep300/Jak1/Ifnar1/Irak1/Tirap/Smad3/Stat5a/Tyk2/Creb3l2/Mapk1/Atf2/Mapk8/Crebbp/Nfatc1/Nfatc3/Fadd/Mavs/Smad4/Traf6/Map3k7/D1Pas1/Stat6/Sos2/Tgfbr2/Mapk14/Map3k1/Elk1/Traf3/Sos1/Map2k7/Pik3cb/Map2k4/Rb1/Creb3l3/Map2k1/E2f3/Stat3/Akt1/Nras/Braf/Ticam1/Tgfbr1/Rigi/Creb1/Stat2/Ikbkg/Il6/Ywhab/Myc/Akt2/Ccna1/Ifnb1/Creb5/Ywhaq/Pik3r3/Grb2/Ikbke/Jun/Fos/Irak4/Mmp9/Ddx3x/Akt3/Casp9/Tlr4/Tnf/Chuk/…
mmu	gseaGO	CC	GO:0030055	cell-substrate junction	186	0.528103	1.61752	1.61647e-05	0.000670288	0.000554491	8636	tags=60%, list=27%, signal=44%	Pik3r2/Actn4/Flnb/Pxn/Atp6v0a2/Shroom4/Lima1/Nrp1/Tns3/Arhgef7/Peak1/Clasp1/Limd1/Dctn4/Abcb4/Mapk1/Fermt2/Clasp2/Plec/Senp1/Afap1/Bcar1/Tns1/Klf11/Ptpra/Dcaf6/Vcl/Palld/Cav2/Tln1/Epha2/Sorbs1/Lpp/Ubox5/Itga5/Itgb2l/Lims2/Nphs1/Lasp1/Itga7/Mdc1/Itga1/Dst/Avil/Flrt1/Pgm5/Dag1/Il1rl1/Syne2/Cpne3/Tns2/Asap3/Map4k4/Git1/Myh9/Map2k1/Sorbs3/Fermt1/Tm4sf20/Actn3/Itgav/Bcar3/Adam17/Tns4/Zfp384/Smpx/Cbl/P…
mmu	gseaGO	CC	GO:0097525	spliceosomal snRNP complex	62	-0.61282	-1.89404	1.72549e-05	0.000712036	0.000589028	5246	tags=68%, list=16%, signal=57%	Luc7l/Prpf40b/Prpf40a/Snrpa/Htatsf1/Snrnp40/Lsm2/Snrpg/Tssc4/Prpf31/Lsm8/Lsm3/Snrpa1/Luc7l3/Sf3b2/Ppihl/Sart1/Snrpf/Txnl4a/Snrpd1/Sf3a3/Snrnp27/Lsm4/Snu13/Phf5a/Snrpb/Lsm6/Lsm7/Rbmx2/Snrpd3/Txnl4a/Eftud2/Zmat2/Txnl4b/Snrpe/Sf3b5/Snrpd2/Ppih/Snrpn/Lsm5/Sf3b6/Snrpc/Prpf6
mmu	gseaGO	CC	GO:0005684	U2-type spliceosomal complex	109	-0.504368	-1.68549	1.73868e-05	0.00071403	0.000590677	4778	tags=48%, list=15%, signal=41%	Htatsf1/Ik/Snrnp40/Wbp4/Mfap1b/Lsm2/Crnkl1/Snrpg/Prpf31/Snw1/Lsm8/Ppil1/Cdc5l/Lsm3/Snrpa1/Prpf38a/Luc7l3/Syf2/Sf3b2/Sart1/Cwc27/Snrpf/Smu1/Txnl4a/Snrpd1/Sf3a3/Lsm4/Snu13/Phf5a/Ppie/Snrpb/Eif4a3/Lsm6/Bcas2/Lsm7/Ccdc12/Rbmx2/Snrpd3/Txnl4a/Eftud2/Bud31/Zmat2/Cwc15/Snrpe/Sf3b5/Snrpd2/Snrpn/Bud13/Rbm8a/Lsm5/Sf3b6/Prpf6/Eif4a3l1
mmu	gseaKEGG	NA	mmu05330	Allograft rejection - Mus musculus (house mouse)	56	-0.612222	-1.87826	7.12391e-05	0.000720772	0.000434492	4853	tags=52%, list=15%, signal=44%	Cd86/H2-Bl/H2-T3/Cd80/Prf1/H2-Ea/H2-DMb1/Gzmb/H2-Q7/H2-Q4/H2-DMb2/H2-Aa/H2-Q6/H2-DMa/H2-Ab1/H2-Q1/H2-Eb1/H2-D1/H2-T26/H2-T27/Il2/Fasl/H2-K1/H2-Q10/H2-T22/H2-T23/H2-T10/H2-Q2/Il5
mmu	gseaGO	BP	GO:0071774	response to fibroblast growth factor	99	0.593131	1.71248	1.81105e-05	0.000740192	0.000612319	7892	tags=60%, list=25%, signal=45%	Frs2/Crkl/Fat4/Zfp36l1/Hyal2/Ext1/Hyal1/Shisa2/Gpc1/Nptn/Fgfr4/Dstyk/Enpp1/Ptpn11/Tcf7l2/Zfp36l2/Fgf22/Nrxn1/Elk1/Ccn2/Ext2/Sos1/Fgfr2/Nr4a1/Chrd/Flrt1/Fgf5/Fgf21/Klb/Sfrp1/Fgfrl1/Tbx1/Fgf7/Fgf3/Prdm14/Fam20c/Kif16b/Fgf23/Grb2/Cxcl13/Fgfbp1/Thbs1/Spry4/Fgfr3/Dll4/Ndst1/Zfp36/Flrt2/Setx/Ngfr/Spry1/Spry2/Creb3l1/Fgfr1/Kl/Rab14/Tbx2/Iqgap1/Hhip
mmu	gseaGO	BP	GO:0022618	protein-RNA complex assembly	169	-0.44016	-1.55491	1.8432e-05	0.000749742	0.000620219	4408	tags=40%, list=14%, signal=35%	Ythdc1/Lsm2/Eif2s2/Tarbp2/Ptges3/Crnkl1/Snrpg/Pih1d1/Tssc4/Brix1/Prpf31/Nol3/Polr2d/Hsp90aa1/Rrs1/Mdn1/Rplp0/Eif3d/Ruvbl2/Gemin8/Mcts1/Luc7l3/Znhit6/Clns1a/Rps27l/Rps19/Mrps7/Rpf2/Snrpf/Snrpd1/Rps14/Ruvbl1/Sf3a3/Rpl6/Rpl11/Lsm4/Ncbp1/Mrto4/Snu13/Snrpb/Prkra/Gemin6/Rps6-ps4/Rps27/Rpsa/Rpl23a/Mrpl20/Snrpd3/Aar2/Rps5/Fau/Rps6/Rps28/Snrpe/Rps25/Snrpd2/Mrm2/Gemin7/Dhx30/Rpl24/Mcts2/Pwp2/Usp4/Abt1/Snrp…
mmu	gseaGO	BP	GO:0002477	antigen processing and presentation of exogenous peptide antigen via MHC class Ib	28	-0.787653	-2.09865	1.88698e-05	0.000755119	0.000624667	4846	tags=57%, list=15%, signal=49%	H2-Bl/H2-T3/H2-Q7/H2-Q4/H2-Q6/Tap2/H2-Q1/H2-D1/B2m/H2-T-ps/H2-K1/H2-Q10/H2-T22/H2-T23/H2-T10/H2-Q2
mmu	gseaGO	MF	GO:0016616	oxidoreductase activity, acting on the CH-OH group of donors, NAD or NADP as acceptor	143	-0.47131	-1.63172	1.88095e-05	0.000755119	0.000624667	5174	tags=41%, list=16%, signal=34%	Akr1c14/Fasn/Akr1c18/Aldh3a1/Rdh11/Akr1c19/Spr/Miox/Cyp4a12a/Akr1c21/Akr1b7/Idh2/Hpgd/Hsd3b2/Srd5a2/Cbr1/Cbr4/Mdh2/Adh5/Cryl1/Sdr42e1/Hsd3b3/Hibadh/Dcxr/Hsd11b1/Akr1c20/Hsd17b11/Idh1/Hadh/Akr1b1/Hsd17b3/Hsd17b2/Akr1c6/Mdh1/Ptgr1/Rdh16f2/Hsd17b10/Pgd/Me3/Dhrs4/Akr7a5/Adh1/Bdh2/Hsd17b14/Cyp4a12b/Akr1c12/Ldhb/Dhrs7b/Prxl2b/Dhrs3/Hsd17b8/Tdh/Cyp4a30b/Dhrs11/Dhrs7/Akr1c13/Dhrs1/Akr1a1
mmu	gseaGO	BP	GO:0048736	appendage development	211	0.505294	1.56209	1.90062e-05	0.000755119	0.000624667	10047	tags=59%, list=31%, signal=41%	Rara/Intu/Notch2/Iqce/Ext1/Atp7a/Wnt9a/Lnpk/Nfia/Bmp4/Lrp6/Kremen1/Smoc1/Fermt2/Large1/Zbtb16/Hnf1a/Enpp1/Grhl2/Ttbk2/Mecom/Notch1/Smarca4/Smad4/Asph/Ptch1/Cplane1/Ski/Tfap2a/Gna12/Prickle1/Lmbr1/Gja5/Ece1/Med1/Rspo2/Tbx3/Plxna2/Fgfr2/Bmpr2/B4galnt1/Kdf1/Chd7/Gli2/Bcl2l11/Pcsk5/Sik3/Alx4/Cyp26b1/Shox2/Mbnl1/Scx/Bmpr1a/Aff3/Sema3c/Sall1/Dicer1/Tulp3/Pias4/Dkk1/Hoxa13/Hoxd11/Sp9/Meox2/Gnaq/Ift140/I…
mmu	gseaGO	BP	GO:0060173	limb development	211	0.505294	1.56209	1.90062e-05	0.000755119	0.000624667	10047	tags=59%, list=31%, signal=41%	Rara/Intu/Notch2/Iqce/Ext1/Atp7a/Wnt9a/Lnpk/Nfia/Bmp4/Lrp6/Kremen1/Smoc1/Fermt2/Large1/Zbtb16/Hnf1a/Enpp1/Grhl2/Ttbk2/Mecom/Notch1/Smarca4/Smad4/Asph/Ptch1/Cplane1/Ski/Tfap2a/Gna12/Prickle1/Lmbr1/Gja5/Ece1/Med1/Rspo2/Tbx3/Plxna2/Fgfr2/Bmpr2/B4galnt1/Kdf1/Chd7/Gli2/Bcl2l11/Pcsk5/Sik3/Alx4/Cyp26b1/Shox2/Mbnl1/Scx/Bmpr1a/Aff3/Sema3c/Sall1/Dicer1/Tulp3/Pias4/Dkk1/Hoxa13/Hoxd11/Sp9/Meox2/Gnaq/Ift140/I…
mmu	gseaGO	MF	GO:0003712	transcription coregulator activity	493	0.435551	1.40781	1.89152e-05	0.000755119	0.000624667	8410	tags=51%, list=26%, signal=38%	Brd4/Ark2n/Med13l/Carm1/Dyrk1a/Phf2/Zmiz1/Actn4/Bcl9l/Trim32/Kat7/Usp22/Ep300/Chd4/Kdm3b/Tacc1/Ptpn14/Gon4l/Mrtfb/Zmiz2/Ncor2/Pias1/Ncoa1/Tada2b/Hyal2/Irf2bpl/Med14/Mta1/Hdac4/Atf7ip/Rere/Bcorl1/Rcor1/Atn1/Tbl1xr1/Zfpm1/Kat6a/Arrb1/Setd5/Zfp747/Jmy/Zfp764/Hipk1/Ncoa2/Ss18l1/Limd1/Asxl1/Supt7l/Trim14/Sertad2/Kdm2b/Sin3a/Ets1/Maml1/Mideas/Pias3/Zfp451/Kmt2c/Lcor/Kmt2e/Mta2/Crebbp/Helz2/Med13/Kat6b/…
mmu	gseaGO	CC	GO:0005838	proteasome regulatory particle	23	-0.83684	-2.14669	2.02887e-05	0.000802344	0.000663734	4019	tags=83%, list=13%, signal=72%	Psmd10/Psmd6/Psmd8/Psmd3/Psmd7/Psmd12/Psmd14/Psmd9/Sem1/Psmc2/Psmc3/Adrm1/Psmd5/Psmc4/Psmd13/Psmc1/Psmd4/Psmc5/Psmd2
mmu	gseaGO	CC	GO:0043209	myelin sheath	208	-0.428639	-1.55144	2.10508e-05	0.000824843	0.000682346	4537	tags=40%, list=14%, signal=34%	Pitpna/Slc25a5/Dnm1/Hspa9/Aldoa/Thy1/Tcp1/Ndufs1/Atp6v1b2/Vdac1/Pgam1/Igsf8/Atp5f1a/Mdh2/Omg/Atp5f1c/Immt/Cct5/Ckmt1/Sptan1/Vdac2/Prdx3/Sucla2/Hsp90aa1/Dlat/Uqcrc1/Uqcrfs1/Prdx1/Stip1/Gapdh/Pdia3/Ndufa10/Rala/Akr1b1/Tuba1b/Gfap/Gsn/Gnb2/Mdh1/Hba-a1/Ckb/Uba52/Tufm/Gjc2/Hspd1/Slc25a3/Tubb4a/Rps27a/Ass1/Tkt/Eno1/Ppia/Prkcz/Myh14/Atp5pb/Eef1a2/Cycs/Glul/Cryab/Ldhb/Nme1/Prxl2b/Septin4/Nme2/Pebp1/Cd59b…
mmu	gseaGO	BP	GO:0071496	cellular response to external stimulus	333	0.466082	1.48063	2.10175e-05	0.000824843	0.000682346	8455	tags=48%, list=26%, signal=36%	Aqp1/Wipi1/Kif26a/Mtor/Ep300/Rac1/Tbl2/Sesn2/Map3k5/Ncoa1/Flcn/Atg14/Xpr1/Jmy/Wdr59/Ulk1/Mtmr3/Xbp1/Mapk1/Atf2/Plec/Plin3/Gsk3b/Otud3/Mapk8/Wipi2/Crebbp/Eif2ak3/Ptpn11/Nprl3/Stk24/Rictor/Kat5/Tcf7l2/Sik2/Zfyve1/Cadps2/Foxa2/Kdm6a/Klf10/Rxra/Rragd/Atp1a1/Ercc6/Csnk1a1/Tsc1/Cpeb4/Gas2l1/Wdr45b/Tnrc6a/Arhgap35/Clec16a/Med1/Kics2/Pde2a/Ripor1/Foxo1/Rptor/Bmt2/Ednra/Ppara/Mlx/4933438K21Rik/Srebf2/Pde2…
mmu	gseaGO	BP	GO:0010632	regulation of epithelial cell migration	248	0.496905	1.55081	2.14641e-05	0.000837196	0.000692565	7099	tags=48%, list=22%, signal=38%	Aqp1/Pik3r2/Jcad/Rreb1/Map3k3/Mtor/Stard13/Pdpk1/Rac1/Atp2b4/Prkce/Vash1/Sp1/Nrp1/Amot/Hyal1/Clasp1/Met/Nf1/Stat5a/Abl1/Bmp4/Iqsec1/Prox1/Plpp3/Clasp2/Flt4/Ets1/Card10/Tek/Bcar1/Foxp1/Ppm1f/Adgra2/Dab2ip/Sash1/Amotl1/Macir/Dock1/Notch1/Mmrn2/Tgfbr3/Nr2f2/Epha2/Rin2/Patz1/Plcg1/Vegfc/Tgfbr2/Hdac6/Epb41l4b/Plk2/Kdr/Bmpr2/Ptprm/Hif1a/Pik3cb/Sirt1/Egf/Adam9/Sema5a/Irs2/Dock5/Irs1/P2rx4/Rhoj/Col18a1/C…
mmu	gseaGO	BP	GO:0021543	pallium development	181	0.525705	1.60852	2.16012e-05	0.000838717	0.000693823	10342	tags=61%, list=32%, signal=42%	Crkl/Fat4/Sun1/Kif26a/Zmiz1/Tacc1/Rac1/Zbtb18/Lhx6/Afdn/Robo1/Nf1/Lrp6/Prox1/Gsk3b/Large1/Kdm6b/Nf2/Bhlhe22/Dab2ip/Smo/Btbd3/Tsc1/Cep120/Dmrta2/Phactr1/Egfr/Bbs1/Emx1/Sun2/Sox2/Pomt2/Pomgnt1/Hif1a/Dixdc1/Mcph1/Wdr47/Atg16l1/Nsun5/Syne2/Tacc2/Dlx1/Lrp8/Kcna1/Sema6b/Dclk2/Efhc1/Cdon/Socs7/Lamb1/Ndel1/Dab1/Zeb2/Crk/Hnrnpk/Atat1/Dicer1/Dlx2/Epha5/Pou3f2/Cdk5r1/Cdh2/Ntrk2/Plcb1/Foxg1/Adgrg1/Zic3/Mboat…
mmu	gseaKEGG	NA	mmu04612	Antigen processing and presentation - Mus musculus (house mouse)	83	-0.533466	-1.73378	9.04243e-05	0.000840702	0.000506788	5229	tags=51%, list=16%, signal=42%	Ctss/Ctsl/Hspa1a/H2-Bl/H2-T3/Ifi30/H2-Ea/Rfxap/H2-DMb1/Tapbp/Hspa4/Klrd1/Tap1/H2-Q7/Hspa1b/Hsp90aa1/H2-Q4/H2-DMb2/H2-Aa/Pdia3/H2-Q6/H2-DMa/Tap2/H2-Ab1/H2-Q1/H2-Eb1/H2-D1/Cd8b1/H2-T26/Cd4/Cd74/H2-T27/B2m/H2-K1/H2-Q10/H2-T22/Psme2/H2-T23/Psme1/H2-T10/H2-Q2/Hsp90ab1
mmu	gseaKEGG	NA	mmu04510	Focal adhesion - Mus musculus (house mouse)	202	0.499008	1.53603	8.95179e-05	0.000840702	0.000506788	9915	tags=62%, list=31%, signal=43%	Crkl/Diaph1/Pik3r2/Actn4/Flnb/Pip5k1c/Pdpk1/Lamc3/Pxn/Rac1/Vav2/Met/Mapk1/Flt4/Gsk3b/Mapk8/Fn1/Bcar1/Mylk/Dock1/Vcl/Pak4/Flt1/Pip5k1a/Cav2/Pdgfra/Col4a2/Tln1/Sos2/Arhgap35/Igf1r/Vegfc/Itga5/Egfr/Kdr/Itga9/Elk1/Itga7/Sos1/Itga1/Pik3cb/Egf/Map2k1/Xiap/Ppp1r12b/Hgf/Akt1/Rapgef1/Braf/Chad/Lamb1/Col4a1/Itgav/Shc1/Col6a4/Crk/Pak2/Akt2/Col4a6/Tnc/Parva/Cav3/Birc3/Itga8/Pik3r3/Itga6/Grb2/Lama1/Col6a5/Ilk…
mmu	gseaKEGG	NA	mmu05205	Proteoglycans in cancer - Mus musculus (house mouse)	204	0.494937	1.52467	8.93168e-05	0.000840702	0.000506788	9685	tags=56%, list=30%, signal=39%	Frs2/Itpr1/Pik3r2/Arhgef12/Mtor/Pdpk1/Pxn/Rac1/Prkacb/Wnt9a/Plce1/Vav2/Met/Fzd1/Fzd9/Gpc1/Mapk1/Fn1/Ptpn11/Gab1/Camk2g/Smo/Cav2/Ptch1/Erbb3/Fzd7/Sos2/Slc9a1/Igf1r/Drosha/Plcg1/Itga5/Mapk14/Fzd5/Egfr/Kdr/Elk1/Sos1/Hif1a/Pik3cb/Itpr3/Rras2/Wnt2b/Map2k1/Ppp1r12b/Hgf/Stat3/Akt1/Nras/Braf/Ddx5/Itpr2/Itgav/Myc/Akt2/Cbl/Cav3/Camk2d/Mdm2/Smad2/Fzd4/Eif4b/Wnt9b/Pik3r3/Grb2/Wnt10a/Vav3/Cav1/Thbs1/Twist1/Mm…
mmu	gseaGO	BP	GO:0009991	response to extracellular stimulus	458	0.438065	1.41281	2.1898e-05	0.000846393	0.000700173	8429	tags=46%, list=26%, signal=35%	Insr/Wipi1/Kif26a/Mtor/Ep300/Tbl2/Sesn2/Map3k5/Ncoa1/Flcn/Atg14/Xpr1/Atn1/Tbl1xr1/Jmy/Wdr59/Arsa/Ulk1/Mtmr3/Xbp1/Lrp6/Mapk1/Atf2/Plec/Plin3/Otud3/Mapk8/Wipi2/Crebbp/Eif2ak3/Enpp1/Nprl3/Rasal2/Stk24/Rictor/Kat5/Tcf7l2/Sik2/Zfyve1/Cadps2/Foxa2/Gpr39/Kdm6a/Klf10/Vgf/Rxra/Slc16a1/Rragd/Ercc6/Csnk1a1/Tsc1/Larp1/Cpeb4/Gas2l1/Wdr45b/Tnrc6a/Arhgap35/Mapk14/Tbc1d5/Clec16a/Med1/Sox2/Kics2/Ripor1/Cubn/Cck/F…
mmu	gseaGO	CC	GO:0022624	proteasome accessory complex	25	-0.817131	-2.12395	2.23997e-05	0.000861884	0.000712988	4019	tags=80%, list=13%, signal=70%	Psmd10/Psmd6/Psmd8/Psmd3/Psmd7/Psmd12/Psmd14/Psmd9/Psme1/Sem1/Psmc2/Psmc3/Adrm1/Psmd5/Psmc4/Psmd13/Psmc1/Psmd4/Psmc5/Psmd2
mmu	gseaGO	BP	GO:0035195	miRNA-mediated post-transcriptional gene silencing	127	0.570386	1.68932	2.37563e-05	0.000909983	0.000752778	8410	tags=24%, list=26%, signal=18%	Ago2/Zc3h10/Tnrc6c/Dgcr8/Limd1/Bmp4/Tnrc6b/Pum1/Hnf1a/Zmpste24/Ripk1/Tnrc6a/Ddx6/Cnot1/Eif4enif1/Stat3/Dhx9/Il6/Ago3/Ago4/Ago1/Elavl1/Xpo5/Zfp36/Mael/Fmr1/Lin28a/Eif4g1/Nr2f1/Ajuba/Nfkb1
mmu	gseaGO	MF	GO:0009055	electron transfer activity	38	-0.730022	-2.07205	2.4217e-05	0.000923488	0.00076395	4767	tags=69%, list=15%, signal=59%	Nqo2/Aifm2/Etfa/Ndufs1/Ndufv1/Aifm1/Cox4i2/Uqcrfs1/Ndufa10/Cyc1/Etfb/Ndufs2/Fdx2/Ndufs4/Fdx1/Sdhb/Ndufs8/Cox7a1/Ndufs3/Ndufa2/Sdhc/Uqcrh/Ndufs7/Ndufv2/Ndufb7/Surf1/Cox5a
mmu	gseaGO	CC	GO:0046540	U4/U6 x U5 tri-snRNP complex	36	-0.699273	-1.96767	2.46132e-05	0.000930291	0.000769577	4685	tags=76%, list=15%, signal=65%	Snrnp40/Lsm2/Snrpg/Prpf31/Lsm8/Lsm3/Ppihl/Sart1/Snrpf/Txnl4a/Snrpd1/Snrnp27/Lsm4/Snu13/Snrpb/Lsm6/Lsm7/Snrpd3/Txnl4a/Eftud2/Zmat2/Txnl4b/Snrpe/Snrpd2/Ppih/Snrpn/Lsm5/Prpf6
mmu	gseaGO	CC	GO:0097526	spliceosomal tri-snRNP complex	36	-0.699273	-1.96767	2.46132e-05	0.000930291	0.000769577	4685	tags=76%, list=15%, signal=65%	Snrnp40/Lsm2/Snrpg/Prpf31/Lsm8/Lsm3/Ppihl/Sart1/Snrpf/Txnl4a/Snrpd1/Snrnp27/Lsm4/Snu13/Snrpb/Lsm6/Lsm7/Snrpd3/Txnl4a/Eftud2/Zmat2/Txnl4b/Snrpe/Snrpd2/Ppih/Snrpn/Lsm5/Prpf6
mmu	gseaGO	CC	GO:1902495	transmembrane transporter complex	383	-0.365523	-1.38153	2.50666e-05	0.000943253	0.0007803	3346	tags=24%, list=10%, signal=22%	Uqcrc1/Uqcrfs1/Scn2a/Kcna4/Ndufa10/Abcb8/Cacna2d2/Catsperz/Uqcr11/Cyc1/Ndufab1/Shisa8/Micu2/Atp5mc2/Fxyd2/Nrn1/Kcnc4/Trpv6/Ptpa/Catsperd/Atp5mc1/Ndufb8/Uqcrq/Grin2d/Clcnka/Abhd12/Ndufa6/Ndufc2/Ndufb4c/Kcns3/Atp5mc3/Atp6v1d/Atp6v0d1/Ndufs2/Ndufs4/Ndufb2/Atp6v1h/Ndufb11/Kcnh2/Uqcc3/Glrb/Ndufs8/Ndufc1/Uqcrb/Smdt1/Ndufb6/Gabrq/Ndufs3/Ndufa2/Uqcr10/Ndufa5/Dmac1/Kcne5/Atp6v1g1/Ndufs6b/Kcnk1/Ndufs6/Nduf…
mmu	gseaGO	MF	GO:0016614	oxidoreductase activity, acting on CH-OH group of donors	152	-0.466458	-1.62729	2.52476e-05	0.000944275	0.000781145	5174	tags=40%, list=16%, signal=34%	Akr1c14/Fasn/Akr1c18/Aldh3a1/Gulo/Rdh11/Akr1c19/Spr/Miox/Cyp4a12a/Akr1c21/Akr1b7/Hao1/Idh2/Hpgd/Hsd3b2/Srd5a2/Cbr1/Cbr4/Mdh2/Adh5/Cryl1/Sdr42e1/Hsd3b3/Hibadh/Dcxr/Hsd11b1/Akr1c20/Hsd17b11/Idh1/Hadh/Akr1b1/Hsd17b3/Hsd17b2/Akr1c6/Mdh1/Ptgr1/Rdh16f2/Hsd17b10/Pgd/Me3/Dhrs4/Akr7a5/Adh1/Bdh2/Hsd17b14/Cyp4a12b/Akr1c12/Ldhb/Dhrs7b/Prxl2b/Dhrs3/Hsd17b8/Tdh/Cyp4a30b/Dhrs11/Cyp4f13/Dhrs7/Akr1c13/Dhrs1/Akr1a1
mmu	gseaGO	CC	GO:0005912	adherens junction	153	0.537128	1.62007	2.53148e-05	0.000944275	0.000781145	8707	tags=57%, list=27%, signal=42%	Frs2/Jcad/Tjp1/Shroom4/Pvr/Ssx2ip/Afdn/Ctnnd1/Limd1/Fermt2/Klhl24/Nf2/Ndrg1/Cxadr/Ctnna3/Vcl/Notch1/Tln1/Snap23/Cyth3/Sorbs1/Cdh11/Frmd4a/Frmd5/Dlg1/Pkp2/Jag1/Frmd4b/Magi1/Mtss1/Bmpr2/Ptprm/Shroom2/Efna5/Pgm5/Kifc3/Shroom1/Dag1/Ctnna1/Ddx6/Myh9/Niban2/Smad7/Cdh5/Wnk3/Pard3b/Flot2/Epha5/Cdh12/Crb1/Jup/Abi2/Cdc42ep4/Pdlim5/Pof1b/Apc/Cdh2/Itga6/Ceacam1/Cdh3/Dsc2/Cdh24/Zyx/Nectin1/Shroom3/Add1/Lin7b/…
mmu	gseaGO	BP	GO:0031098	stress-activated protein kinase signaling cascade	255	0.492478	1.54059	2.56911e-05	0.000954145	0.00078931	9327	tags=60%, list=29%, signal=43%	Taok3/Map3k3/Zfp36l1/Kat7/Dusp3/Map3k5/Irak1/Tirap/Mink1/Smad3/Dusp16/Met/Ltbr/Bmp4/Nr2c2/Mapk1/Atf2/Flt4/Mapk8/Bmp2/Qars1/Itch/Map3k11/Kcnj8/Map4k2/Mapkbp1/Dab2ip/Sh3rf1/Trib1/Sash1/Zmpste24/Mecom/Hipk3/Ercc6/Traf6/Klhdc10/Map3k7/Ripk1/Phlpp1/Igf1r/Mapk14/Dlg1/Egfr/Errfi1/Map3k1/Zfp110/Nphs1/Ccn2/Foxo1/Mapkapk2/Map2k7/Dixdc1/Map2k4/Map3k12/Rap2a/Fgd4/Axin1/Map4k4/Dab2/Dact1/Ankrd6/Map2k1/Hgf/Akt…
mmu	gseaGO	BP	GO:0031589	cell-substrate adhesion	367	0.454903	1.45276	2.58236e-05	0.000954915	0.000789948	9350	tags=54%, list=29%, signal=39%	Crkl/Rreb1/Actn4/Pdpk1/Dusp3/Lamc3/Pxn/Rac1/Prkce/Tesk1/Nrp1/Smad6/Mink1/Peak1/Smad3/Clasp1/Nf1/Ston1/Abl1/Smoc1/Fermt2/Clasp2/Gsk3b/Fn1/Dnm2/Tek/Bcar1/Ptpn11/Ppm1f/Triobp/Foxf1/Ptpra/Fndc3b/Dock1/Onecut2/Nid1/Vcl/Notch1/Mmp14/Pip5k1a/Carmil1/Tsc1/Sorbs1/Cdh11/Rin2/Fzd7/Bcr/Col8a1/Itga5/Itgb2l/Kdr/Pkp2/Itga9/Lims2/Tmem8b/Utrn/Ap1ar/Jag1/Ccn2/Edil3/Itga7/St6gal1/Gcnt2/Kank1/Itga1/Pik3cb/Efna5/Bcl2…
mmu	gseaGO	BP	GO:0048638	regulation of developmental growth	403	0.448385	1.43851	2.65324e-05	0.000976894	0.00080813	9033	tags=50%, list=28%, signal=36%	Lats2/Serp1/Akap6/Insr/Atxn2/Mtor/Wwc2/Ep300/Dip2b/Cyfip1/Nrp1/Gpr21/Yy1/Sgpl1/Afdn/Stat5a/Slc23a2/Abl1/Ulk1/Prox1/Mapk1/Clasp2/Gsk3b/Sin3a/Cdkn1b/Sema6a/Fn1/Map1b/Dnm2/Foxp1/Smurf1/Tcf7l2/Smo/Mbd5/Cxadr/Wt1/Zmpste24/Spart/Yap1/Notch1/Tgfbr3/Atrn/Ptch1/Adnp/Gata6/Vgll4/Igf1r/Tgfbr2/Mapk14/Dlg1/Draxin/Fto/Zfyve27/Azgp1/Cxcl12/Fgfr2/Bmpr2/Spaar/Arhgap32/Chd7/Syt17/Ppara/Gsk3a/Tbx20/Efna5/Ccn4/Bcl2l…
mmu	gseaGO	BP	GO:0048588	developmental cell growth	290	0.479353	1.51085	2.68188e-05	0.000983201	0.000813347	9392	tags=56%, list=29%, signal=40%	Slc9a6/Cpne1/Akap6/Mtor/Ep300/Dip2b/Mex3c/Cyfip1/Ext1/Nrp1/Yy1/Sorbs2/Akap13/Afdn/Robo1/Slc23a2/Spg11/Abl1/Ulk1/Clasp2/Gsk3b/Sin3a/Sema6a/Fn1/Map1b/Plxna1/Dnm2/Cobl/Foxp1/Smurf1/Smo/Arih2/Spart/Nrp2/Vcl/Adnp/Jade2/Prickle1/Tgfbr2/Hdac6/Emx1/Draxin/Zfyve27/Cxcl12/Bmpr2/Arhgap32/Ednra/Syt17/Ppara/Dvl1/Map2k4/Gsk3a/Efna5/Flrt1/Ccn4/Sirt1/Prkg1/Sema5a/St8sia2/Rnf157/Sirt6/Anapc2/Sema6b/Kmt2d/Smad7/Dd…
mmu	gseaGO	CC	GO:0045178	basal part of cell	324	0.467948	1.48401	2.73891e-05	0.000991345	0.000820084	9528	tags=56%, list=30%, signal=40%	Aqp1/Tjp1/Agtr1a/P2ry2/Atp2b4/Shroom4/Atp7a/Slc4a4/Arrb1/Slc4a5/Pkd2/Clasp1/Ap2a1/Met/Epb41/Slc23a2/Plpp3/Clasp2/Plec/Numb/Tek/Dstyk/Tgfa/Abca1/Marveld2/Mark2/Slc6a9/Cxadr/Slc39a14/Slc16a1/Myo1c/Atp1a1/Slc6a6/Slc26a11/Erbb3/Slc19a1/Nkd2/Slc30a1/Slc9a1/Slco1a6/Pkd1/Dlg1/Slc12a6/Egfr/Itga9/Ide/Cldn11/Adora1/Slc4a7/Bmpr2/Itga1/Cftr/Slc39a8/Myo1d/Vangl2/C5ar2/Slc22a5/Slc16a10/Slc4a2/Dag1/Adam9/Slc11a…
mmu	gseaGO	BP	GO:0006914	autophagy	500	0.433999	1.40348	2.72756e-05	0.000991345	0.000820084	9265	tags=54%, list=29%, signal=39%	Mtmr4/Herc1/Wdfy3/Pik3r2/Pdcd6ip/Vps33a/Atf6/Vps11/Wipi1/Cptp/Mtor/Snap29/Trim32/Ep300/Sec16a/Wac/Tollip/Golga2/Sesn2/Atp2a2/Plk3/Sbf2/Flcn/Htt/Trp53inp2/Atg14/Ufm1/Trim65/Smcr8/Huwe1/Moap1/Ubqln2/Atg2a/Usp20/Arsa/Vmp1/Lrsam1/Atg13/Tgfbrap1/Spg11/Abl1/Ulk1/Arl8b/Mtmr3/Xbp1/Snx30/Fyco1/Npc1/Gsk3b/Efnb1/Wipi2/Ercc4/Nprl3/Smurf1/Atg4c/Rab3gap1/Kat5/Soga1/Smo/Zfyve1/Zmpste24/Tecpr1/Snx4/Dcaf12/Atp6v0…
mmu	gseaGO	BP	GO:0061919	process utilizing autophagic mechanism	500	0.433999	1.40348	2.72756e-05	0.000991345	0.000820084	9265	tags=54%, list=29%, signal=39%	Mtmr4/Herc1/Wdfy3/Pik3r2/Pdcd6ip/Vps33a/Atf6/Vps11/Wipi1/Cptp/Mtor/Snap29/Trim32/Ep300/Sec16a/Wac/Tollip/Golga2/Sesn2/Atp2a2/Plk3/Sbf2/Flcn/Htt/Trp53inp2/Atg14/Ufm1/Trim65/Smcr8/Huwe1/Moap1/Ubqln2/Atg2a/Usp20/Arsa/Vmp1/Lrsam1/Atg13/Tgfbrap1/Spg11/Abl1/Ulk1/Arl8b/Mtmr3/Xbp1/Snx30/Fyco1/Npc1/Gsk3b/Efnb1/Wipi2/Ercc4/Nprl3/Smurf1/Atg4c/Rab3gap1/Kat5/Soga1/Smo/Zfyve1/Zmpste24/Tecpr1/Snx4/Dcaf12/Atp6v0…
mmu	gseaKEGG	NA	mmu04940	Type I diabetes mellitus - Mus musculus (house mouse)	63	-0.570873	-1.77865	0.00011092	0.00100412	0.000605298	4853	tags=51%, list=15%, signal=43%	Cd86/H2-Bl/H2-T3/Cd80/Prf1/H2-Ea/H2-DMb1/Gzmb/H2-Q7/H2-Q4/H2-DMb2/H2-Aa/H2-Q6/H2-DMa/H2-Ab1/H2-Q1/H2-Eb1/H2-D1/H2-T26/Cpe/Hspd1/H2-T27/Il2/Fasl/H2-K1/H2-Q10/H2-T22/H2-T23/H2-T10/H2-Q2/Ins2/Ins1
mmu	gseaGO	BP	GO:0010586	miRNA metabolic process	103	0.588081	1.70413	2.8076e-05	0.00101192	0.000837106	9108	tags=69%, list=28%, signal=50%	Rara/Ago2/Ep300/Zfp512b/Mrtfb/Ncor2/Hdac4/Smad6/Yy1/Smad3/Bmp4/Ets1/Tent4b/Bmp2/Tead1/Nfatc3/Wt1/Ctcf/Smarca4/Smad4/Gata6/Nr1h2/Drosha/Egfr/Klf5/Hif1a/Ppara/Srebf2/Rest/Stat3/Ddx17/Bmpr1a/Gata2/Ncor1/Ddx5/Mrtfa/Tgfbr1/App/Fosl1/Myocd/Myc/Khsrp/Dicer1/Egr1/Foxo3/Ago4/Zc3h12a/Ago1/Sox9/Jun/Fos/Twist1/Klf4/Lilrb4a/Tnf/Ngfr/Lilrb4a/Lilrb4b/Rela/Rc3h2/Pparg/Smad1/Nr3c1/Lin28a/Esr1/Rc3h1/Nfkb1/Tgfb2/Nf…
mmu	gseaGO	BP	GO:0048732	gland development	487	0.440001	1.42173	2.84772e-05	0.00102207	0.000845498	8774	tags=47%, list=27%, signal=35%	Frs2/Itpr1/Btbd7/Rps6ka1/Crkl/Rreb1/Insr/Mrtfb/Notch2/Ext1/Sp1/Nrp1/Smad3/Pkd2/Dnaaf1/Ctnnd1/Met/Robo1/Nf1/Asxl1/Stat5a/Abl1/Bmp4/Xbp1/Lrp6/Prox1/Npc1/Mapk1/Atf2/Esrp2/Cdkn1b/Pgr/Man2a1/Bmp2/Plxna1/Cobl/Eif2ak3/Hnf1a/Nfatc3/Tgfa/Fadd/Gak/Klf1/Tcf7l2/Foxf1/Smo/Wt1/Zmpste24/Onecut2/Icmt/Rxra/Ezh1/Notch1/Tgfbr3/Fem1b/Smarca4/Smad4/Pdgfra/Igf2r/Etv4/Ptch1/Epha2/Gata6/Stat6/Zfp157/Sox3/Arhgap35/Igf1r/…
mmu	gseaKEGG	NA	mmu05332	Graft-versus-host disease - Mus musculus (house mouse)	56	-0.601925	-1.84667	0.000116414	0.00102683	0.000618991	4853	tags=52%, list=15%, signal=44%	Cd86/H2-Bl/H2-T3/Cd80/Prf1/H2-Ea/H2-DMb1/Klrd1/Gzmb/H2-Q7/H2-Q4/H2-DMb2/H2-Aa/H2-Q6/H2-DMa/H2-Ab1/H2-Q1/H2-Eb1/H2-D1/H2-T26/H2-T27/Il2/Fasl/H2-K1/H2-Q10/H2-T22/H2-T23/H2-T10/H2-Q2
mmu	gseaGO	BP	GO:0044344	cellular response to fibroblast growth factor stimulus	96	0.599216	1.72437	2.95744e-05	0.0010526	0.000870758	7892	tags=60%, list=25%, signal=46%	Frs2/Crkl/Fat4/Zfp36l1/Hyal2/Ext1/Hyal1/Shisa2/Gpc1/Nptn/Fgfr4/Dstyk/Enpp1/Ptpn11/Tcf7l2/Zfp36l2/Fgf22/Nrxn1/Ccn2/Ext2/Sos1/Fgfr2/Nr4a1/Chrd/Flrt1/Fgf5/Fgf21/Klb/Sfrp1/Fgfrl1/Tbx1/Fgf7/Fgf3/Prdm14/Fam20c/Kif16b/Fgf23/Grb2/Cxcl13/Fgfbp1/Thbs1/Spry4/Fgfr3/Dll4/Ndst1/Zfp36/Flrt2/Setx/Ngfr/Spry1/Spry2/Creb3l1/Fgfr1/Kl/Rab14/Tbx2/Iqgap1/Hhip
mmu	gseaGO	BP	GO:0051403	stress-activated MAPK cascade	242	0.491295	1.5313	2.95525e-05	0.0010526	0.000870758	8479	tags=56%, list=26%, signal=41%	Taok3/Map3k3/Zfp36l1/Dusp3/Map3k5/Irak1/Tirap/Mink1/Smad3/Dusp16/Met/Ltbr/Bmp4/Nr2c2/Mapk1/Atf2/Flt4/Mapk8/Bmp2/Qars1/Itch/Map3k11/Kcnj8/Map4k2/Mapkbp1/Dab2ip/Sh3rf1/Trib1/Sash1/Mecom/Hipk3/Ercc6/Traf6/Klhdc10/Map3k7/Ripk1/Phlpp1/Igf1r/Mapk14/Dlg1/Egfr/Map3k1/Zfp110/Nphs1/Ccn2/Foxo1/Mapkapk2/Map2k7/Dixdc1/Map2k4/Map3k12/Rap2a/Fgd4/Axin1/Map4k4/Dab2/Dact1/Ankrd6/Map2k1/Hgf/Akt1/Rapgef1/Sfrp1/Ncor1…
mmu	gseaGO	BP	GO:0060828	regulation of canonical Wnt signaling pathway	251	0.484671	1.51474	3.12258e-05	0.00110677	0.000915565	8072	tags=53%, list=25%, signal=40%	Lats2/Lgr4/Wnk2/Invs/Fam53b/Lgr5/Tbl1xr1/Smad3/Tmem64/Ctnnd1/Limd1/Fzd1/Fzd9/Kremen1/Gsk3b/Znrf3/Tnks/Adgra2/Tcf7l2/Dab2ip/Otud5/Cdk14/Amer1/Ccar2/Yap1/Notch1/Wwtr1/Gprc5b/Csnk1a1/Siah2/Adnp/Ube2b/D1Pas1/Csnk1g1/Nkd2/Fzd7/Gid8/Tmem170b/Prickle1/Ccnyl1/Amfr/Tle4/Frmd8/Mesp1/Mapk14/Tle3/Egfr/Bicc1/Nphp3/Draxin/Prdm15/Map3k1/Rspo2/Sox2/Lmbr1l/Foxo1/Fgfr2/Kank1/Csnk1e/Kpna1/Apc2/Gsk3a/Egf/Sema5a/Gski…
mmu	gseaGO	BP	GO:0050769	positive regulation of neurogenesis	328	0.462443	1.46766	3.15147e-05	0.00111239	0.000920218	9277	tags=54%, list=29%, signal=39%	Mtor/Trim32/Cux1/Ep300/Golga2/Zfp335/Cyfip1/Notch2/Nrp1/Caprin1/Ss18l1/Afdn/Met/Robo1/Nptn/Gsk3b/Il6st/Mapk8/Numb/Fn1/Man2a1/Map1b/Bmp2/Plxna1/Myrf/Tbc1d24/Smurf1/Ptpra/Smo/Grip1/Plxnc1/Notch1/Prkci/Flt1/Adnp/Robo2/Fbxo31/Jade2/Synj1/Ephb2/Dmrta2/Vegfc/Egfr/Kdr/Ankrd27/Zfyve27/Sox2/Cxcl12/Spint1/Plxna2/Bmpr2/Hif1a/Arhgap32/Dixdc1/Trak1/Dll3/Amigo1/Efna5/Prpf19/Qki/Dag1/Kalrn/Ptprf/Cx3cl1/Sema5a/T…
mmu	gseaGO	CC	GO:0042612	MHC class I protein complex	27	-0.787579	-2.08079	3.20521e-05	0.0011267	0.000932057	4846	tags=56%, list=15%, signal=47%	H2-Bl/H2-T3/H2-Q7/H2-Q4/H2-Q6/H2-Q1/H2-D1/B2m/H2-T-ps/H2-K1/H2-Q10/H2-T22/H2-T23/H2-T10/H2-Q2
mmu	gseaGO	MF	GO:0046332	SMAD binding	85	0.611503	1.73428	3.42727e-05	0.00119983	0.000992548	9012	tags=72%, list=28%, signal=52%	Smurf2/Zmiz1/Ep300/Acvr1/Zbtb7a/Smad6/Pura/Yy1/Smad3/Smad5/Rnf111/Tgfbrap1/Fermt2/Bmp2/Crebbp/Smurf1/Foxa2/Tcf12/Tgfbr3/Smad4/Ski/Acvr1b/Drosha/Tgfbr2/Mef2a/Zc3h3/Cited2/Axin1/Dab2/Skil/Tob1/Smad7/Bmpr1a/Ddx5/Tgfbr1/Zeb2/Hipk2/Myocd/Smad2/Zfyve9/Gata4/Jun/Cited1/Fos/Ranbp3l/Col5a2/Parp1/Ppm1a/Creb3l1/Pparg/Smad1/Tgif1/Tgfb1i1/Rgcc/Purb/Col1a2/Smad9/Prdm16/Usp9x/Col3a1/Hmga2
mmu	gseaGO	BP	GO:0009100	glycoprotein metabolic process	353	0.458112	1.46071	3.5391e-05	0.00123392	0.00102075	8914	tags=56%, list=28%, signal=41%	Man1a/Galnt2/Mgat2/Insr/Ube2j1/Ago2/B3gnt2/Fkrp/Rpn1/Ep300/Man2a2/Tet3/Golga2/Stt3b/Extl3/Ext1/Atp7a/Sgsh/Fam20b/Ganab/Hyal1/Cog7/Gfpt1/Gpc1/Chst7/Npc1/Large1/Mlec/Man2a1/Golph3/Bmp2/Pomk/Stt3a/Xxylt1/B3gnt9/Tcf7l2/Srd5a3/Chsy3/Trak2/Hs2st1/Chpf2/Manba/Hs6st1/Rft1/Dpagt1/Galnt4/B4galt5/Hs3st3a1/Chp1/Gnptab/Ids/Tmtc4/Cant1/Alg11/Hs6st2/Uggt1/Csgalnact2/B3gnt4/Dpy19l1/Alg10b/Pomt2/Pomgnt1/Extl1/Ext…
mmu	gseaGO	BP	GO:0006120	mitochondrial electron transport, NADH to ubiquinone	23	-0.822539	-2.11	3.7692e-05	0.0013035	0.00107831	2204	tags=83%, list=7%, signal=77%	Ndufs1/Ndufv1/Ndufa10/Ndufb8/Ndufc2/Ndufaf1/Ndufs2/Ndufs8/Ndufb6/Ndufs3/Ndufs6/Ndufa7/Park7/Ndufb9/Ndufa8/Dnajc15/Iscu/Ndufs7/Ndufv2
mmu	gseaGO	BP	GO:0042692	muscle cell differentiation	466	0.438863	1.41602	3.75454e-05	0.0013035	0.00107831	7964	tags=47%, list=25%, signal=36%	Frs2/Eng/Akap6/Rara/Actn4/Mtor/Arid1a/Trim32/Fkrp/Ep300/Lncpint/Acvr1/Atp2a2/Mrtfb/Pias1/Hdac4/Smad6/Yy1/Tnpo2/Sorbs2/Akap13/Met/Spg11/Bmp4/Xbp1/Ehd1/Prox1/Il4ra/Plec/Zbed6/Gsk3b/Sox6/Large1/Maml1/Kdm6b/Synpo2l/Bmp2/Nfatc1/Foxp1/Nfatc3/Kcnj8/Xk/Zeb1/Foxf1/Smo/Stim1/Cxadr/Ppp3cb/Wt1/Zmpste24/Efnb2/Dock1/Nid1/Myorg/Rxra/Notch1/Wfikkn2/Tmod3/Mmp14/Wfikkn1/Smarca4/Smad4/Cav2/Pdgfra/Ptbp1/Tsc1/Kat2a/G…
mmu	gseaGO	CC	GO:0016469	proton-transporting two-sector ATPase complex	47	-0.645647	-1.90925	3.84216e-05	0.00132338	0.00109475	4262	tags=57%, list=13%, signal=50%	Atp6v1b2/Tcirg1/Atp5f1a/Atp6v0e/Atp5f1c/Atp6v0b/Atp5mc2/Atp5pf/Atp5mc1/Atp6v1e1/Atp5f1d/Atp5mc3/Atp6v1d/Atp6v0d1/Atp5pb/Atp6v1h/Atp5mf/Atp5mk/Atp5f1e/Atp5po/Atp6v0e2/Atp5me/Atp6v1g1/Atp6v1f/Atp5mj/Atp5mg/Atp5pd
mmu	gseaGO	BP	GO:0006749	glutathione metabolic process	63	-0.591166	-1.83081	3.90386e-05	0.00133923	0.00110787	4625	tags=59%, list=14%, signal=50%	Mgst2/Hagh/Arl6ip5/Chac2/Cth/Slc1a2/Gstm7/Slc1a1/Glo1/Hmgn5/Idh1/Gstt3/Gstt1/Gstm6/Gstk1/Gstm3/Gstm2/Mgst1/Gsto1/Gss/Gsto2/Gstm5/Gstp2/Gsta3/Gstm4/Gpx4/Gstp1/Gsta1/Ggt1/Gsta4/Gstm1/Sod1/Park7/Ethe1/Gsta2/Gpx1/Gsta5
mmu	gseaGO	BP	GO:0000028	ribosomal small subunit assembly	20	-0.860524	-2.12693	4.10218e-05	0.00139597	0.00115481	2822	tags=80%, list=9%, signal=73%	Rps27l/Rps19/Mrps7/Rps14/Rps6-ps4/Rps27/Rpsa/Rps5/Fau/Rps6/Rps28/Rps25/Pwp2/Abt1/Rps15/Rpl38
mmu	gseaGO	BP	GO:0030856	regulation of epithelial cell differentiation	171	0.52737	1.60555	4.11828e-05	0.00139597	0.00115481	9233	tags=58%, list=29%, signal=41%	Fat4/Zfp36l1/Extl3/Wnt9a/Foxp4/Stat5a/Bmp4/Cdkn1b/Numb/Bmp2/Foxp1/Grhl2/Zeb1/Smo/Numa1/Vcl/Yap1/Notch1/Wwtr1/Etv4/Ptch1/Spred2/Mesp1/Errfi1/S1pr2/Med1/Klf7/Sox2/Jag1/Tbx3/Ncoa3/Rptor/Kdf1/Nodal/Etv2/Vezf1/Six2/Fst/Cdh5/Tgfbr1/Zeb2/Foxc1/Sall1/Dicer1/Gdnf/Reg3g/Krt84/Sult2b1/Foxj2/Cyp27b1/Apc/Bmp6/Lif/Spred1/Rfx3/Wnt9b/Vhl/Plcb1/Serpine1/Ceacam1/Akap11/Tmem100/Sox9/Sfn/Cav1/Cited1/Mmp9/Fgfr3/Il1a/…
mmu	gseaGO	BP	GO:0071241	cellular response to inorganic substance	256	0.486161	1.52085	4.11279e-05	0.00139597	0.00115481	9159	tags=45%, list=29%, signal=33%	Cpne1/Aqp1/Ddi2/Smpd1/Atp7a/Syt7/Pkd2/Tfr2/Mapk1/Cdkn1b/Mapk8/Fn1/Itpkc/Clic4/Nscme3l/Itpkb/Bcar1/Nfatc1/Nfatc3/Foxa2/Gpr39/Mylk/Asph/Tfap2a/Egfr/Nrxn1/Mcoln1/Sox2/Cpne4/Mef2a/Foxo1/Mtf1/Slc39a8/Syt17/Crp/Gsk3a/Prkaa1/Cpne3/P2rx4/Kcna1/Ncstn/Smpd3/Akt1/Braf/Slc13a5/Slc41a1/Cebpa/Id2/Creb1/Rnf4/Syt12/Crk/Nfe2l2/Bnip3/Junb/Slc40a1/Atp7b/Tnfsf4/Trpa1/Neurod2/Hesx1/Kcnj1/Acer1/Syt10/Nlgn1/Slc12a2/Mt1…
mmu	gseaGO	CC	GO:1990351	transporter complex	408	-0.357031	-1.3604	4.15522e-05	0.00140292	0.00116056	3549	tags=25%, list=11%, signal=22%	Atp11b/Atp6v0b/Slc26a6/Uqcrc1/Uqcrfs1/Scn2a/Kcna4/Timm8a1/Ndufa10/Abcb8/Cacna2d2/Catsperz/Uqcr11/Cyc1/Ndufab1/Timm10b/Shisa8/Micu2/Atp5mc2/Fxyd2/Nrn1/Kcnc4/Trpv6/Ptpa/Catsperd/Timm9/Atp5mc1/Ndufb8/Uqcrq/Grin2d/Clcnka/Abhd12/Ndufa6/Ndufc2/Ndufb4c/Kcns3/Atp5mc3/Atp6v1d/Atp6v0d1/Ndufs2/Ndufs4/Ndufb2/Timm13/Atp6v1h/Ndufb11/Kcnh2/Uqcc3/Glrb/Ndufs8/Ndufc1/Uqcrb/Smdt1/Timm10/Ndufb6/Gabrq/Ndufs3/Ndufa2/U…
mmu	gseaGO	MF	GO:0015291	secondary active transmembrane transporter activity	290	0.474998	1.49712	4.41575e-05	0.00148501	0.00122847	10302	tags=59%, list=32%, signal=41%	Slc9a6/Slc25a18/Slc35e1/Slc25a42/Slc12a4/Slc4a4/Clcn7/Slc36a1/Clcn5/Slc4a5/Slc45a4/Slc38a7/Slc17a5/Slc23a2/Clcn4/Slc35e2/Slc36a4/Clcn3/Slc6a9/Slc39a14/Slc16a1/Slc25a15/Slc25a16/Slc6a6/Slc26a11/Chp1/Slc19a1/Slc30a1/Slc35a3/Slc6a8/Slc9a1/Slco1a6/Slc38a2/Slc12a6/Slc44a4/Slc45a1/Slc25a22/Slc16a6/Slc16a14/Slc25a31/Slc4a7/Slc24a3/Slc39a8/Slc22a5/Slc16a10/Slc4a2/Slc6a20b/Slc39a10/Slc11a2/Slc9a7/Slc35d1/…
mmu	gseaGO	CC	GO:0045277	respiratory chain complex IV	24	-0.815713	-2.1102	4.48878e-05	0.00150365	0.00124389	4088	tags=75%, list=13%, signal=66%	Ndufa4l2/Cox7b/Cox4i2/Uqcrfs1/Cox6a2/Cox6b2/Cox7a2l/Cox7a2/Cox7c/Cox7a1/Cox6c/Ndufa4/Cox5b/Cox4i1/Cox6b1/Cox6a1/Cox8a/Cox5a
mmu	gseaGO	BP	GO:0022612	gland morphogenesis	158	0.528961	1.59931	4.54946e-05	0.00151672	0.0012547	10068	tags=59%, list=31%, signal=41%	Frs2/Itpr1/Btbd7/Rps6ka1/Notch2/Nrp1/Ctnnd1/Met/Robo1/Stat5a/Bmp4/Xbp1/Lrp6/Prox1/Esrp2/Pgr/Plxna1/Tgfa/Smo/Rxra/Notch1/Fem1b/Etv4/Ptch1/Epha2/Stat6/Zfp157/Igf1r/Tgfbr2/Egfr/Lims2/Med1/Tbx3/Fgfr2/Ncoa3/Gli2/Foxa1/Dag1/Hgf/Ddr1/Sfrp1/Ntn4/Plag1/Sema3c/Twsg1/Il6/Kdm5b/Fgf7/Hoxa13/Bsx/Tnc/Slc12a2/Cav3/Duox2/Lama1/Ccl11/Ceacam1/Tet2/Sox9/Cav1/Tnfaip3/Eda/Tgm2/Elf3/Ntn1/Tnf/Areg/Nkx2-3/Fgl1/Fgfr1/Tbx2…
mmu	gseaGO	MF	GO:0005085	guanyl-nucleotide exchange factor activity	200	0.505681	1.55642	4.5633e-05	0.00151672	0.0012547	5231	tags=47%, list=16%, signal=40%	Rgp1/Gapvd1/Arhgef12/Dennd6a/Sh3bp5/Dock4/Arhgef10/Arhgef15/Dennd5b/Ric1/Sbf2/Arhgef3/Plce1/Arhgef7/Smcr8/Vav2/Dennd2c/Gdpgp1/Akap13/Plekhg3/Plekhg1/Arhgef18/Iqsec1/Plekhg5/Arhgef10l/Cyth1/Spata13/Dennd1a/Rab3gap1/Farp1/Dennd3/Dennd4c/Rapgef2/Dock9/Dock1/Farp2/Arfgef2/Ranbp10/Trio/Cyth3/Arhgef11/Dennd1b/Rin2/Sos2/Bcr/Madd/Dis3/Ankrd27/Rin1/Rap1gds1/Sos1/Rin3/Rasgrf2/Dennd10/Tbc1d10a/Egf/Kalrn/Its…
mmu	gseaGO	BP	GO:0051216	cartilage development	223	0.491292	1.52399	4.61228e-05	0.00152706	0.00126325	8629	tags=53%, list=27%, signal=39%	Carm1/Rara/Ep300/Zbtb7a/Mex3c/Ext1/Atp7a/Wnt9a/Lnpk/Tapt1/Nfia/Smad3/Smad5/Bmp4/Lrp6/Creb3l2/Atf2/Maf/Sox6/Bmp2/Glg1/Snx19/Zbtb16/Eif2ak3/Enpp1/Ptpn11/Zeb1/Mef2d/Zmpste24/Slc39a14/Bmp3/Chrdl2/Kat2a/Tgfbr2/Pkd1/Mapk14/Bbs1/Rspo2/Bmp1/Ccn2/Ext2/Bmpr2/Hif1a/Pbxip1/Gli2/Satb2/Rb1/Ccn4/Sik3/Six2/Shox2/Loxl2/Smpd3/Hoxb3/Smad7/Scx/Bmpr1a/Mboat2/Tgfbr1/Hand1/Twsg1/Sox5/Fosl2/Cfh/Thrb/Trps1/Dicer1/Col11a1…
mmu	gseaGO	BP	GO:0090092	regulation of transmembrane receptor protein serine/threonine kinase signaling pathway	261	0.480705	1.50563	4.7815e-05	0.00157091	0.00129952	8730	tags=55%, list=27%, signal=40%	Lats2/Eng/Smurf2/Bcl9l/Ep300/Acvr1/Zbtb7a/Notch2/Flcn/Smad6/Crim1/Ube2o/Smad3/Rnf111/Abl1/Fzd1/Bmp4/Lemd3/Xbp1/Crb2/Sin3a/Zfp451/Bmp2/Dnm2/Glg1/Crebbp/Smurf1/Sap130/Zeb1/Tcf7l2/Numa1/Onecut2/Dact2/Spart/Notch1/Wfikkn2/Tgfbr3/Wfikkn1/Chrdl2/Smad4/Cav2/Zfp423/Lefty1/Gata6/Ctdspl2/Ski/Acvr1b/Elapor2/Spred2/Tgfbr2/Furin/Sh2b1/Kdr/Neo1/Bmpr2/Nodal/Chrd/Ppara/Fbn1/Tbx20/Sirt1/Zc3h3/Cited2/Dlx1/Axin1/Il…
mmu	gseaGO	BP	GO:0007605	sensory perception of sound	271	0.475673	1.49292	4.76369e-05	0.00157091	0.00129952	7261	tags=27%, list=23%, signal=21%	Diaph1/Tjp1/Wfs1/Mpv17/Chrnb2/Gjb2/Cdkn1b/Large1/Nav2/Enpp1/Triobp/Marveld2/Tmtc4/Tfap2a/Ror1/Pdzd7/Lrig1/Espnl/Ccdc50/Alg10b/Sox2/Pomgnt1/Pgap1/Serpinb6c/Slc4a7/Cemip/Chd7/Scarb2/Tecta/Axin1/Lrig2/Rest/Myo7b/Srrm4/Atp8b1/Otos/Ripor2/Cacna1d/Tbx1/Gjc3/Kcnma1/Slc26a5/Myc/Spns2/Thrb/Cdh23/Col11a1/Map1a/Tmc1/Myo3a/Loxhd1/Gjb6/Myo15a/Slc12a2/Fzd4/Eya4/Myo1a/P2rx2/Myo7a/Lrp2/Kcnq1/Pou3f4/Kit/Hoxa1/Ush…
mmu	gseaGO	BP	GO:0050954	sensory perception of mechanical stimulus	306	0.465497	1.4718	4.8144e-05	0.00157566	0.00130345	7261	tags=29%, list=23%, signal=22%	Diaph1/Bace1/Tjp1/Wfs1/Mpv17/Chrnb2/Gjb2/Cdkn1b/Large1/Nav2/Enpp1/Triobp/Marveld2/Tmtc4/Tfap2a/Ror1/Pdzd7/Lrig1/Espnl/Ccdc50/Alg10b/Sox2/Pomgnt1/Cxcl12/Pgap1/Serpinb6c/Slc4a7/Cemip/Chd7/Scarb2/Tecta/Axin1/Scn10a/P2rx4/Lrig2/Kcna1/Rest/Myo7b/Srrm4/Atp8b1/Otos/Ripor2/Cacna1d/Tbx1/Gjc3/Kcnma1/Slc26a5/Pawr/Myc/Spns2/Thrb/Cdh23/Col11a1/Map1a/Tmc1/Myo3a/Grin2b/Trpa1/Loxhd1/Scn11a/Gjb6/Myo15a/Slc12a2/Ts…
mmu	gseaGO	BP	GO:0043547	positive regulation of GTPase activity	252	0.479851	1.50005	4.8544e-05	0.00158268	0.00130926	8834	tags=54%, list=28%, signal=39%	Rgp1/Crkl/Ralgapb/Dvl3/Arhgef10/Arhgef15/Ric1/Arhgef7/Smcr8/Tbc1d15/Tbc1d2b/Usp6nl/Nf1/Fermt2/Agap1/Gsk3b/Asap1/Arhgef26/Dennd1a/Sipa1l2/Ralgapa2/Arhgap44/Rab3gap1/Tbc1d13/Rapgef2/Dock9/Sipa1l3/Pip5k1a/Sipa1l1/Cav2/Adap2/Tsc1/Epha2/Tbc1d14/Mex3b/Dennd1b/Sos2/Bcr/Arhgap35/Tbc1d22a/Tbc1d5/S1pr1/Tbc1d2/Rap1gds1/Tbc1d16/Tbck/Sos1/Rgs9/Tbc1d9b/Myo9b/Rasgrf2/Apc2/Rab11fip2/Tbc1d10a/Kalrn/Cx3cl1/Rapgef5…
mmu	gseaGO	CC	GO:0032398	MHC class Ib protein complex	26	-0.779602	-2.04318	4.93773e-05	0.00160373	0.00132667	4846	tags=54%, list=15%, signal=46%	H2-Bl/H2-T3/H2-Q7/H2-Q4/H2-Q6/H2-Q1/H2-D1/H2-T-ps/H2-K1/H2-Q10/H2-T22/H2-T23/H2-T10/H2-Q2
mmu	gseaGO	BP	GO:0001788	antibody-dependent cellular cytotoxicity	28	-0.760875	-2.0273	5.00387e-05	0.00161295	0.0013343	4846	tags=50%, list=15%, signal=42%	H2-Bl/H2-T3/H2-Q7/H2-Q4/H2-Q6/H2-Q1/H2-D1/H2-T-ps/H2-K1/H2-Q10/H2-T22/H2-T23/H2-T10/H2-Q2
mmu	gseaGO	BP	GO:0002716	negative regulation of natural killer cell mediated immunity	51	-0.632825	-1.89572	4.99576e-05	0.00161295	0.0013343	4846	tags=47%, list=15%, signal=40%	H2-Bl/H2-T3/Lgals9/Klrb1b/Cd96/Klrd1/Tap1/H2-Q7/H2-Q4/Clec2d/H2-Q6/Tap2/H2-Q1/H2-D1/H2-T-ps/H2-K1/H2-Q10/H2-T22/H2-T23/H2-T10/H2-Q2/Klre1/Gfer/Sh2d1b2
mmu	gseaGO	BP	GO:0140975	disruption of cellular anatomical structure in another organism	31	-0.74507	-2.02939	5.13809e-05	0.00164998	0.00136494	311	tags=19%, list=1%, signal=19%	Reg2/Defa17/Reg3d/Defa29/Defa42/Reg1
mmu	gseaKEGG	NA	mmu04934	Cushing syndrome - Mus musculus (house mouse)	162	0.51574	1.5619	0.000195293	0.00167952	0.00101244	8944	tags=52%, list=28%, signal=38%	Itpr1/Dvl3/Agtr1a/Prkacb/Sp1/Wnt9a/Fzd1/Fzd9/Creb3l2/Mapk1/Atf2/Gsk3b/Cdkn1b/Tcf7l1/Kmt2a/Tcf7/Camk2g/Tcf7l2/Pde8b/Fzd7/Scarb1/Arnt/Fzd5/Egfr/Pde8a/Gna11/Nr4a1/Dvl1/Apc2/Rb1/Creb3l3/Itpr3/Axin1/Wnt2b/Map2k1/E2f3/Adcy9/Plcb3/Kmt2d/Nceh1/Braf/Gnai1/Cacna1d/Adcy3/Itpr2/Creb1/Adcy1/Aipl1/Creb5/Camk2d/Fzd4/Apc/Gnaq/Wnt9b/Cacna1h/Plcb1/Wnt10a/Plcb4/Rasd1/Wdr5/Fzd3/Cdk6/Hsd3b9/Atf6b/Cacna1c/Ldlr/Hsd3b4/…
mmu	gseaGO	BP	GO:0010634	positive regulation of epithelial cell migration	162	0.527081	1.59684	5.31883e-05	0.00169789	0.00140457	7099	tags=52%, list=22%, signal=41%	Aqp1/Jcad/Rreb1/Map3k3/Mtor/Rac1/Prkce/Sp1/Nrp1/Amot/Hyal1/Clasp1/Met/Stat5a/Abl1/Bmp4/Iqsec1/Prox1/Plpp3/Clasp2/Flt4/Ets1/Tek/Bcar1/Foxp1/Ppm1f/Adgra2/Sash1/Amotl1/Dock1/Rin2/Plcg1/Vegfc/Tgfbr2/Hdac6/Epb41l4b/Plk2/Kdr/Bmpr2/Hif1a/Pik3cb/Sirt1/Egf/Adam9/Sema5a/Irs2/Dock5/Irs1/P2rx4/Rhoj/Col18a1/Ctsh/Map4k4/Fut1/Akt1/Gata2/Bcas3/Nfe2l2/Nos3/Fgf7/Adam17/Dicer1/Lcn2/Has2/Ptgs2/Pik3cg/Pik3c2a/Zc3h12a…
mmu	gseaGO	BP	GO:0060560	developmental growth involved in morphogenesis	291	0.471286	1.48556	5.32702e-05	0.00169789	0.00140457	9629	tags=57%, list=30%, signal=40%	Slc9a6/Cpne1/Ep300/Dip2b/Cyfip1/Ext1/Nrp1/Afdn/Robo1/Slc23a2/Spg11/Abl1/Bmp4/Ulk1/Lrp6/Clasp2/Gsk3b/Sin3a/Sema6a/Fn1/Map1b/Plxna1/Dnm2/Cobl/Smurf1/Kif26b/Smo/Spart/Nrp2/Vcl/Zfp568/Yap1/Notch1/Adnp/Jade2/Prickle1/Tgfbr2/Hdac6/Mesp1/Emx1/Draxin/S1pr1/Zfyve27/Med1/Cxcl12/Fgfr2/Bmpr2/Arhgap32/Vangl2/Ednra/Syt17/Dvl1/Efna5/Flrt1/Tmtc3/Prkg1/Sema5a/St8sia2/Rnf157/Sirt6/Anapc2/Sema6b/Ddr1/Slit3/Sfrp1/Nd…
mmu	gseaGO	BP	GO:0031331	positive regulation of cellular catabolic process	345	0.455592	1.45026	5.39669e-05	0.0017137	0.00141765	7090	tags=47%, list=22%, signal=37%	Apoa5/Atf6/Insr/Wipi1/Mtor/Zfp36l1/Cpeb3/Trim32/Ago2/Tnrc6c/Wac/Patl1/Sesn2/Plk3/Ppp2ca/Flcn/Htt/Slc4a4/Trim65/Smcr8/Moap1/Cpt1a/Atg2a/Caprin1/Usp20/Prr5l/Lrsam1/Atg13/Gtpbp1/Samd4b/Ulk1/Xbp1/Snx30/Fyco1/Pde12/Ythdf1/Gsk3b/Snx33/Tent4b/Ythdf2/Tnrc6b/Itch/Pum1/Nprl3/Rab3gap1/Kat5/Smo/Upf1/Snx4/Zfp36l2/Supt5/Tsc1/Larp1/Map3k7/Tnrc6a/Ambra1/Plk2/Kdr/Fto/Zbtb20/Clec16a/Ythdf3/Dtx3l/Foxo1/Rptor/Hif1a/…
mmu	gseaGO	BP	GO:0018105	peptidyl-serine phosphorylation	330	0.459956	1.45975	5.5555e-05	0.0017576	0.00145396	9205	tags=51%, list=29%, signal=37%	Lats2/Rps6ka1/Dyrk1a/Rps6ka2/Mtor/Paqr3/Pdpk1/Atp2b4/Prkce/Nek6/Prkacb/Arrb1/Cnksr3/Hipk1/Met/Ulk1/Mapk1/Gsk3b/Mapk8/Dgkq/Mast4/Tek/Tnks/Eif2ak3/Ppm1f/Brsk1/Rictor/Ttbk2/Mark2/Nsd1/Uhmk1/Prkci/Hipk3/Ercc6/Csnk1a1/Hrc/Csnk1g1/Ripk1/Csnk2a2/Mast2/Bag4/Pkn1/Tgfbr2/Pkd1/Hdac6/Mapk14/Plk2/Egfr/Nrxn1/Map3k1/Rptor/Csnk1e/Mapkapk2/Ern1/Gsk3a/Mknk1/Lmtk2/Map3k12/Prkaa1/Ulk3/Cnot9/Axin1/Fnip1/Lats1/Dclk2/M…
mmu	gseaGO	BP	GO:0048863	stem cell differentiation	283	0.473924	1.49197	5.58873e-05	0.00176158	0.00145726	8915	tags=53%, list=28%, signal=39%	Phactr4/Cdk13/Chd4/Acvr1/Htr2b/Ext1/Nrp1/Mta1/Tcof1/Sh2b3/Gatad2b/Fzd1/Bmp4/Lrp6/Gatad2a/Mapk1/Gsk3b/Sox6/Sema6a/Tcf7l1/Efnb1/Fn1/Ythdf2/Mta2/Pum1/Gak/Kat5/Prdm4/Smo/Otud5/Zfp36l2/Nrp2/Yap1/Notch1/Smad4/Pdgfra/Cdk12/Etv4/Gata6/Tfap2a/Ap2a2/Prickle1/Slc9a1/Dmrta2/Mapk14/Med1/Sox2/Kdm3a/Jag1/Tbx3/Lmbr1l/Smyd5/Fgfr2/Ncoa3/Kitl/L3mbtl2/Hif1a/Ednra/Terc/Foxa1/Setd1a/Zscan10/Cited2/Sema5a/Sirt6/Rest/Se…
mmu	gseaGO	MF	GO:0042287	MHC protein binding	55	-0.615198	-1.86638	5.61737e-05	0.0017641	0.00145934	4935	tags=51%, list=15%, signal=43%	Pilrb2/H2-Bl/H2-T3/Pilra/Atp5f1a/Klrd1/Tap1/H2-Q7/H2-Q4/Pdia3/H2-Q6/Tap2/H2-Q1/H2-D1/Cd8b1/Cd4/Cd74/H2-T-ps/H2-K1/H2-Q10/Lag3/H2-T22/H2-T23/H2-T10/H2-Q2/Vcp/Fcrl6/Bcap31
mmu	gseaGO	BP	GO:0030490	maturation of SSU-rRNA	47	-0.635202	-1.87836	5.69853e-05	0.00178304	0.00147501	4461	tags=53%, list=14%, signal=46%	Nob1/Wdr43/Nop14/Fcf1/Rrs1/Dhx37/Ngdn/Dcaf13/Rps19/Nol11/Rps8/Snu13/Lsm6/Utp3/Rpp40/Utp23/Rps28/Tbl3/Pwp2/Gtf2h5/Tsr3/Abt1/Rps21/Rps16/Tsr2
mmu	gseaGO	BP	GO:0031667	response to nutrient levels	425	0.441836	1.41984	6.09096e-05	0.00189887	0.00157083	8428	tags=46%, list=26%, signal=34%	Insr/Wipi1/Mtor/Ep300/Tbl2/Sesn2/Map3k5/Ncoa1/Flcn/Atg14/Xpr1/Atn1/Tbl1xr1/Jmy/Wdr59/Arsa/Ulk1/Mtmr3/Xbp1/Lrp6/Mapk1/Atf2/Plec/Plin3/Otud3/Mapk8/Wipi2/Crebbp/Eif2ak3/Enpp1/Nprl3/Rasal2/Stk24/Rictor/Kat5/Tcf7l2/Sik2/Zfyve1/Cadps2/Foxa2/Gpr39/Kdm6a/Klf10/Vgf/Rxra/Slc16a1/Rragd/Csnk1a1/Tsc1/Larp1/Cpeb4/Gas2l1/Wdr45b/Tnrc6a/Mapk14/Tbc1d5/Clec16a/Med1/Sox2/Kics2/Ripor1/Cubn/Cck/Foxo1/Rptor/Foxk1/Spx/B…
mmu	gseaGO	BP	GO:1903510	mucopolysaccharide metabolic process	80	0.618621	1.74387	6.29214e-05	0.00195445	0.00161681	10675	tags=84%, list=33%, signal=56%	Hyal2/Ext1/Itih1/Hyal1/Ap2a1/Gns/Chst7/Stab2/Has3/Chsy3/Hs2st1/Chpf2/Ids/Csgalnact2/Slc9a1/Has1/Ext2/Cemip/Ednra/Xylt2/Egf/Slc35d1/Smpd3/Itih3/Cemip2/Itih2/Abcc5/Tnfaip6/Glce/Has2/Ednrb/Hyal3/Chst1/Lyve1/Xylt1/Bpnt2/Idua/Chst3/B3gnt7/Il1b/Hyal5/Chst11/Hpse/Slc10a7/Csgalnact1/Itih4/Arsb/Chsy1/Il15/Cltc/Dsel/Nfkb1/Itih5/Dse/Hyal4/Galns/Ptger4/Ugdh/Cd44/Slc35b2/Fgf2/Chst12/Angpt1/Gusb/B4galt4/Hmmr/T…
mmu	gseaGO	BP	GO:2000027	regulation of animal organ morphogenesis	134	0.542248	1.61475	6.32761e-05	0.00195835	0.00162003	7261	tags=49%, list=23%, signal=38%	Frs2/Btbd7/Lgr4/Dvl3/Rac1/Agtr1a/Met/Robo1/Abl1/Fzd1/Bmp4/Lrp6/Fgfr4/Numb/Bmp2/Znrf3/Smo/Apcdd1/Wt1/Abl2/Robo2/Prickle1/Mesp1/Celsr1/Rspo2/Vangl2/Ednra/Dvl1/Cited2/Wnt2b/Six2/Dab2/Dact1/Ankrd6/Celsr3/Hgf/Bmpr1a/Sfrp1/Ntn4/Tbx1/Sall1/Fgf7/Dicer1/Gdnf/Dkk1/Fgf3/Hoxd11/Tnfrsf11b/Maged1/Cav3/Six4/Apc/Sox8/Wnt9b/Wnt10a/Sox9/Stox1/Fzd3/Msx1/Tnf/Ngfr/Edn1/Spry1/Mks1/Fgfr1
mmu	gseaGO	BP	GO:0001813	regulation of antibody-dependent cellular cytotoxicity	25	-0.789897	-2.05316	6.50228e-05	0.00199077	0.00164685	4846	tags=56%, list=15%, signal=48%	H2-Bl/H2-T3/H2-Q7/H2-Q4/H2-Q6/H2-Q1/H2-D1/H2-T-ps/H2-K1/H2-Q10/H2-T22/H2-T23/H2-T10/H2-Q2
mmu	gseaGO	BP	GO:0001815	positive regulation of antibody-dependent cellular cytotoxicity	25	-0.789897	-2.05316	6.50228e-05	0.00199077	0.00164685	4846	tags=56%, list=15%, signal=48%	H2-Bl/H2-T3/H2-Q7/H2-Q4/H2-Q6/H2-Q1/H2-D1/H2-T-ps/H2-K1/H2-Q10/H2-T22/H2-T23/H2-T10/H2-Q2
mmu	gseaGO	MF	GO:1901981	phosphatidylinositol phosphate binding	199	0.496219	1.52719	6.48015e-05	0.00199077	0.00164685	9159	tags=54%, list=29%, signal=39%	Plekha3/Wipi1/Snx27/Ankfy1/Syt7/Atg2a/Rnf34/Tirap/Ttpal/Vps13b/Fermt2/Asap1/Osbp/Golph3/Wipi2/Dennd1a/Dab2ip/Zfyve1/Tecpr1/Amer1/Snx4/Rab35/Adap2/Cyth3/Lancl2/Acap2/Wdr45b/Dennd1b/Fzd7/Snx22/Inppl1/Rubcn/Plekha5/Arhgap32/Avil/Plekhf1/Hip1r/Twf1/Fchsd2/Arfip2/Phlda1/Dab2/Mapkap1/Fcho2/Akt1/Osbpl2/Mtss2/Snx18/Snx21/Arap3/Myo10/Arfip1/Snx12/Kcnj1/Syt10/Arfip1/Kif16b/Zfyve26/Ttpa/Syt9/Tpcn1/Plcb1/Iqg…
mmu	gseaGO	BP	GO:0048771	tissue remodeling	213	0.492002	1.52143	6.53194e-05	0.00199271	0.00164846	10260	tags=61%, list=32%, signal=41%	Lgr4/Tpp1/Fkrp/Rac1/Epas1/Notch2/Ext1/Atp7a/Tns3/Syt7/Csk/Tmem64/Nf1/Stat5a/Lrp6/Flt4/Gsk3b/Hnf1a/Enpp1/Nfatc3/Tgfbr3/Mmp14/Traf6/Epha2/Bcr/Gja5/Egfr/S1pr1/Jag1/Bmpr2/Hif1a/Chd7/Ednra/Slc4a2/Dock5/Rab7/Abi3bp/Pbrm1/Sfrp1/Tbx1/Sema3c/Ppargc1b/Itgav/Fosl2/Foxc1/Il6/Lrp1/Nos3/Pdk4/Lepr/Tph1/Bsx/Crb1/Hoxa3/Tnfrsf11b/Nos2/Plekhm1/Mdm2/Lif/F2r/Timp1/Ceacam1/Gja1/Il23a/Cav1/Gata4/Def8/Tie1/Oscar/Ypel4/M…
mmu	gseaGO	BP	GO:0008543	fibroblast growth factor receptor signaling pathway	81	0.600923	1.69585	6.57154e-05	0.00199765	0.00165255	10550	tags=74%, list=33%, signal=50%	Frs2/Crkl/Fat4/Ext1/Shisa2/Gpc1/Nptn/Fgfr4/Dstyk/Enpp1/Ptpn11/Tcf7l2/Fgf22/Nrxn1/Ccn2/Sos1/Fgfr2/Chrd/Flrt1/Fgf5/Fgf21/Klb/Fgfrl1/Fgf7/Fgf3/Prdm14/Fam20c/Kif16b/Fgf23/Grb2/Fgfbp1/Thbs1/Spry4/Fgfr3/Ndst1/Flrt2/Setx/Ngfr/Spry1/Spry2/Creb3l1/Fgfr1/Kl/Rab14/Tbx2/Iqgap1/Hhip/Sulf2/Apln/Frs3/Fgf1/Ofd1/Cep57/Sulf1/Runx2/Fgf8/Fgf16/Fgf2/Trim71/Wnt5a
mmu	gseaGO	BP	GO:0030177	positive regulation of Wnt signaling pathway	142	0.536395	1.60713	7.12356e-05	0.00215778	0.00178501	8472	tags=56%, list=26%, signal=41%	Lgr4/Wnk2/Fam53b/Lgr5/Tbl1xr1/Smad3/Abl1/Fzd9/Bmp2/Tnks/Adgra2/Spin1/Amer1/Ccar2/Yap1/Abl2/Smarca4/Gprc5b/Cdc73/Adnp/Ube2b/D1Pas1/Csnk1g1/Gid8/Egfr/Prdm15/Map3k1/Rspo2/Fgfr2/Kank1/Csnk1e/Pbxip1/Dixdc1/Ccn4/Egf/Sema5a/Gskip/Rspo1/Dab2/Dact1/Ankrd6/Xiap/Sfrp1/Zeb2/Scel/Sall1/Sox4/Gpc5/Trpm4/Tnks2/Ilk/Ppm1n/Cdh3/Dkk2/Vps35/Cav1/Wls/Tnfaip3/Daam2/Ddx3x/Fgfr3/Eda/Tmem198/Zbed3/Disc1/Jrk/Ppm1a/Usp8/Hhe…
mmu	gseaGO	BP	GO:0045953	negative regulation of natural killer cell mediated cytotoxicity	50	-0.62854	-1.87682	7.31474e-05	0.00219237	0.00181362	4846	tags=46%, list=15%, signal=39%	H2-Bl/H2-T3/Lgals9/Klrb1b/Klrd1/Tap1/H2-Q7/H2-Q4/Clec2d/H2-Q6/Tap2/H2-Q1/H2-D1/H2-T-ps/H2-K1/H2-Q10/H2-T22/H2-T23/H2-T10/H2-Q2/Klre1/Gfer/Sh2d1b2
mmu	gseaGO	BP	GO:0007030	Golgi organization	136	0.549576	1.64039	7.29892e-05	0.00219237	0.00181362	7027	tags=56%, list=22%, signal=44%	Cog6/Tmed7/Pde4dip/Sec16a/Trappc11/Golga2/Plk3/Htt/Yipf5/Rbsn/Arhgef7/Huwe1/Myo18a/Vmp1/Clasp1/Surf4/Cog7/Vps13b/Usp6nl/Mapk1/Clasp2/Trappc12/Gorasp2/Golph3/Dnm2/Cog2/Gak/Sec16b/Csnk1a1/Arhgap21/Tmed5/Nploc4/Gorasp1/Tjap1/Optn/Kifc3/Lman1/Rab33b/Atp8b4/Tbc1d20/Vcpip1/Camsap2/Stx5a/Rab8a/Map2k1/Atp8b1/Syne1/Arl1/Fhdc1/Ehd3/Lysmd3/Atp8b3/Cit/Atl3/Dym/Blzf1/Tmed4/Cog5/Fam174b/Rab43/Atl2/Hace1/Rab30/…
mmu	gseaGO	CC	GO:0009925	basal plasma membrane	301	0.468273	1.47923	7.2656e-05	0.00219237	0.00181362	9528	tags=56%, list=30%, signal=39%	Aqp1/Tjp1/Agtr1a/P2ry2/Atp2b4/Shroom4/Atp7a/Slc4a4/Arrb1/Slc4a5/Pkd2/Ap2a1/Met/Epb41/Slc23a2/Plpp3/Plec/Numb/Tek/Dstyk/Tgfa/Abca1/Marveld2/Slc6a9/Cxadr/Slc39a14/Slc16a1/Myo1c/Atp1a1/Slc6a6/Slc26a11/Erbb3/Slc19a1/Nkd2/Slc30a1/Slc9a1/Slco1a6/Pkd1/Dlg1/Slc12a6/Egfr/Itga9/Ide/Adora1/Slc4a7/Bmpr2/Cftr/Slc39a8/Myo1d/Vangl2/C5ar2/Slc22a5/Slc16a10/Slc4a2/Dag1/Adam9/Abca8b/B4galt1/Pdpn/Ddr1/Alpk2/Slc4a9/S…
mmu	gseaGO	CC	GO:0042788	polysomal ribosome	37	-0.702594	-1.98542	7.64001e-05	0.00228185	0.00188765	2980	tags=59%, list=9%, signal=54%	Rpl18a/Rpl39/Rpl6/Rpl11/Rpl7a/Rpl32/Rpl31/Eif3h/Rpl8/Rpl29/Rpl19/Rpl18/Rpl36/Rps28/Rpl30/Rpl36al/Btf3/Rpl24/Rps26/Rps21/Rpl38/Rps29
mmu	gseaGO	MF	GO:0005186	pheromone activity	16	-0.894776	-2.08942	7.71143e-05	0.00229516	0.00189865	3381	tags=19%, list=11%, signal=17%	Esp23/Mup1/Mup20
mmu	gseaGO	BP	GO:0007254	JNK cascade	175	0.512083	1.56178	7.73886e-05	0.00229532	0.00189879	8479	tags=57%, list=26%, signal=42%	Taok3/Dusp3/Map3k5/Irak1/Tirap/Mink1/Smad3/Dusp16/Ltbr/Atf2/Flt4/Mapk8/Itch/Map3k11/Map4k2/Mapkbp1/Dab2ip/Sh3rf1/Trib1/Mecom/Hipk3/Ercc6/Traf6/Map3k7/Ripk1/Phlpp1/Igf1r/Egfr/Map3k1/Zfp110/Nphs1/Ccn2/Map2k7/Dixdc1/Map2k4/Map3k12/Rap2a/Fgd4/Axin1/Map4k4/Dab2/Dact1/Ankrd6/Akt1/Rapgef1/Sfrp1/Ncor1/Map3k10/Mfhas1/Tnik/App/Crk/Pja2/Hipk2/Mdfic/Ulk4/Gadd45a/Grik2/Ccl19-ps3/Gadd45g/Naip2/Mapk8ip3/Marveld…
mmu	gseaGO	BP	GO:0035107	appendage morphogenesis	178	0.515121	1.57432	7.8319e-05	0.0023069	0.00190837	10047	tags=58%, list=31%, signal=40%	Intu/Notch2/Iqce/Ext1/Atp7a/Wnt9a/Lnpk/Nfia/Bmp4/Lrp6/Large1/Zbtb16/Hnf1a/Enpp1/Grhl2/Ttbk2/Mecom/Notch1/Smarca4/Smad4/Asph/Ptch1/Cplane1/Ski/Tfap2a/Gna12/Prickle1/Lmbr1/Gja5/Ece1/Med1/Rspo2/Tbx3/Plxna2/Fgfr2/Chd7/Gli2/Bcl2l11/Pcsk5/Sik3/Alx4/Cyp26b1/Shox2/Mbnl1/Bmpr1a/Aff3/Sema3c/Sall1/Dicer1/Tulp3/Dkk1/Hoxa13/Hoxd11/Sp9/Gnaq/Ift140/Pitx2/Gja1/Megf8/Sox9/Bpnt2/Twist1/Zic3/Idua/Msx1/Hoxd10/Hand2/…
mmu	gseaGO	BP	GO:0035108	limb morphogenesis	178	0.515121	1.57432	7.8319e-05	0.0023069	0.00190837	10047	tags=58%, list=31%, signal=40%	Intu/Notch2/Iqce/Ext1/Atp7a/Wnt9a/Lnpk/Nfia/Bmp4/Lrp6/Large1/Zbtb16/Hnf1a/Enpp1/Grhl2/Ttbk2/Mecom/Notch1/Smarca4/Smad4/Asph/Ptch1/Cplane1/Ski/Tfap2a/Gna12/Prickle1/Lmbr1/Gja5/Ece1/Med1/Rspo2/Tbx3/Plxna2/Fgfr2/Chd7/Gli2/Bcl2l11/Pcsk5/Sik3/Alx4/Cyp26b1/Shox2/Mbnl1/Bmpr1a/Aff3/Sema3c/Sall1/Dicer1/Tulp3/Dkk1/Hoxa13/Hoxd11/Sp9/Gnaq/Ift140/Pitx2/Gja1/Megf8/Sox9/Bpnt2/Twist1/Zic3/Idua/Msx1/Hoxd10/Hand2/…
mmu	gseaGO	BP	GO:0055007	cardiac muscle cell differentiation	158	0.521555	1.57692	8.35446e-05	0.00245236	0.0020287	6960	tags=47%, list=22%, signal=37%	Frs2/Akap6/Rara/Mtor/Arid1a/Ep300/Acvr1/Yy1/Sorbs2/Akap13/Met/Bmp4/Prox1/Plec/Gsk3b/Sox6/Large1/Maml1/Kdm6b/Bmp2/Foxp1/Kcnj8/Cxadr/Wt1/Zmpste24/Efnb2/Rxra/Smad4/Pdgfra/Tsc1/Kat2a/Gata6/Fzd7/Prickle1/Slc9a1/Mesp1/Tbx3/Mef2a/Ppara/Map2k4/Gsk3a/Ccn4/Sirt1/Shox2/Sirt6/Actc1/Alpk2/Bmpr1a/Irx3/Ttn/Adra1a/Myocd/Dicer1/Dkk1/Ang2/Bves/Lmna/Myh6/Cav3/Camk2d/Pdlim5/Neb/Pitx2/Pdgfrb/Gata4/Rbm10/Slc8a1/Fhod3/…
mmu	gseaGO	MF	GO:0005543	phospholipid binding	491	0.428946	1.38632	8.57598e-05	0.00250877	0.00207536	9221	tags=51%, list=29%, signal=37%	Itpr1/Cpne1/Wdfy3/Tom1l2/Tpp1/Apoa5/Plekha3/Wipi1/Cptp/Exoc8/Stam2/Snx27/Clint1/Sbf2/Ankfy1/Nr5a2/Zcchc14/Syt7/C2cd2l/Pitpnm2/Atg2a/Rnf34/Tirap/Micall1/Ttpal/Vps13b/Stam/Epb41/Nf1/Snx30/Fermt2/Agap1/Epn2/Asap1/Snx33/Osbp/Golph3/Map1b/Wipi2/Dennd1a/Snx19/Sptbn1/Arhgap44/Plekhf2/Abca1/Dab2ip/Zfyve1/Rapgef2/Numa1/Tecpr1/Amer1/Snx4/Myo1c/Rab35/Prkci/Adap2/Tln1/Cyth3/Lancl2/Acap2/Hgs/Wdr45b/Zcchc2/Den…
mmu	gseaGO	BP	GO:0060419	heart growth	125	0.556533	1.64661	8.64376e-05	0.00251997	0.00208463	7962	tags=55%, list=25%, signal=42%	Akap6/Mtor/Ep300/Yy1/Arid2/Sorbs2/Akap13/Prox1/Mapk1/Gsk3b/Foxp1/Cxadr/Wt1/Rxra/Ccm2l/Yap1/Notch1/Tgfbr3/2810429I04Rik/Gata6/Vgll4/Tgfbr2/Mesp1/Mapk14/S1pr1/Fgfr2/Ppara/Map2k4/Gsk3a/Tbx20/Ccn4/Heg1/Sirt1/Cited2/Sirt6/Bmpr1a/Tgfbr1/Tbx1/Ttn/Foxc1/Adra1a/Myocd/Jarid2/Dipk2a/Ang2/Myh6/Cav3/Camk2d/Pdlim5/Apc/Gja1/Gata4/Zfpm2/Rbm10/Ncam1/Pim1/Sav1/Nrg1/Edn1/Prkar1a/Hamp/Mef2c/Fgfr1/Tbx2/Bmp10/Smad1/Nr…
mmu	gseaGO	BP	GO:0002519	natural killer cell tolerance induction	26	-0.763427	-2.00079	8.81398e-05	0.00256085	0.00211845	4846	tags=54%, list=15%, signal=46%	H2-Bl/H2-T3/H2-Q7/H2-Q4/H2-Q6/H2-Q1/H2-D1/H2-T-ps/H2-K1/H2-Q10/H2-T22/H2-T23/H2-T10/H2-Q2
mmu	gseaGO	BP	GO:0018209	peptidyl-serine modification	342	0.454013	1.44458	9.06336e-05	0.00262438	0.002171	9205	tags=51%, list=29%, signal=37%	Galnt2/Lats2/Rps6ka1/Dyrk1a/Rps6ka2/Mtor/Paqr3/Pdpk1/Atp2b4/Prkce/Nek6/Prkacb/Arrb1/Cnksr3/Hipk1/Met/Ulk1/Mapk1/Gsk3b/Mapk8/Dgkq/Mast4/Tek/Tnks/Eif2ak3/Ppm1f/Brsk1/Rictor/Ttbk2/Mark2/Nsd1/Uhmk1/Prkci/Hipk3/Ercc6/Csnk1a1/Hrc/Csnk1g1/Ripk1/Csnk2a2/Mast2/Bag4/Pkn1/Tgfbr2/Pkd1/Hdac6/Mapk14/Plk2/Egfr/Nrxn1/Map3k1/Rptor/Csnk1e/Mapkapk2/Ern1/Gsk3a/Mknk1/Lmtk2/Map3k12/Prkaa1/Ulk3/Cnot9/Axin1/Fnip1/Lats1/…
mmu	gseaGO	BP	GO:0051056	regulation of small GTPase mediated signal transduction	229	0.482715	1.50026	9.09923e-05	0.00262586	0.00217223	6868	tags=50%, list=21%, signal=40%	Ralgapb/Gpr17/Stard13/Notch2/Flcn/Tnfaip1/Nrp1/Arhgef3/Tns3/Plce1/Arrb1/Amot/Ssx2ip/Akap13/Met/Robo1/Nf1/Abl1/Arhgef18/Iqsec1/Cyth1/Synpo2l/Dnm2/Dennd1a/Sipa1l2/Itpkb/Ralgapa2/Arhgap44/Abca1/Dennd3/Dennd4c/Dab2ip/Stard8/Cgnl1/Kbtbd7/Icmt/Arfgef2/Sipa1l3/Notch1/Abl2/Sipa1l1/Cyth3/Syde1/Sos2/Bcr/Arhgap35/Madd/Ephb2/Ppp2cb/Ripor1/Sos1/Kank1/Dynlt1a/Kitl/Myo9b/Pik3cb/Kctd10/Heg1/Map4k4/Git1/Syngap1/M…
mmu	gseaKEGG	NA	mmu04148	Efferocytosis - Mus musculus (house mouse)	163	0.50082	1.51761	0.000328722	0.00275806	0.0016626	9791	tags=62%, list=30%, signal=43%	Crkl/Vps33a/Vps11/Rac1/P2ry2/Dusp4/Atp2a2/Cpt1a/Tmem30b/Dusp16/Tgfbrap1/Mapk1/Stab2/Bcar1/Nfatc1/Ptpn11/Nfatc3/Abca1/Camk2g/Dnmt3a/Dock1/Rab5a/Rxra/Slc16a1/Vps18/Atp2a1/Nr1h2/Arnt/Mapk14/S1pr1/Hif1a/Mapkapk2/Megf11/Sirt1/Xkr6/Cx3cl1/Adam9/Rab7/Ano6/Map2k1/Tyro3/Creb1/Slc66a1/Sphk2/Itgav/Crk/Lrp1/Adam17/Sirpb1b/Epo/Xkr7/Sphk1/Ptgs2/Camk2d/Mertk/Cx3cr1/Dusp8/Sirpb1a/Thbs1/Havcr1/Gas6/Atp11a/Dusp7/S…
mmu	gseaGO	BP	GO:0048813	dendrite morphogenesis	191	0.503057	1.54405	9.59686e-05	0.00276015	0.00228331	9261	tags=57%, list=29%, signal=40%	Wasl/Cux1/Rac1/Nrp1/Atp7a/Rere/Chrnb2/Caprin1/Mink1/Ss18l1/Tanc2/Afdn/Met/Robo1/Nedd4/Gsk3b/Mapk8/Numb/Kidins220/Arhgap44/Tbc1d24/Farp1/Rapgef2/Dip2a/Rbfox2/Grip1/Trak2/Abi1/Abl2/Sipa1l1/Btbd3/Fbxo31/Ephb2/Phactr1/Hdac6/Ankrd27/Klf7/Mef2a/Gorasp1/Arc/Trak1/Dvl1/Rap2a/Kalrn/Ptprf/Slc11a2/Lrp8/Shank3/Prex2/Anapc2/Abi3bp/Dact1/Abitram/Ache/Nsmf/Tnik/Pias2/Lzts3/Epha5/Nlgn1/Kndc1/Cit/Abi2/Cask/Pdlim5…
mmu	gseaGO	BP	GO:0001764	neuron migration	206	0.5011	1.54561	9.64528e-05	0.00276476	0.00228713	9587	tags=51%, list=30%, signal=36%	Crkl/Kif26a/Zmiz1/Fkrp/Rac1/Mrtfb/Apbb2/Nrp1/Lhx6/Met/Nav1/Ulk1/Gsk3b/Large1/Sema6a/Mapk8/Plxna1/Tbc1d24/Dab2ip/Sh3rf1/Mark2/Rapgef2/Nrp2/Nr2f2/Lrp12/Fbxo31/Phactr1/Zfp609/Bbs1/Celsr1/Neo1/Cxcl12/Cck/Arhgap32/Satb2/Tbx20/Prkg1/Lrig2/Acap3/Celsr3/Tyro3/Stat3/Alkbh1/Gata2/Ntng2/Zswim6/Mrtfa/Ndel1/Dab1/Nsmf/Crk/Il1r1/Igsf10/Ulk4/Adam17/Gpr173/Abi2/Mapk8ip3/Dcc/Pou4f1/Cdk5r1/Ntrk2/Pitx2/Foxg1/Unk/Gja…
mmu	gseaGO	BP	GO:0032639	TRAIL production	26	-0.759788	-1.99126	0.000102952	0.00292165	0.00241692	4846	tags=54%, list=15%, signal=46%	H2-Bl/H2-T3/H2-Q7/H2-Q4/H2-Q6/H2-Q1/H2-D1/H2-T-ps/H2-K1/H2-Q10/H2-T22/H2-T23/H2-T10/H2-Q2
mmu	gseaGO	BP	GO:0032679	regulation of TRAIL production	26	-0.759788	-1.99126	0.000102952	0.00292165	0.00241692	4846	tags=54%, list=15%, signal=46%	H2-Bl/H2-T3/H2-Q7/H2-Q4/H2-Q6/H2-Q1/H2-D1/H2-T-ps/H2-K1/H2-Q10/H2-T22/H2-T23/H2-T10/H2-Q2
mmu	gseaGO	BP	GO:0032759	positive regulation of TRAIL production	26	-0.759788	-1.99126	0.000102952	0.00292165	0.00241692	4846	tags=54%, list=15%, signal=46%	H2-Bl/H2-T3/H2-Q7/H2-Q4/H2-Q6/H2-Q1/H2-D1/H2-T-ps/H2-K1/H2-Q10/H2-T22/H2-T23/H2-T10/H2-Q2
mmu	gseaGO	BP	GO:0002866	positive regulation of acute inflammatory response to antigenic stimulus	36	-0.665043	-1.87135	0.000105334	0.0029332	0.00242647	4959	tags=53%, list=15%, signal=45%	Fcgr1/Fcer1g/Ighg2b/Cnr1/H2-Bl/H2-T3/H2-Q7/H2-Q4/H2-Q6/H2-Q1/H2-D1/H2-T-ps/H2-K1/H2-Q10/H2-T22/H2-T23/H2-T10/H2-Q2/Park7
mmu	gseaGO	BP	GO:0001570	vasculogenesis	99	0.565227	1.63191	0.000105209	0.0029332	0.00242647	7726	tags=55%, list=24%, signal=42%	Eng/Zmiz1/Zfp36l1/Nrp1/Amot/Sgpl1/Tek/Enpp1/Foxf1/Smo/Rapgef2/Wt1/Yap1/Notch1/Tgfbr3/Smarca4/Epha2/Rin2/Tgfbr2/Kdr/Fgfr2/Brpf1/Tbx20/Heg1/Qki/Cited2/Pbrm1/Myocd/Junb/Has2/Epo/Prok2/Hoxa13/Fzd4/Spred1/Ntrk2/Pitx2/Pdgfrb/Ceacam1/Tmem100/Cav1/Gata4/Zfpm2/Cited1/Tie1/Sox17/Tiparp/Gjc1/Wars2/Rasip1/Fgfr1/Hhex/Apela/Cripto
mmu	gseaGO	BP	GO:0048565	digestive tract development	129	0.542735	1.60985	0.00010519	0.0029332	0.00242647	6382	tags=49%, list=20%, signal=39%	Crkl/Lgr4/Fat4/Ext1/Foxp4/Smad3/Dnaaf1/Clmp/Il6st/Cobl/Tcf7/Tcf7l2/Foxf1/Smo/Yap1/Notch1/Pdgfra/Gata6/Fzd5/Egfr/Nphp3/Percc1/Dchs1/Klf5/Fgfr2/Hif1a/Nodal/Vangl2/Gli2/Rb1/Pcsk5/Vps52/Alx4/Six2/Shox2/Dact1/Nckap1/Sfrp1/Id2/Ccdc103/Hnf1b/Sall1/Myocd/Yipf6/Dicer1/Foxl1/Mixl1/Hoxa13/Ednrb/Smad2/Pitx2/Megf8/Epb41l5/Sox9/Gata4/Kcnq1/Zic3/Kit/Fgfr3/Sav1/Sox17/Stx2/Prdm1
mmu	gseaGO	MF	GO:0008514	organic anion transmembrane transporter activity	248	0.478487	1.49333	0.00010542	0.0029332	0.00242647	10040	tags=54%, list=31%, signal=38%	Slc25a18/Slc7a2/Slc25a42/Slc35b4/Slc4a4/Slc36a1/Slc4a5/Slc38a10/Slc38a7/Slc33a1/Slc17a5/Slc23a2/Lrrc8a/Slc36a4/Slc6a9/Slc39a14/Slc16a1/Slc25a15/Slc25a16/Slc6a6/Slc26a11/Slc19a1/Slc6a8/Slco1a6/Slc38a2/Slc44a4/Slc25a22/Slc16a6/Slc16a14/Abcc2/Slc25a31/Slc4a7/Cftr/Slc39a8/Slc25a47/Slc16a10/Slc4a2/Slc6a20b/Slc39a10/Slc7a3/Slc35d1/Slc1a7/Slc4a9/Slc13a5/Slc43a2/Slc66a1/Abcc5/Slc17a9/Slc35d2/Slc10a5/Slc2…
mmu	gseaGO	BP	GO:0019730	antimicrobial humoral response	193	-0.402074	-1.44027	0.000104668	0.0029332	0.00242647	3613	tags=20%, list=11%, signal=18%	H2-Q7/Cxcl9/H2-Q4/Leap2/Gapdh/H2-Q6/Rpl39/H2-Q1/Rps19/H2-D1/Colec11/Igha/Spon2/B2m/Ccl17/H2-T-ps/H2-K1/H2-Q10/H2-T22/Wfdc12/H2-T23/Ccl25/H2-T10/Ccl21a/Ccl1/H2-Q2/Fau/Rpl30/Dmbt1/Wfdc15b/Pla2g1b/Bpifa1/Defa17/Reg3d/Defa29/Defa42/Reg1/Rarres2/Romo1
mmu	gseaGO	MF	GO:0061629	RNA polymerase II-specific DNA-binding transcription factor binding	380	0.444451	1.42203	0.000105187	0.0029332	0.00242647	8497	tags=50%, list=26%, signal=37%	Cpne1/Crkl/Wipi1/Actn4/Arid1a/Ep300/Chd4/Tacc1/Zbtb7a/Epas1/Ncor2/Notch2/Ncoa1/Sp1/Mta1/Hdac4/Zfpm1/Arrb1/Ncoa2/Smad3/Hnf4a/Taf4/Asxl1/Prox1/Atf2/Tead3/Gsk3b/Sin3a/Ets1/Lcor/Mta2/Crebbp/Nfatc1/Foxp1/Med13/Tcf7l2/Dnmt3a/Trib1/Nsd1/Mef2d/Strn/Rxra/Med16/Tob2/Smarca4/Smad4/Taf6/Gas2l1/Rad23b/Gata6/Nr1h2/Med25/Ubxn7/Ets2/Dcaf1/Trp53bp2/Pkn1/Arnt/Kdm5d/Mapk14/Bbs1/Dot1l/Nrip1/Med1/Sox2/Kdm3a/Tbx3/Dtx3…
mmu	gseaGO	BP	GO:0045446	endothelial cell differentiation	118	0.545347	1.60371	0.000106135	0.00293475	0.00242776	9192	tags=65%, list=29%, signal=46%	Tjp1/Acvr1/Afdn/Met/Fzd1/Bmp4/Prox1/Arhgef26/Kdm6b/Clic4/Marveld2/Zeb1/Rapgef2/Vcl/Notch1/Ppp1r16b/Smad4/Nr2f2/Tjp2/Mesp1/Kdr/S1pr2/Jag1/Pde2a/Bmpr2/Ednra/Pde2a/Heg1/Etv2/Col18a1/Vezf1/Cdh5/Rapgef1/Pdpn/Pbrm1/Tgfbr1/Dicer1/Prok2/Hoxa13/Foxj2/Ednrb/Fzd4/Bmp6/Fstl1/Vhl/Robo4/Stc1/Plcb1/Ceacam1/Akap11/Tmem100/Pde4d/Tie1/Rapgef3/Sox17/Il1b/Add1/Tnf/Hpse/Nrg1/Tjp3/Dmd/Tnfrsf1a/Apold1/Rdx/Rbpj/Cxcr4/Bt…
mmu	gseaGO	CC	GO:0005681	spliceosomal complex	216	-0.401536	-1.45587	0.000106162	0.00293475	0.00242776	5332	tags=43%, list=17%, signal=36%	Ctnnbl1/Rnf113a2/Hnrnpa3/Tra2a/Snrnp48/Luc7l/Prpf40b/Prpf40a/Snrpa/Cactin/Htatsf1/Ik/Snrnp40/Wbp4/Cwf19l1/Mfap1b/Lsm2/Rheb/Crnkl1/Snrpg/Magoh/Tssc4/Rbmxl1/Prpf31/Snw1/Lsm8/Ppil1/Cdc5l/Dnajc17/Lsm3/Cirbp/Snrpa1/Ppp1r8/Prpf38a/Hnrnpc/Luc7l3/Scnm1/Hnrnpa2b1/Clns1a/Syf2/Sf3b2/Cript/Sart1/Cwc27/Snrpf/Smu1/Txnl4a/Snrpd1/Sf3a3/Alyref/Rbm17/Lsm4/BC005624/Snu13/Ncl/Zcrb1/Phf5a/Ppie/Alyref2/Pdcd7/Snrnp25/S…
mmu	gseaGO	BP	GO:1902895	positive regulation of miRNA transcription	53	0.654221	1.73689	0.000108014	0.00296674	0.00245421	9108	tags=75%, list=28%, signal=54%	Mrtfb/Smad6/Smad3/Bmp4/Ets1/Bmp2/Tead1/Wt1/Ctcf/Smarca4/Smad4/Nr1h2/Egfr/Klf5/Hif1a/Srebf2/Stat3/Bmpr1a/Gata2/Mrtfa/Tgfbr1/Fosl1/Myocd/Myc/Egr1/Foxo3/Jun/Fos/Klf4/Tnf/Ngfr/Rela/Pparg/Smad1/Nr3c1/Nfkb1/Tgfb2/Il10/Myb/Apln
mmu	gseaGO	BP	GO:0055017	cardiac muscle tissue growth	116	0.550956	1.61764	0.000107753	0.00296674	0.00245421	7962	tags=55%, list=25%, signal=42%	Akap6/Mtor/Ep300/Yy1/Arid2/Sorbs2/Akap13/Mapk1/Gsk3b/Foxp1/Cxadr/Rxra/Ccm2l/Yap1/Notch1/Tgfbr3/2810429I04Rik/Gata6/Vgll4/Tgfbr2/Mapk14/S1pr1/Fgfr2/Ppara/Map2k4/Gsk3a/Tbx20/Ccn4/Heg1/Sirt1/Cited2/Sirt6/Bmpr1a/Tgfbr1/Tbx1/Foxc1/Adra1a/Myocd/Jarid2/Dipk2a/Ang2/Cav3/Camk2d/Pdlim5/Apc/Gja1/Gata4/Zfpm2/Rbm10/Ncam1/Pim1/Sav1/Nrg1/Edn1/Prkar1a/Hamp/Mef2c/Fgfr1/Tbx2/Bmp10/Smad1/Nr3c1/Rbpj/Rxrb
mmu	gseaGO	CC	GO:0005753	mitochondrial proton-transporting ATP synthase complex	17	-0.871407	-2.06631	0.000109069	0.00297187	0.00245846	4046	tags=94%, list=13%, signal=82%	Atp5f1a/Atp5f1c/Atp5mc2/Atp5pf/Atp5mc1/Atp5f1d/Atp5mc3/Atp5pb/Atp5mf/Atp5mk/Atp5f1e/Atp5po/Atp5me/Atp5mj/Atp5mg/Atp5pd
mmu	gseaGO	BP	GO:0045765	regulation of angiogenesis	307	0.454368	1.43698	0.000108947	0.00297187	0.00245846	8389	tags=50%, list=26%, signal=38%	Aqp1/Jcad/Eng/Tjp1/Ago2/Stard13/Pxn/Jak1/Agtr1a/Atp2b4/Flcn/Vash1/Sp1/Nrp1/Sh2b3/Amot/Hyal1/Nf1/Abl1/Xbp1/Atf2/Epn2/Ets1/Sema6a/Adam12/Tek/Gab1/Adgra2/Dab2ip/Sash1/Stim1/Tafa5/Tcf4/Pak4/Ppp1r16b/Flt1/Col4a2/Epha2/Hgs/Gata6/Plcg1/Vegfc/Tgfbr2/Itga5/Itgb2l/Plk2/Kdr/Egln1/Ptprm/Hif1a/Nodal/Pik3cb/Sirt1/Sema5a/Rhoj/Ctsh/Sirt6/F3/Fut1/Hgf/Stat3/Nras/Cdh5/Gata2/Or10j5/Tspan18/Shc1/Hipk2/Nfe2l2/Foxc1/Ad…
mmu	gseaGO	BP	GO:0016311	dephosphorylation	330	0.452129	1.43491	0.000109244	0.00297187	0.00245846	9709	tags=55%, list=30%, signal=38%	Mtmr4/Ssh2/Ppm1l/Ppp4r1/Ppp1r2/Mtmr1/Dusp3/Dusp4/Ptpn14/Smpd1/Ppp2ca/Htt/Tns3/Smad3/Ppp2r5e/Dusp16/Akap1/Mtmr3/Plpp3/Ppm1d/Ptprn2/Eya3/Bmp2/Fbxw11/Ppp2r1b/Mtmr2/Ptpn11/Phlpp2/Ptpn3/Ppm1f/Pptc7/Ssh1/Ptpra/Ppp3cb/Ptprb/Ptpn9/Ppp1r16b/Ppp6r3/Ptpn13/Ptbp1/Tsc1/Chp1/Ctdspl2/Phlpp1/Ambra1/Gna12/Bag4/Ctdsp2/Synj2/Synj1/Inppl1/Ppp6r2/Ppp2cb/Ppp6r1/Acp2/Adora1/Plpp1/Dusp11/Ppp2r5b/Ppp2r5c/Ptprm/Itga1/Ptpr…
mmu	gseaGO	MF	GO:0030881	beta-2-microglobulin binding	28	-0.738811	-1.96851	0.00011749	0.00318602	0.00263562	4846	tags=54%, list=15%, signal=46%	H2-Bl/H2-T3/H2-Q7/H2-Q4/H2-Q6/H2-Q1/Fcgrt/H2-D1/H2-T-ps/H2-K1/H2-Q10/H2-T22/H2-T23/H2-T10/H2-Q2
mmu	gseaGO	BP	GO:0035904	aorta development	74	0.602915	1.67682	0.000120267	0.00324524	0.00268461	9183	tags=65%, list=29%, signal=47%	Eng/Ephb4/Ap2b1/Smad6/Kat6a/Robo1/Prox1/Dnm2/Enpp1/Nprl3/Mylk/Efnb2/Notch1/Smarca4/Robo2/Prickle1/Tgfbr2/Hectd1/Jag1/Pde2a/Sufu/Chrd/Chd7/Ednra/Pde2a/Bmpr1a/Tbx1/Lrp1/Lox/Sox4/Eya1/Lrp2/Pdgfrb/Gla/Adamts9/Dll4/Ndst1/Prdm1/Ngfr/Fkbp10/Tbx2/Rbpj/Cxcr4/Plxnd1/Cntrl/Col3a1/Tgfb2/Gaa/Hey1
mmu	gseaGO	BP	GO:0009798	axis specification	102	0.568009	1.64408	0.000120433	0.00324524	0.00268461	5965	tags=44%, list=19%, signal=36%	Frs2/Notch2/Smad6/Bmp4/Lrp6/Tcf7l1/Cobl/Smo/Foxa2/Wt1/Kdm6a/Notch1/Smad4/Ptch1/Lefty1/Ski/Prickle1/Ets2/Mesp1/Fzd5/Senp2/Tbx3/Pgap1/Nodal/Chrd/Cited2/Axin1/Six2/Nckap1/Bmpr1a/Sfrp1/Stil/Ripply1/Vax2/Smad2/Apc/Pld6/Arl13b/Stc1/Pitx2/Ttc8/Epb41l5/Wls/Cited1/Zic3
mmu	gseaKEGG	NA	mmu04933	AGE-RAGE signaling pathway in diabetic complications - Mus musculus (house mouse)	101	0.552083	1.59812	0.000416187	0.0033295	0.00200707	10374	tags=75%, list=32%, signal=51%	Diaph1/Pik3r2/Rac1/Agtr1a/Prkce/Plce1/Smad3/Stat5a/Mapk1/Cdkn1b/Mapk8/Fn1/Nfatc1/Smad4/Col4a2/Plcg1/Vegfc/Tgfbr2/Mapk14/Foxo1/Pik3cb/F3/Stat3/Plcb3/Akt1/Nras/Thbd/Tgfbr1/Col4a1/Il6/Nos3/Akt2/Col4a6/Egr1/Smad2/Pik3r3/Sele/Plcb1/Serpine1/Plcb4/Jun/Akt3/Il1a/Pim1/Il1b/Tnf/Ccl2/Vegfb/Pik3r3/Edn1/Prkca/Stat5b/Rela/Mapk10/Col1a1/Kras/Jak2/Nfkb1/Col1a2/Icam1/Col3a1/Tgfb2/Prkcd/Mapk9/Vegfa/Mapk13/Mapk12/…
mmu	gseaKEGG	NA	mmu04620	Toll-like receptor signaling pathway - Mus musculus (house mouse)	103	0.547755	1.58914	0.000409547	0.0033295	0.00200707	8474	tags=56%, list=26%, signal=41%	Pik3r2/Tollip/Jak1/Rac1/Ifnar1/Irak1/Tirap/Tyk2/Mapk1/Mapk8/Fadd/Traf6/Map3k7/Ripk1/Mapk14/Traf3/Map2k7/Pik3cb/Map2k4/Tlr6/Map2k1/Tlr5/Akt1/Ticam1/Stat2/Ikbkg/Il6/Akt2/Lbp/Ifnb1/Ccl3/Cd14/Pik3r3/Il12a/Ikbke/Jun/Fos/Irak4/Akt3/Spp1/Ccl4/Il1b/Tlr4/Tnf/Chuk/Pik3r3/Map3k8/Rela/Ctsk/Tlr8/Tlr1/Mapk10/Casp8/Tbk1/Nfkb1/Nfkbia/Tlr2/Tlr9
mmu	gseaGO	BP	GO:0002478	antigen processing and presentation of exogenous peptide antigen	52	-0.594809	-1.7911	0.000128824	0.00346042	0.00286261	6058	tags=63%, list=19%, signal=52%	H2-Oa/H2-Ob/H2-M3/Fcgr1/Fcer1g/Ctss/Unc93b1/H2-Bl/H2-T3/Ifi30/H2-Ea/H2-DMb1/Tapbp/H2-Q7/H2-Q4/H2-DMb2/H2-Aa/H2-Q6/H2-DMa/Tap2/H2-Ab1/H2-Q1/H2-Eb1/H2-D1/Cd74/B2m/H2-T-ps/H2-K1/H2-Q10/H2-T22/H2-T23/H2-T10/H2-Q2
mmu	gseaGO	BP	GO:0045444	fat cell differentiation	268	0.462961	1.45187	0.000132945	0.00354879	0.00293572	9037	tags=54%, list=28%, signal=39%	Carm1/Rreb1/Mtor/Zfp36l1/Trim32/Ep300/Zbtb7a/Mex3c/Ncor2/Pias1/Flcn/Smad6/Tbl1xr1/Wdfy2/Adgrf5/Smad3/Tmem64/Asxl1/Osbpl11/Xbp1/Lrp6/Atf2/Fermt2/Gsk3b/Bmp2/Zbtb16/Eif2ak3/Enpp1/Kcnj8/Tcf7l2/Fndc3b/Asxl2/Zfp36l2/Yap1/Mecom/Wwtr1/Pdgfra/Trio/Zfp423/Hdac6/Mapk14/Senp2/Bbs1/Fto/Med1/Zbtb7b/Jag1/Foxo1/Klf5/Fbxo9/Nr4a1/Retreg1/Fam120b/Fbn1/Sort1/Ccn4/Sirt1/Ucp1/Trib3/Axin1/Tbl1x/Sirt6/Dact1/Ctbp2/Socs7/…
mmu	gseaGO	BP	GO:0070482	response to oxygen levels	319	0.452359	1.43276	0.000132824	0.00354879	0.00293572	7390	tags=38%, list=23%, signal=30%	Itpr1/Aqp1/Eng/Mtor/Zfp36l1/Ep300/Tbl2/Prkce/Epas1/Plk3/Atp6v0a2/Chrnb2/Tm9sf4/Smad3/Limd1/Nf1/Atf2/Ado/Hp1bp3/Bmp2/Tek/Nfatc3/Alkbh5/Camk2g/Kcnj8/Dnmt3a/Kdm6a/Notch1/Hyou1/Flt1/Smad4/Tsc1/Cpeb4/Gata6/Slc9a1/Vegfc/Cbfa2t3/Arnt/Kdr/Egln1/Adora1/Ece1/Sox2/Foxo1/Rptor/Hif1a/Pik3cb/Ednra/Ppara/Npepps/Cpeb2/Sirt1/Usp19/Cited2/Gucy1b1/Slc11a2/Rest/Loxl2/Map2k1/Stat3/Akt1/Pdpn/Cpeb1/Fndc1/Rora/Itpr2/Atp…
mmu	gseaGO	BP	GO:2000630	positive regulation of miRNA metabolic process	59	0.632594	1.70647	0.00013356	0.00355412	0.00294013	9108	tags=71%, list=28%, signal=51%	Mrtfb/Smad6/Smad3/Bmp4/Ets1/Bmp2/Tead1/Wt1/Ctcf/Smarca4/Smad4/Nr1h2/Egfr/Klf5/Hif1a/Srebf2/Stat3/Bmpr1a/Gata2/Mrtfa/Tgfbr1/Fosl1/Myocd/Myc/Dicer1/Egr1/Foxo3/Zc3h12a/Jun/Fos/Klf4/Tnf/Ngfr/Rela/Pparg/Smad1/Nr3c1/Nfkb1/Tgfb2/Il10/Myb/Apln
mmu	gseaKEGG	NA	mmu04722	Neurotrophin signaling pathway - Mus musculus (house mouse)	121	0.52794	1.55698	0.000478429	0.00374045	0.0022548	9622	tags=67%, list=30%, signal=47%	Frs2/Rps6ka1/Crkl/Pik3r2/Map3k3/Rps6ka2/Pdpk1/Rac1/Map3k5/Irak1/Sh2b3/Abl1/Mapk1/Gsk3b/Mapk8/Kidins220/Ptpn11/Gab1/Camk2g/Prdm4/Irak2/Traf6/Sos2/Plcg1/Mapk14/Sh2b1/Map3k1/Zfp110/Sos1/Mapkapk2/Map2k7/Pik3cb/Sort1/Irs1/Map2k1/Akt1/Nras/Rapgef1/Braf/Rps6ka5/Calm1/Shc1/Crk/Rps6ka3/Akt2/Calm4/Foxo3/Maged1/Camk2d/Irak3/Pik3r3/Ntrk2/Sh2b2/Grb2/Ntf3/Jun/Irak4/Akt3/Ntrk1/Psen1/Pik3r3/Mapk7/Ngfr/Rela/Rps6k…
mmu	gseaGO	BP	GO:0002370	natural killer cell cytokine production	32	-0.708854	-1.94281	0.000143303	0.00375882	0.00310946	4846	tags=47%, list=15%, signal=40%	H2-Bl/H2-T3/Cd96/H2-Q7/H2-Q4/H2-Q6/H2-Q1/H2-D1/H2-T-ps/H2-K1/H2-Q10/H2-T22/H2-T23/H2-T10/H2-Q2
mmu	gseaGO	BP	GO:0002727	regulation of natural killer cell cytokine production	32	-0.708854	-1.94281	0.000143303	0.00375882	0.00310946	4846	tags=47%, list=15%, signal=40%	H2-Bl/H2-T3/Cd96/H2-Q7/H2-Q4/H2-Q6/H2-Q1/H2-D1/H2-T-ps/H2-K1/H2-Q10/H2-T22/H2-T23/H2-T10/H2-Q2
mmu	gseaGO	MF	GO:0051082	unfolded protein binding	87	-0.514108	-1.66217	0.000143893	0.00375882	0.00310946	4606	tags=43%, list=14%, signal=37%	Dnajb6/Npm1/Hspa9/Tcp1/Ptges3/Mkks/Erlec1/Cdc37/Cct5/Aip/Hsp90b1/Grpel1/Hspa1b/Hsp90aa1/Cct6a/Trap1/Pdrg1/Dnajb2/Naca/Pfdn4/Pfdn1/Ndufaf1/Cct8/Cryab/Cct7/Pfdn6/Ssu2/Nudc/Hspb1/Cct3/Hspb6/Nudcd3/Pfdn5/Hsp90ab1/Hspe1/Pet100/Pfdn2
mmu	gseaGO	BP	GO:0072006	nephron development	162	0.515226	1.56092	0.00014368	0.00375882	0.00310946	10450	tags=65%, list=33%, signal=44%	Aqp1/Lgr4/Fat4/Actn4/Mpv17/Agtr1a/Notch2/Ext1/Plce1/Sec61a1/Ctnnd1/Asxl1/Bmp4/Il6ra/Bmp2/Tek/Kif26b/Smo/Wt1/Klhl3/Nid1/Hs2st1/Yap1/Notch1/Wwtr1/Smad4/Pdgfra/Ptch1/Hs3st3a1/Tfap2a/Dlg1/Jag1/Dchs1/Mtss1/Vangl2/Ednra/Wnt2b/Six2/Irx3/Hnf1b/Enpep/Foxc1/Cfh/Sall1/Myc/Adamts16/Irx2/Gdnf/Eya1/Hoxd11/Egr1/Ret/Maged1/Ednrb/Six4/Sox8/Lif/Gzf1/Hs3st3b1/Wnt9b/Ilk/Pdgfrb/Greb1l/Pspn/Sox9/Cited1/Lamb2/Dchs2/Ser…
mmu	gseaGO	BP	GO:0071826	protein-RNA complex organization	177	-0.423782	-1.50264	0.000142136	0.00375882	0.00310946	4408	tags=39%, list=14%, signal=34%	Ythdc1/Lsm2/Eif2s2/Tarbp2/Ptges3/Crnkl1/Snrpg/Pih1d1/Tssc4/Brix1/Prpf31/Nol3/Polr2d/Dnajc17/Hsp90aa1/Rrs1/Mdn1/Rplp0/Eif3d/Ruvbl2/Gemin8/Mcts1/Luc7l3/Znhit6/Clns1a/Rps27l/Rps19/Mrps7/Rpf2/Snrpf/Snrpd1/Rps14/Ruvbl1/Sf3a3/Rpl6/Rpl11/Lsm4/Ncbp1/Mrto4/Snu13/Snrpb/Prkra/Gemin6/Rps6-ps4/Rps27/Rpsa/Rpl23a/Mrpl20/Snrpd3/Aar2/Rps5/Fau/Rps6/Rps28/Snrpe/Rps25/Snrpd2/Mrm2/Gemin7/Dhx30/Rpl24/Mcts2/Pwp2/Usp4/V…
mmu	gseaGO	BP	GO:0043491	phosphatidylinositol 3-kinase/protein kinase B signal transduction	313	0.450766	1.42735	0.000142634	0.00375882	0.00310946	7261	tags=46%, list=23%, signal=36%	Cpne1/Pik3r2/Eng/Specc1l/Rara/C1qtnf1/Insr/Mtor/Zfp36l1/Fkrp/Ep300/Kbtbd2/Htr2b/Rac1/Sesn2/Plk3/Ppp2ca/Flcn/Extl3/Hyal2/Atg14/Vav2/Prr5l/Sh2b3/Nf1/Nedd4/Xbp1/Fermt2/Gsk3b/Otud3/Fn1/Tek/Hnf1a/Rictor/Tcf7l2/Dab2ip/Myorg/Pik3ap1/Ppp1r16b/Flt1/Ptpn13/Epha2/Erbb3/Maz/Ror1/Phlpp1/Bag4/Igf1r/Dlg1/Egfr/Kdr/Nrxn1/Rubcn/Cxcl12/Gcnt2/Erfe/Pik3cb/Ppara/Hmga1/Fbxl2/Sirt1/Dag1/Egf/Cx3cl1/Itsn1/Sema5a/Irs2/Irs1…
mmu	gseaGO	BP	GO:0030099	myeloid cell differentiation	471	0.422887	1.36486	0.000144584	0.00376537	0.00311487	8900	tags=51%, list=28%, signal=37%	Vps33a/Rara/Mtor/Zfp36l1/Kat7/Ccr1l1/Ep300/Brd1/Pknox1/Zbtb7a/Epas1/Notch2/Sp1/Rcor1/Zfpm1/Kat6a/Tirap/Adgrf5/Sh2b3/Smad5/Tmem64/Ltbr/Nf1/Stat5a/Bap1/Bmp4/Gsk3b/Ets1/Maf/Sox6/Wasf2/Large1/Pias3/Bmp2/Senp1/Kmt2e/Itpkb/Zbtb16/Nfatc1/Enpp1/Ptpn11/Foxp1/Fadd/Klf1/Trib1/Rbfox2/Rbm15/Asxl2/Klf10/Farp2/Abi1/Tgfbr3/Tmod3/Tob2/Smarca4/Traf6/Cdc73/Epha2/Tjp2/Gas2l1/Ripk1/Acvr1b/Tgfbr2/Cbfa2t3/Mapk14/Fech/M…
mmu	gseaGO	BP	GO:0099003	vesicle-mediated transport in synapse	269	0.467457	1.46674	0.00014521	0.00377016	0.00311884	8525	tags=53%, list=27%, signal=39%	Diaph1/Rnf216/Mff/Snap29/Pip5k1c/P2ry2/Atp2a2/Cyfip1/Ap2b1/Syt7/Dnajc5/Ap2a1/Ap3d1/Prepl/Ston1/Nedd4/Iqsec1/Erc1/Numb/Dgkq/Dnm2/Dennd1a/Tbc1d24/Brsk1/Rab3gap1/Stxbp5/Cadps2/Clcn3/Ppp3cb/Grip1/Efnb2/Rab5a/Atp6v0a1/Btbd9/Vps18/Aak1/Stx1b/Snap23/Necap1/Syde1/Tprg1l/Ap2a2/Caly/Synj2/Synj1/Cacna1e/Nrxn1/Arc/Dvl1/Ncs1/Sv2a/Cplx2/Itsn1/Rab8a/Git1/Sh3gl3/Fcho2/Ctbp2/Usp46/Braf/Stx19/Git2/Vamp2/Atp6v1a/Sp…
mmu	gseaGO	BP	GO:0002428	antigen processing and presentation of peptide antigen via MHC class Ib	40	-0.643927	-1.8474	0.000148246	0.00383732	0.0031744	3613	tags=45%, list=11%, signal=40%	H2-Bl/H2-T3/H2-Q7/H2-Q4/H2-Q6/Tap2/H2-Q1/H2-D1/H2-T26/H2-T27/B2m/H2-T-ps/H2-K1/H2-Q10/H2-T22/H2-T23/H2-T10/H2-Q2
mmu	gseaGO	BP	GO:0009612	response to mechanical stimulus	189	0.500929	1.53629	0.000149093	0.00384759	0.00318289	8563	tags=42%, list=27%, signal=31%	Aqp1/Bace1/Rac1/Htt/Pkd2/Plec/Gsk3b/Large1/Etv1/Mapk8/Ptpn11/Atp1a1/Abl2/Pkdrej/Pdzd7/Slc9a1/Pkd1/Mapk14/Nrxn1/Sox2/Cxcl12/Pde2a/Ednra/Pde2a/Dag1/Scn10a/Kcna1/Shank3/Rest/Tmem150c/Ripor2/Akt1/Scx/Ttn/Nos3/Pawr/Myc/Atat1/Ankrd23/Col11a1/Tmc1/Grin2b/Trpa1/Scn11a/Slc12a2/Jup/Cav3/P2rx3/Sox9/Cav1/Gata4/Thbs1/Jun/Kcnq1/Gfi1/Fos/Slc8a1/Kit/Ankrd2/Ntrk1/Tlr4/Tnf/Chuk/Kcnk4/Slitrk6/Cacnb3/Dmd/Htr7/Kcnq3/…
mmu	gseaGO	BP	GO:1901342	regulation of vasculature development	311	0.452989	1.43434	0.000149867	0.00385593	0.00318979	8389	tags=50%, list=26%, signal=37%	Aqp1/Jcad/Eng/Tjp1/Ago2/Stard13/Pxn/Jak1/Agtr1a/Atp2b4/Flcn/Vash1/Sp1/Nrp1/Sh2b3/Amot/Hyal1/Nf1/Abl1/Xbp1/Atf2/Epn2/Ets1/Sema6a/Adam12/Tek/Gab1/Adgra2/Dab2ip/Sash1/Stim1/Tafa5/Tcf4/Pak4/Ppp1r16b/Flt1/Col4a2/Epha2/Hgs/Gata6/Plcg1/Vegfc/Tgfbr2/Itga5/Itgb2l/Plk2/Kdr/Egln1/Ptprm/Hif1a/Nodal/Pik3cb/Sirt1/Sema5a/Rhoj/Ctsh/Sirt6/F3/Fut1/Hgf/Stat3/Nras/Cdh5/Gata2/Or10j5/Tspan18/Shc1/Hipk2/Nfe2l2/Foxc1/Ad…
mmu	gseaGO	BP	GO:0006805	xenobiotic metabolic process	128	-0.455643	-1.56133	0.000152438	0.00391028	0.00323475	6297	tags=51%, list=20%, signal=41%	Sult2a2/Sult2a5/Cyp2c69/Cyp2b9/Cyp2b13/Cyp2c40/Cyp2c38/Cyp3a41a/Nos1/Cyp2b10/Cyp2c54/Sult1a1/Cyp2f2/Cyp2t4/Ugt2b5/Ugt1a1/Cyp2d10/Cyp2d9/Cyp2c37/Cyp3a16/Sult2a8/Cyp2j5/Gstp3/Cyp2g1/Tpmt/Cyp2c50/Cyp2c68/Acaa1b/Cbr1/Cyp1a2/Aip/Cyp2j6/Gstm7/Cyp3a11/Sult1b1/Cyp2d22/Cyp26a1/Cyp2c29/Cyp2c70/Cyp2a5/Cyp2c67/Fmo1/Fmo5/Gstt1/Cyp2s1/Rorc/Gstm2/Gsto1/Gsto2/Gstm5/Gstp2/Gsta3/Akr1c12/Gstm4/Guk1/Gstp1/Gsta1/Abcb…
mmu	gseaGO	BP	GO:0070085	glycosylation	224	0.481055	1.4922	0.000153484	0.00392118	0.00324377	8810	tags=56%, list=27%, signal=41%	Galnt2/Cog6/Mgat2/Cln5/Ube2j1/B3gnt2/Fkrp/Rpn1/Tet3/Golga2/Stt3b/Extl3/Ext1/Cog7/Gfpt1/Npc1/Large1/Mlec/Pomk/Cog2/Stt3a/Xxylt1/B3gnt9/Srd5a3/Trak2/Rft1/Dpagt1/Galnt4/B4galt5/Chp1/Tmtc4/Alg11/Uggt1/B3gnt4/Dpy19l1/Alg10b/Pomt2/Pomgnt1/Extl1/Ext2/St6gal1/Gorasp1/Gcnt2/Alg12/Slc39a8/B4galnt1/Mgat1/Mgat5/St3gal1/Tmtc2/Alg2/Tmtc3/St3gal4/St8sia2/Eogt/Dpy19l2/Tmtc1/Derl3/Fut11/Fut1/Crppa/B4galt1/Fut2/B3…
mmu	gseaGO	BP	GO:0006338	chromatin remodeling	483	0.423182	1.3669	0.000153781	0.00392118	0.00324377	7214	tags=41%, list=22%, signal=32%	Brd4/Tti1/Dyrk1a/Phf2/Arid1a/Cecr2/Kat7/Ep300/Chd4/Wac/Tet3/Zbtb7a/Zfp335/Tada2b/Arid1b/Baz2a/Mta1/Hdac4/Atf7ip/Rere/Ubn1/Kat6a/Yy1/Arid2/Gatad2b/Ttf1/Ubr2/Glyr1/Phf20/Pphln1/Spty2d1/Gatad2a/Atf2/Ppm1d/Gsk3b/Kdm2b/Sin3a/Hp1bp3/Kdm6b/Kmt2a/Lcor/Pcgf3/Tspyl1/Mta2/Hnf1a/Kat6b/Kdm2a/Bicral/Smarcc2/Klf1/Kat5/Nfrkb/Kmt5b/Dnmt3a/Kansl3/Kansl1/Cabin1/Cggbp1/Rbm15/Nsd1/Zmpste24/Kdm6a/Rbm15b/Myo1c/H4c14/Se…
mmu	gseaGO	BP	GO:0061298	retina vasculature development in camera-type eye	30	0.735362	1.77157	0.000154402	0.0039253	0.00324718	5503	tags=50%, list=17%, signal=41%	Arhgef15/Nrp1/Large1/Vstm4/Clic4/Pdgfra/Slc4a7/Bmpr2/Hif1a/Rhoj/Col4a1/Cyp1b1/Fzd4/Lama1/Pdgfrb
mmu	gseaGO	BP	GO:0033617	mitochondrial cytochrome c oxidase assembly	24	-0.77788	-2.01232	0.000156318	0.00396222	0.00327772	4944	tags=83%, list=15%, signal=71%	Uqcc6/Timm21/Stmp1/Coa4/Bcs1l/Coa3/Smim20/Fastkd3/Cox16/Cox19/Coa8/Sco2/Tmem223/Cox20/Uqcc5/Cox14/Cox17/Cox18/Pet100/Surf1
mmu	gseaGO	BP	GO:0017004	cytochrome complex assembly	37	-0.685609	-1.93742	0.000157517	0.00398081	0.0032931	3688	tags=65%, list=11%, signal=57%	Uqcc6/Timm21/Stmp1/Coa4/Bcs1l/Lyrm7/Uqcc4/Coa3/Smim20/Fastkd3/Cox16/Cox19/Coa8/Uqcc2/Sco2/Tmem223/Uqcc3/Cox20/Uqcc5/Cox14/Cox17/Cox18/Pet100/Surf1
mmu	gseaGO	BP	GO:0060976	coronary vasculature development	80	0.600861	1.69381	0.000159401	0.00401652	0.00332264	6623	tags=56%, list=21%, signal=44%	Ap2b1/Nrp1/Smad6/Arid2/Robo1/Abcc9/Bmp4/Mmp21/Dnm2/Kcnj8/Wt1/Rxra/Notch1/Tgfbr3/Smarca4/Cplane1/Gata6/Prickle1/Mesp1/Pde2a/Sufu/Fgfr2/Vangl2/Pde2a/Pcsk5/Pbrm1/Tgfbr1/Tbx1/Lrp1/Myocd/Epo/Prok2/Prokr1/Spred1/Ace/Lrp2/Pdgfrb/Megf8/Zbtb14/Gata4/Zfpm2/Ndst1/Hand2/Prdm1/Vegfb
mmu	gseaGO	CC	GO:0016323	basolateral plasma membrane	267	0.463488	1.45334	0.000162799	0.00409008	0.0033835	8707	tags=51%, list=27%, signal=38%	Aqp1/Tjp1/Agtr1a/P2ry2/Atp2b4/Atp7a/Slc4a4/Arrb1/Slc4a5/Ap2a1/Epb41/Slc23a2/Plpp3/Numb/Tek/Dstyk/Tgfa/Abca1/Marveld2/Slc6a9/Cxadr/Slc39a14/Slc16a1/Atp1a1/Slc6a6/Slc26a11/Erbb3/Slc19a1/Nkd2/Slc30a1/Slc9a1/Pkd1/Dlg1/Slc12a6/Egfr/Ide/Adora1/Slc4a7/Cftr/Slc39a8/Myo1d/Vangl2/Slc22a5/Slc16a10/Slc4a2/Dag1/Adam9/Abca8b/B4galt1/Pdpn/Ddr1/Alpk2/Slc4a9/Slc13a5/Slc41a1/Slc43a2/Tgfbr1/Trpc1/Abcc5/Lrp1/Slc26a5…
mmu	gseaGO	BP	GO:0035329	hippo signaling	40	0.684825	1.7368	0.000164905	0.00413083	0.00341721	6241	tags=59%, list=19%, signal=47%	Lats2/Frmd6/Fat4/Wwc2/Amot/Limd1/Amotl2/Tead3/Tead1/Nf2/Amotl1/Yap1/Tead4/Wwtr1/Vgll4/Mapk14/Dchs1/Lats1/Wwc1/Mob1b/Cit/Arrdc3/Schip1/Sav1
mmu	gseaGO	MF	GO:0019199	transmembrane receptor protein kinase activity	76	0.599385	1.67517	0.000167392	0.00417453	0.00345336	6181	tags=53%, list=19%, signal=43%	Eng/Insr/Acvr1/Ephb4/Nrp1/Met/Flt4/Fgfr4/Tek/Nrp2/Tgfbr3/Flt1/Pdgfra/Epha2/Erbb3/Ror1/Acvr1b/Ephb2/Igf1r/Tgfbr2/Egfr/Kdr/Fgfr2/Bmpr2/Tyro3/Ddr1/Bmpr1a/Fgfrl1/Tgfbr1/Epha5/Ret/Mertk/Ntrk2/Pdgfrb/Insrr/Tie1/Kit/Fgfr3/Epha4/Ntrk1
mmu	gseaGO	BP	GO:0007369	gastrulation	186	0.502321	1.53855	0.000167626	0.00417453	0.00345336	8247	tags=57%, list=26%, signal=43%	Frs2/Arid1a/Tnrc6c/Acvr1/Dusp4/Htt/Ext1/Nat8f2/Amot/Smad3/Txnrd1/Clasp1/Hnf4a/Bmp4/Lrp6/Crb2/Plpp3/Clasp2/Fn1/Kdm6b/Exoc4/Hnf1a/Nf2/Foxf1/Foxa2/Nsd1/Kdm6a/Zfp568/Smad4/Cdc73/Epha2/Lefty1/Gata6/Fzd7/Prickle1/Ets2/Tgfbr2/Itga5/Mesp1/Nphp3/Sox2/Ext2/Bmpr2/Nodal/Chrd/Vangl2/Dvl1/Lmbrd1/Dag1/Etv2/Axin1/Six2/Ahdc1/Dact1/Myh9/Map2k1/Nckap1/Scx/Ric8a/Bmpr1a/Sfrp1/Hand1/Hnf1b/Twsg1/Itgav/Foxc1/Pofut2/Dkk1…
mmu	gseaGO	BP	GO:0090630	activation of GTPase activity	100	0.559682	1.61794	0.000169175	0.00420086	0.00347513	7802	tags=56%, list=24%, signal=43%	Crkl/Ralgapb/Arhgef10/Arhgef15/Tbc1d15/Tbc1d2b/Usp6nl/Agap1/Arhgef26/Sipa1l2/Ralgapa2/Tbc1d13/Sipa1l3/Pip5k1a/Sipa1l1/Tsc1/Epha2/Tbc1d14/Bcr/Tbc1d22a/Tbc1d5/Tbc1d2/Tbc1d16/Tbck/Tbc1d9b/Apc2/Tbc1d10a/Tbc1d12/Arhgef19/Rapgef1/Mtss2/Ndel1/Crk/Akt2/Tbc1d8/Tbc1d8b/Tiam2/Arhgap42/Coro1c/Cxcl13/Agap2/Ntf3/Evi5l/Tbc1d10b/Eif5/Rcc2/Rasa1/Arhgap29/Nedd9/Sipa1/Tbc1d30/Plekhg4/Rap1gap2/Arhgap45/Abr/Gmip
mmu	gseaKEGG	NA	mmu04012	ErbB signaling pathway - Mus musculus (house mouse)	84	0.566862	1.60686	0.000555569	0.00424702	0.00256017	7893	tags=61%, list=25%, signal=46%	Crkl/Pik3r2/Mtor/Stat5a/Abl1/Mapk1/Gsk3b/Cdkn1b/Mapk8/Gab1/Tgfa/Camk2g/Pak4/Abl2/Erbb3/Sos2/Plcg1/Egfr/Elk1/Sos1/Map2k7/Pik3cb/Map2k4/Egf/Cblb/Map2k1/Akt1/Nras/Braf/Shc1/Crk/Pak2/Myc/Akt2/Cbl/Camk2d/Nrg4/Pik3r3/Grb2/Jun/Akt3/Nrg1/Pik3r3/Areg/Rps6kb1/Prkca/Stat5b/Prkcg/Ereg/Mapk10/Pak6/Kras
mmu	gseaGO	BP	GO:0043405	regulation of MAP kinase activity	193	0.488888	1.5017	0.000171859	0.00425512	0.00352003	8587	tags=56%, list=27%, signal=42%	Taok3/Dvl3/Insr/Paqr3/Htr2b/Smpd1/Map3k5/Hyal2/Irak1/Csk/Tirap/Akap13/Dusp16/Robo1/Nf1/Gsk3b/Bmp2/Gab1/Map3k11/Fem1a/Map4k2/Dab2ip/Trib1/Sash1/Gpr39/Hipk3/Flt1/Traf6/Cdk12/Hgs/Map3k7/Inppl1/Fzd5/Egfr/Map3k1/Epgn/Kitl/Ern1/Map2k7/Vangl2/Pik3cb/Map2k4/Ksr1/Map3k12/Trib3/Egf/Adam9/Fgd4/Axin1/Tlr6/Fcer1a/Sfrp1/Map3k10/Zeb2/App/Ptpn1/Magi3/Dkk1/Uchl1/Maged1/Pde5a/Cav3/Mapk8ip3/Irak3/Fzd4/Pik3cg/Trib2/…
mmu	gseaGO	BP	GO:0048705	skeletal system morphogenesis	263	0.465936	1.46053	0.000172779	0.00426553	0.00352864	10014	tags=57%, list=31%, signal=40%	Carm1/Rara/Ankrd11/Hyal2/Ext1/Wnt9a/Smad3/Hyal1/Sgpl1/Bmp4/Lrp6/Atf2/Sox6/Glg1/Wdr48/Enpp1/Grhl2/Zeb1/Mef2d/Zmpste24/Asxl2/Mmp14/Pdgfra/Ski/Tfap2a/Inppl1/Tgfbr2/Pkd1/Mapk14/Dlg1/Ccn2/Ext2/Fgfr2/Nodal/Bmi1/Satb2/Rab33b/Cited2/Sik3/Axin1/Alx4/Cyp26b1/Six2/Shox2/Smpd3/Hoxb3/Scx/Actn3/Csrnp1/Sfrp1/Nab2/Atg9a/Plekha1/Arid5b/Tgfbr1/Chad/Tbx1/Ppargc1b/Hoxb6/Sox5/Ripply1/Fosl2/Foxc1/Myc/Tulp3/Col11a1/Has…
mmu	gseaGO	BP	GO:0070302	regulation of stress-activated protein kinase signaling cascade	204	0.487221	1.50148	0.000176444	0.00434348	0.00359311	8479	tags=57%, list=26%, signal=42%	Taok3/Map3k3/Dusp3/Map3k5/Tirap/Mink1/Dusp16/Met/Ltbr/Bmp4/Mapk1/Flt4/Bmp2/Qars1/Itch/Map3k11/Map4k2/Mapkbp1/Dab2ip/Sh3rf1/Sash1/Zmpste24/Mecom/Hipk3/Klhdc10/Map3k7/Ripk1/Phlpp1/Igf1r/Dlg1/Egfr/Map3k1/Zfp110/Ccn2/Foxo1/Map2k7/Dixdc1/Map2k4/Rap2a/Fgd4/Axin1/Map4k4/Dab2/Dact1/Ankrd6/Map2k1/Hgf/Akt1/Rapgef1/Sfrp1/Ncor1/Map3k10/Mfhas1/Nbr1/Tnik/App/Crk/Pja2/Hipk2/Mdfic/Ulk4/Gadd45a/Grik2/Ccl19-ps3/Ga…
mmu	gseaGO	BP	GO:0031342	negative regulation of cell killing	60	-0.559809	-1.72324	0.00017803	0.00436371	0.00360985	4846	tags=43%, list=15%, signal=37%	H2-Bl/H2-T3/Lgals9/Klrb1b/Il13/Klrd1/Tap1/H2-Q7/H2-Q4/Clec2d/H2-Q6/Tap2/H2-Q1/H2-D1/H2-T-ps/H2-K1/H2-Q10/H2-T22/H2-T23/H2-T10/H2-Q2/Cd59b/Klre1/Gfer/Hsp90ab1/Sh2d1b2
mmu	gseaGO	BP	GO:0035050	embryonic heart tube development	94	0.57044	1.63724	0.000178799	0.00436371	0.00360985	7895	tags=56%, list=25%, signal=43%	Eng/Acvr1/Notch2/Invs/Smad3/Pkd2/Dnaaf1/Lrp6/Tead1/Tmem94/Kdm2a/Smo/Yap1/Notch1/Tgfbr2/Mesp1/Gja5/Nphp3/Ece1/Med1/Tbx3/Sufu/Hif1a/Nodal/Chrd/Vangl2/Ednra/Dvl1/Tbx20/Cited2/Nckap1/Hand1/Stil/Ccdc103/Foxc1/Arl13b/Pitx2/Gja1/Megf8/Plxna4/Gata4/Zic3/Slc8a1/Folr1/Sox17/Hand2/Psen1/Edn1/Mef2c/Hhex/Apela/Tbx2/Rbpj
mmu	gseaGO	BP	GO:0072073	kidney epithelium development	155	0.511351	1.54378	0.000178762	0.00436371	0.00360985	7502	tags=50%, list=23%, signal=38%	Aqp1/Lgr4/Fat4/Rara/Agtr1a/Notch2/Ext1/Smad6/Smad3/Smad5/Asxl1/Bmp4/Bmp2/Kif26b/Smo/Wt1/Efnb2/Klhl3/Hs2st1/Yap1/Notch1/Wwtr1/Smad4/Ptch1/Hs3st3a1/Robo2/Dlg1/Jag1/Dchs1/Mtss1/Fgfr2/Ednra/Wnt2b/Six2/Smad7/Irx3/Sfrp1/Hnf1b/Foxc1/Sall1/Myc/Adamts16/Irx2/Gdnf/Eya1/Hoxd11/Ret/Maged1/Bmper/Tshz3/Ednrb/Six4/Smad2/Sox8/Lif/Gzf1/Hs3st3b1/Wnt9b/Ilk/Greb1l/Pspn/Sox9/Cited1/Epha4/Cxcr2/Lamb2/Arg2/Ctns/Kank2/G…
mmu	gseaGO	BP	GO:0006123	mitochondrial electron transport, cytochrome c to oxygen	17	-0.858538	-2.03579	0.000181242	0.00440788	0.00364639	4039	tags=82%, list=13%, signal=72%	Cox7b/Cox4i2/Afg1l/Cox6a2/Cycs/Cox7a2l/Cox7a2/Cox7c/Cox7a1/Cox5b/Cox4i1/Cox6a1/Cox8a/Cox5a
mmu	gseaGO	BP	GO:2000566	positive regulation of CD8-positive, alpha-beta T cell proliferation	27	-0.737928	-1.94961	0.00018164	0.00440788	0.00364639	4846	tags=52%, list=15%, signal=44%	H2-Bl/H2-T3/H2-Q7/H2-Q4/H2-Q6/H2-Q1/H2-D1/H2-T-ps/H2-K1/H2-Q10/H2-T22/H2-T23/H2-T10/H2-Q2
mmu	gseaGO	BP	GO:0006865	amino acid transport	169	0.5069	1.54195	0.000184829	0.00447255	0.00369989	9308	tags=52%, list=29%, signal=37%	Slc25a18/Slc7a2/Slc36a1/Slc38a10/Slc38a7/Nf1/Slc17a5/Lrrc8a/Rab3gap1/Kcnj8/Xk/Slc36a4/Slc6a9/Cln8/Slc25a15/Slc6a6/Slc38a2/Adora1/Slc25a22/Cck/Slc16a10/Sv2a/Slc6a20b/Slc7a3/Slc1a7/Gabbr1/Slc43a2/Cltrn/Slc66a1/Myc/Trpc4/Grin2b/Slc17a6/Slc32a1/Slc12a2/Slc16a2/Slc6a17/Septin2/Tspo2/Sfxn1/Il1rn/Epm2a/Ntrk2/Slc7a6/Abat/Slc3a1/Slc1a4/Gja1/Cacna1a/Slc7a5/Slc38a9/Slc7a10/Cacnb4/Slc25a12/Apba1/Htr1b/Slc7a9…
mmu	gseaGO	BP	GO:0001837	epithelial to mesenchymal transition	163	0.510291	1.54647	0.000186142	0.0044916	0.00371565	9183	tags=60%, list=29%, signal=43%	Eng/Mtor/Bcl9l/Acvr1/Ppp2ca/Tcof1/Smad3/Clasp1/Bmp4/Lrp6/Crb2/Fermt2/Clasp2/Gsk3b/Bmp2/Nfatc1/Tcf7l2/Dab2ip/Foxa2/Notch1/Tgfbr3/Wwtr1/Smad4/Spred2/Tgfbr2/Jag1/Tbx3/Gcnt2/Fgfr2/Hif1a/Chrd/Vangl2/Ednra/Tbx20/Foxa1/Dag1/Il17rd/Slc39a10/Loxl2/Dab2/Zfp750/Smad7/Adipor1/Ddx17/Pdpn/Sfrp1/Ddx5/Tgfbr1/Loxl3/Foxc1/Il6/Pofut2/Pawr/Myocd/Fam83d/Has2/Klhl12/Smad2/Spred1/Lrg1/Trim62/Gja1/Epb41l5/Tmem100/Sox9/T…
mmu	gseaGO	BP	GO:0002483	antigen processing and presentation of endogenous peptide antigen	44	-0.61214	-1.78872	0.000188439	0.00453421	0.0037509	4846	tags=48%, list=15%, signal=41%	H2-Bl/H2-T3/H2-Ea/Tapbp/Tap1/H2-Q7/H2-Q4/H2-Q6/Tap2/H2-Q1/H2-D1/H2-T26/H2-T27/B2m/H2-T-ps/H2-K1/H2-Q10/H2-T22/H2-T23/H2-T10/H2-Q2
mmu	gseaKEGG	NA	mmu05417	Lipid and atherosclerosis - Mus musculus (house mouse)	217	0.468227	1.44759	0.000610724	0.00456715	0.00275315	9820	tags=54%, list=31%, signal=38%	Itpr1/Pik3r2/Atf6/Pdpk1/Rac1/Map3k5/Irak1/Vav2/Tirap/Xbp1/Mapk1/Gsk3b/Mapk8/Nfatc1/Eif2ak3/Nfatc3/Abca1/Camk2g/Ppp3cb/Rxra/Traf6/Pou2f1/Map3k7/Plcg1/Mapk14/Traf3/Ern1/Map2k7/Pik3cb/Map2k4/Tank/Apoa4/Tlr6/Stat3/Plcb3/Akt1/Nras/Ero1a/Calm1/Ticam1/Ikbkg/Nfe2l2/Il6/Nos3/Akt2/Lbp/Cxcl3/Pou2f3/Calm4/Ifnb1/Cxcl2/Camk2d/Cxcl1/Ccl3/Cd14/Selp/Pik3r3/Sele/Cyp2j13/Plcb1/Il12a/Plcb4/Vav3/Ikbke/Jun/Fos/Irak4/C…
mmu	gseaGO	BP	GO:0090151	establishment of protein localization to mitochondrial membrane	28	-0.720304	-1.9192	0.000190802	0.00457818	0.00378727	3908	tags=61%, list=12%, signal=53%	Hspa4/Oxa1l/Hsp90aa1/Bcs1l/Pdcd5/Timm9/Samm50/Mtch1/Maip1/Timm13/Tomm22/Timm10/Ap3b1/Ndufa13/Mtch2/Cox18/Romo1
mmu	gseaGO	BP	GO:0045216	cell-cell junction organization	228	0.483493	1.50254	0.000193038	0.00461884	0.00382091	7303	tags=43%, list=23%, signal=33%	Pdcd6ip/Specc1l/Tjp1/Actn4/Fkrp/Rac1/Flcn/Ext1/Fbf1/Csk/Gjb2/Hipk1/Smad3/Hnf4a/Afdn/Ctnnd1/Fermt2/Plec/Numb/Slc39a9/Nf2/Grhl2/Marveld2/Cgn/Cxadr/Efnb2/Myo1c/Vcl/Prkci/Epha2/Tjp2/Cdh11/Ephb2/Gja5/Dlg1/Fzd5/Pkp2/Cldn11/Lims2/Nphs1/Mtss1/Ocln/Ugt8a/Shroom2/Kifc3/Heg1/Ctnna1/Kirrel1/Smad7/Cdh5/Irx3/Prtn3/Tgfbr1/Dsg2/Cntnap1/Pak2/Gjb6/Cdh12/Frmpd2/Jup/Abi2/Pof1b/Bmp6/Mpdz/F2r/Ace/Cdh2/Marveld3/Pkn2/Cl…
mmu	gseaGO	BP	GO:1903825	organic acid transmembrane transport	144	0.521446	1.56466	0.000193678	0.00462122	0.00382287	10040	tags=57%, list=31%, signal=39%	Slc25a18/Slc7a2/Slc36a1/Slc38a10/Slc38a7/Slc23a2/Lrrc8a/Slc36a4/Slc6a9/Cln8/Slc16a1/Slc25a15/Slc6a6/Slc19a1/Slc6a8/Slc38a2/Slc25a22/Irs2/Slc6a20b/Slc7a3/Slc1a7/Akt1/Slc43a2/Cltrn/Slc66a1/Abcc5/Myc/Akt2/Slc17a6/Slc16a2/Septin2/Tspo2/Slc25a32/Sfxn1/Epm2a/Slc7a6/Lrp2/Slc3a1/Slc1a4/Slc7a5/Slc38a9/Slc16a3/Slc7a10/Thbs1/Slc25a12/Slc7a9/Lrrc8d/Slc7a1/Lrrc8c/Slc2a1/Slc25a38/Psen1/Tnf/Slc29a4/Arg2/Slc38a4…
mmu	gseaGO	CC	GO:0005751	mitochondrial respiratory chain complex IV	21	-0.816956	-2.05041	0.000195182	0.00464413	0.00384182	4088	tags=81%, list=13%, signal=71%	Ndufa4l2/Cox7b/Cox4i2/Uqcrfs1/Cox6a2/Cox7a2l/Cox7a2/Cox7c/Cox7a1/Cox6c/Ndufa4/Cox5b/Cox4i1/Cox6b1/Cox6a1/Cox8a/Cox5a
mmu	gseaGO	BP	GO:0007015	actin filament organization	471	0.420292	1.35649	0.000196305	0.00465787	0.0038532	8843	tags=49%, list=28%, signal=36%	Diaph1/Ssh2/Pik3r2/Specc1l/Tjp1/Wasl/Actn4/Mtor/Arhgef10/Pxn/Arhgef15/Rac1/Prkce/Tesk1/Cyfip1/Shroom4/Lima1/Tnfaip1/Nrp1/Arrb1/Jmy/Smad3/Clasp1/Met/Abl1/Arhgef18/Plekhh2/Prox1/Fermt2/Clasp2/Arhgef10l/Plec/Elmo3/Wasf2/Synpo2l/Myo19/Add3/Cobl/Bcar1/Sptbn1/Nf2/Ppm1f/Rictor/Ssh1/Rhou/Cgnl1/Mtpn/Myo1c/Prkci/Tmod3/Abl2/Rhoq/Carmil1/Tsc1/Gas2l1/Sorbs1/Cdc42ep1/Baiap2l1/Arhgap35/Bag4/Inppl1/Phactr1/Espnl…
mmu	gseaGO	BP	GO:0006486	protein glycosylation	198	0.488479	1.50256	0.000197724	0.00466564	0.00385962	8810	tags=59%, list=27%, signal=43%	Galnt2/Mgat2/Ube2j1/B3gnt2/Fkrp/Rpn1/Tet3/Golga2/Stt3b/Extl3/Ext1/Cog7/Gfpt1/Npc1/Large1/Mlec/Pomk/Stt3a/Xxylt1/B3gnt9/Srd5a3/Trak2/Rft1/Dpagt1/Galnt4/B4galt5/Chp1/Tmtc4/Alg11/Uggt1/B3gnt4/Dpy19l1/Alg10b/Pomt2/Pomgnt1/Extl1/Ext2/St6gal1/Gorasp1/Gcnt2/Alg12/Slc39a8/Mgat1/Mgat5/St3gal1/Tmtc2/Alg2/Tmtc3/St3gal4/St8sia2/Eogt/Dpy19l2/Tmtc1/Derl3/Fut11/Fut1/Crppa/B4galt1/Fut2/B3galnt1/Pgm3/Tmem165/Abca…
mmu	gseaGO	BP	GO:0043413	macromolecule glycosylation	198	0.488479	1.50256	0.000197724	0.00466564	0.00385962	8810	tags=59%, list=27%, signal=43%	Galnt2/Mgat2/Ube2j1/B3gnt2/Fkrp/Rpn1/Tet3/Golga2/Stt3b/Extl3/Ext1/Cog7/Gfpt1/Npc1/Large1/Mlec/Pomk/Stt3a/Xxylt1/B3gnt9/Srd5a3/Trak2/Rft1/Dpagt1/Galnt4/B4galt5/Chp1/Tmtc4/Alg11/Uggt1/B3gnt4/Dpy19l1/Alg10b/Pomt2/Pomgnt1/Extl1/Ext2/St6gal1/Gorasp1/Gcnt2/Alg12/Slc39a8/Mgat1/Mgat5/St3gal1/Tmtc2/Alg2/Tmtc3/St3gal4/St8sia2/Eogt/Dpy19l2/Tmtc1/Derl3/Fut11/Fut1/Crppa/B4galt1/Fut2/B3galnt1/Pgm3/Tmem165/Abca…
mmu	gseaGO	BP	GO:0045667	regulation of osteoblast differentiation	162	0.510065	1.54529	0.000201678	0.00474583	0.00392596	9471	tags=52%, list=29%, signal=37%	Acvr1/Hdac4/Smad6/Crim1/Smad3/Smad5/Tmem64/Limd1/Bmp4/Smoc1/Fermt2/Gsk3b/Il6st/Bmp2/Nfatc1/Fndc3b/Yap1/Notch1/Wwtr1/Ptch1/Ski/Vegfc/Sox2/Jag1/Bmpr2/Chrd/Erfe/Ccn4/Rest/Tob1/Bmpr1a/Sfrp1/Ddx5/Cebpa/Id2/Twsg1/Nbr1/Tnfaip6/Il6/Lmna/Fam20c/Apc/Fgf23/Bmp6/Trpm4/Lrp3/Ilk/Zhx3/Sox9/Cited1/Twist1/Cdk6/Ranbp3l/Hand2/Cebpd/Tnf/Areg/Npnt/Tmem119/Mef2c/Nppc/Tnn/Fgfr1/Pparg/Scube2/Smad1/Suco/Trp63/Ddr2/A43003…
mmu	gseaGO	BP	GO:0001794	type IIa hypersensitivity	31	-0.704931	-1.92006	0.000207558	0.00485743	0.00401828	5643	tags=55%, list=18%, signal=45%	Fcgr1/Fcer1g/Ighg2b/H2-Bl/H2-T3/H2-Q7/H2-Q4/H2-Q6/H2-Q1/H2-D1/H2-T-ps/H2-K1/H2-Q10/H2-T22/H2-T23/H2-T10/H2-Q2
mmu	gseaGO	BP	GO:0002445	type II hypersensitivity	31	-0.704931	-1.92006	0.000207558	0.00485743	0.00401828	5643	tags=55%, list=18%, signal=45%	Fcgr1/Fcer1g/Ighg2b/H2-Bl/H2-T3/H2-Q7/H2-Q4/H2-Q6/H2-Q1/H2-D1/H2-T-ps/H2-K1/H2-Q10/H2-T22/H2-T23/H2-T10/H2-Q2
mmu	gseaGO	BP	GO:0002729	positive regulation of natural killer cell cytokine production	31	-0.703875	-1.91718	0.000211438	0.0049347	0.0040822	4846	tags=45%, list=15%, signal=38%	H2-Bl/H2-T3/H2-Q7/H2-Q4/H2-Q6/H2-Q1/H2-D1/H2-T-ps/H2-K1/H2-Q10/H2-T22/H2-T23/H2-T10/H2-Q2
mmu	gseaGO	BP	GO:0050803	regulation of synapse structure or activity	317	0.446985	1.41547	0.000213477	0.00496873	0.00411035	8992	tags=49%, list=28%, signal=36%	Wasl/Chd4/Arhgef15/Cyfip1/Chrnb2/Setd5/Caprin1/Tanc2/Afdn/Robo1/Nf1/Cttnbp2/Abl1/Fzd1/Nedd4/Gsk3b/Asap1/Numb/Arhgap44/Farp1/Lrfn1/Dab2ip/Mark2/Dctn1/Plxnc1/Nrp2/Sipa1l1/Ptpn13/Adnp/Ephb2/Mapk14/Egln1/Nrxn1/Arc/Dvl1/Amigo1/Efna5/Flrt1/Homer1/Rap2a/Dag1/Kalrn/Ptprf/Itsn1/St8sia2/Lrrtm2/C1ql3/Lrp8/Shank3/Anapc2/Abi3bp/Dact1/Syngap1/Efnb3/Arf4/Akt1/Rps6ka5/Lrfn4/Ntng2/Cntnap1/Adgrl2/App/Gpc4/Hnrnpk/L…
mmu	gseaGO	BP	GO:1905039	carboxylic acid transmembrane transport	143	0.52002	1.55884	0.000215379	0.00499766	0.00413428	10040	tags=56%, list=31%, signal=39%	Slc25a18/Slc7a2/Slc36a1/Slc38a10/Slc38a7/Slc23a2/Lrrc8a/Slc36a4/Slc6a9/Cln8/Slc16a1/Slc25a15/Slc6a6/Slc19a1/Slc6a8/Slc38a2/Slc25a22/Irs2/Slc6a20b/Slc7a3/Slc1a7/Akt1/Slc43a2/Cltrn/Slc66a1/Abcc5/Myc/Akt2/Slc17a6/Slc16a2/Septin2/Tspo2/Slc25a32/Sfxn1/Epm2a/Slc7a6/Lrp2/Slc3a1/Slc1a4/Slc7a5/Slc38a9/Slc16a3/Slc7a10/Thbs1/Slc25a12/Slc7a9/Lrrc8d/Slc7a1/Lrrc8c/Slc2a1/Slc25a38/Psen1/Tnf/Arg2/Slc38a4/Slc7a15…
mmu	gseaGO	MF	GO:0140993	histone modifying activity	195	0.491765	1.51119	0.00021589	0.00499766	0.00413428	7450	tags=52%, list=23%, signal=40%	Carm1/Setd1b/Dyrk1a/Phf2/Kat7/Usp22/Ep300/Kdm3b/Brd1/Ncoa1/Hdac4/Huwe1/Kat6a/Setd5/Ubr2/Bap1/Atf2/Kdm2b/Eya3/Kdm6b/Kmt2c/Kmt2a/Pcgf3/Mta2/Crebbp/Kat6b/Kdm2a/Kat5/Kmt5b/Nsd1/Kdm6a/Setdb1/Mecom/Ezh1/Kdm4a/Setdb2/Kat2a/Map3k7/Gtf3c4/Jade2/Kdm4b/Cdyl/Dcaf1/Pkn1/Hdac6/Kdm5d/Uty/Dot1l/Kdm3a/Dtx3l/Nsd3/Smyd5/Ncoa3/Brpf1/Brpf3/Ash1l/Setd1a/Sirt1/Prkaa1/Naa40/Med24/Sirt6/Kmt2d/Smyd1/Rps6ka5/Taf9/Kdm5b/Jar…
mmu	gseaGO	BP	GO:0021987	cerebral cortex development	120	0.545507	1.6071	0.000218584	0.00504633	0.00417454	6621	tags=48%, list=21%, signal=38%	Crkl/Fat4/Sun1/Kif26a/Zmiz1/Tacc1/Rac1/Zbtb18/Lhx6/Afdn/Robo1/Nf1/Lrp6/Gsk3b/Bhlhe22/Dab2ip/Smo/Btbd3/Tsc1/Cep120/Dmrta2/Phactr1/Egfr/Bbs1/Emx1/Sun2/Sox2/Hif1a/Dixdc1/Mcph1/Wdr47/Nsun5/Syne2/Tacc2/Lrp8/Efhc1/Cdon/Socs7/Lamb1/Ndel1/Dab1/Crk/Hnrnpk/Dicer1/Pou3f2/Cdk5r1/Cdh2/Ntrk2/Plcb1/Foxg1/Adgrg1/Mboat7/Mgarp/Fut10/Bmerb1/Psen1/Disc1
mmu	gseaGO	BP	GO:0002863	positive regulation of inflammatory response to antigenic stimulus	42	-0.623996	-1.80754	0.000221091	0.00509047	0.00421106	5643	tags=50%, list=18%, signal=41%	Fcgr1/Fcer1g/Lta/Ighg2b/Cnr1/H2-Bl/H2-T3/H2-Q7/H2-Q4/H2-Q6/H2-Q1/H2-D1/H2-T-ps/H2-K1/Kars1/H2-Q10/H2-T22/H2-T23/H2-T10/H2-Q2/Park7
mmu	gseaGO	BP	GO:0060840	artery development	121	0.536671	1.58351	0.000223378	0.00512929	0.00424318	6976	tags=52%, list=22%, signal=41%	Eng/Zmiz1/Ephb4/Ap2b1/Nrp1/Smad6/Kat6a/Arid2/Adgrf5/Robo1/Nf1/Bmp4/Prox1/Dnm2/Enpp1/Nprl3/Foxf1/Mylk/Efnb2/Notch1/Smarca4/Robo2/Prickle1/Mexis/Tgfbr2/Hectd1/Gja5/Jag1/Pde2a/Sufu/Bmpr2/Chrd/Chd7/Ednra/Pde2a/Cited2/Smad7/Bmpr1a/Tgfbr1/Tbx1/Foxc1/Lrp1/Lox/Myocd/Sox4/Eya1/Scn11a/Hoxa13/Lrp2/Pdgfrb/Gla/Adamts9/Folr1/Akt3/Dll4/Ndst1/Hand2/Hoxa1/Prdm1/Prrx1/Ngfr/Edn1/Ldlr/Fkbp10
mmu	gseaGO	CC	GO:0005732	sno(s)RNA-containing ribonucleoprotein complex	28	-0.716609	-1.90936	0.000224805	0.00514822	0.00425884	3913	tags=54%, list=12%, signal=47%	Nolc1/Rpp30/Nop58/Mphosph10/Gar1/Snu13/Lsm6/Rpp40/Rpp25l/Fbl/Pop7/Pop5/Nhp2/Ins2/Nop10
mmu	gseaGO	BP	GO:0019884	antigen processing and presentation of exogenous antigen	59	-0.571216	-1.75307	0.000231008	0.00527613	0.00436464	5229	tags=61%, list=16%, signal=51%	H2-Oa/H2-Ob/H2-M3/Fcgr1/Fcer1g/Ctss/Unc93b1/H2-Bl/H2-T3/Ifi30/H2-Ea/H2-DMb1/Tapbp/H2-Q7/H2-Q4/H2-DMb2/H2-Aa/H2-Q6/H2-DMa/Tap2/H2-Ab1/H2-Q1/H2-Eb1/H2-D1/Cd74/B2m/H2-T-ps/H2-K1/H2-Q10/H2-T22/Psme2/H2-T23/Psme1/H2-T10/H2-Q2/Ap3b1
mmu	gseaGO	BP	GO:0043507	positive regulation of JUN kinase activity	55	0.639652	1.70901	0.000245877	0.00560074	0.00463318	7130	tags=65%, list=22%, signal=51%	Taok3/Dvl3/Map3k5/Irak1/Tirap/Map3k11/Map4k2/Dab2ip/Sash1/Traf6/Map3k7/Fzd5/Map3k1/Ern1/Map2k7/Vangl2/Map2k4/Map3k12/Fgd4/Axin1/Tlr6/Fcer1a/Map3k10/Zeb2/Ptpn1/Magi3/Dkk1/Mapk8ip3/Fzd4/Il1rn/Map3k4/Epha4/Il1b/Tnf/Edn1/Map3k13
mmu	gseaGO	BP	GO:0007163	establishment or maintenance of cell polarity	235	0.46601	1.44981	0.000248192	0.00563844	0.00466437	5700	tags=38%, list=18%, signal=31%	Slc9a6/Crkl/Aqp1/Pdcd6ip/Rac1/Htt/Prickle2/Fbf1/Atn1/Myo18a/Amot/Clasp1/Plekhg3/Amotl2/Abl1/Crb2/Clasp2/Gsk3b/Cyth1/Golph3/Map1b/Exoc4/Tek/Fbxw11/Brsk1/Kcnj8/Rictor/Rhou/Kat5/Kif26b/Foxf1/Mark2/Numa1/Amotl1/Dctn1/Sipa1l3/Prkci/Abl2/Rhoq/Map4/Cyth3/Pard6g/Pard6b/Arhgap35/Prickle1/Frmd4a/Igf1r/Pkd1/Dlg1/Mtcl1/Nphp3/Frmd4b/Kank1/Dst/Myo9b/Vangl2/Rhobtb1/Mcph1/Rab11fip2/Rab10/Ctnna1/Rhoj/Cyp26b1/Myh9…
mmu	gseaKEGG	NA	mmu04380	Osteoclast differentiation - Mus musculus (house mouse)	132	0.520013	1.545	0.000776346	0.00568219	0.00342531	10675	tags=70%, list=33%, signal=47%	Itpr1/Pik3r2/Jak1/Rac1/Atp2a2/Ifnar1/Tmem64/Tyk2/Mapk1/Mapk8/Nfatc1/Ppp3cb/Atp2a1/Traf6/Map3k7/Tgfbr2/Mapk14/Map2k7/Pik3cb/Itpr3/Map3k14/Socs3/Map2k1/Akt1/Tgfbr1/Itpr2/Creb1/Stat2/Fosl2/Il1r1/Ikbkg/Fosl1/Akt2/Junb/Sirpb1b/Ifnb1/Tnfrsf11b/Pira11/Pik3r3/Pira2/Grb2/Fcgr2b/Sirpb1a/Cyld/Jun/Fos/Oscar/Akt3/Il1a/Mitf/Il1b/Lilrb4a/Sirpb1c/Tnf/Ifngr1/Itgb3/Sirpd/Chuk/Pik3r3/Lilrb4a/Lilrb4b/Tnfrsf1a/Gab2/R…
mmu	gseaKEGG	NA	mmu04919	Thyroid hormone signaling pathway - Mus musculus (house mouse)	120	0.527021	1.55393	0.000807055	0.00573962	0.00345993	7039	tags=52%, list=22%, signal=41%	Med13l/Pik3r2/Mtor/Pdpk1/Ep300/Atp2a2/Notch2/Ncoa1/Prkacb/Med14/Plce1/Ncoa2/Bmp4/Mapk1/Gsk3b/Sin3a/Crebbp/Med13/Rxra/Med16/Notch1/Atp1a1/Atp2a1/Kat2a/Pfkfb2/Slc9a1/Plcg1/Med1/Foxo1/Ncoa3/Hif1a/Pik3cb/Slc16a10/Med24/Map2k1/Plcb3/Akt1/Nras/Ncor1/Itgav/Myc/Akt2/Thrb/Dio2/Kat2b/Slc16a2/Myh6/Mdm2/Pik3r3/Atp1a4/Plcb1/Plcb4/Gata4/Med12l/Slco1c1/Atp1b4/Akt3/Casp9/Slc2a1/Itgb3/Pik3r3/Prkca/Prkcg
mmu	gseaKEGG	NA	mmu04015	Rap1 signaling pathway - Mus musculus (house mouse)	214	0.470519	1.45302	0.000817562	0.00573962	0.00345993	10024	tags=59%, list=31%, signal=41%	Crkl/Pik3r2/Insr/Dock4/Rac1/Plce1/Vav2/Rassf5/Afdn/Ctnnd1/Met/Mapk1/Flt4/Fgfr4/Tek/Sipa1l2/Bcar1/Rapgef2/Farp2/Sipa1l3/Prkci/Fgf22/Flt1/Sipa1l1/Pdgfra/Tln1/Epha2/Pard6g/Pard6b/Igf1r/Plcg1/Vegfc/Mapk14/Itgb2l/Egfr/Kdr/Magi1/Fgfr2/Kitl/Pik3cb/Efna5/Fgf5/Egf/Rapgef5/Fgf21/Map2k1/Hgf/Adcy9/Plcb3/Akt1/Nras/Rapgef1/Braf/Gnai1/Adcy3/Calm1/Adcy1/Arap3/Crk/Rapgef6/Prkd3/Fgf7/Magi3/Akt2/Grin2b/Fgf3/Calm4/R…
mmu	gseaGO	CC	GO:0101031	protein folding chaperone complex	36	-0.647652	-1.82242	0.000255236	0.00578308	0.00478402	4317	tags=56%, list=13%, signal=48%	Tcp1/Ptges3/Cdc37/Cct5/Dnaaf2/Ruvbl2/Cct6a/Stip1/Ccdc47/Sdf2/Dnajc9/Ruvbl1/Stub1/Cct8/Cct7/Psmg2/Cct3/Psmg1/Hsp90ab1/Wdr83os
mmu	gseaGO	MF	GO:0004713	protein tyrosine kinase activity	131	0.533051	1.58457	0.000261738	0.00591472	0.00489292	9285	tags=57%, list=29%, signal=41%	Dyrk1a/Insr/Jak1/Ephb4/Tesk1/Nrp1/Csk/Peak1/Hipk1/Met/Tyk2/Abl1/Flt4/Fgfr4/Tek/Dstyk/Nrp2/Hipk3/Abl2/Flt1/Pdgfra/Epha2/Erbb3/Ror1/Ephb2/Igf1r/Egfr/Kdr/Fgfr2/Map2k4/Twf1/Map2k1/Tyro3/Ddr1/Rps6ka5/Fgfrl1/Ttn/Hipk2/Epha5/Dyrk3/Ret/Tesk2/Mertk/Tnk1/Ntrk2/Pdgfrb/Dyrk1b/Insrr/Tie1/Kit/Fgfr3/Epha4/Ntrk1/Lyn/Jak3/Dyrk2/Fgfr1/Epha6/Styk1/Srms/Clk3/Yes1/Syk/Clk2/Ddr2/Fes/Jak2/Mst1r/Ripk2/Blk/Fgr/Prkcd/Clk4…
mmu	gseaKEGG	NA	mmu04071	Sphingolipid signaling pathway - Mus musculus (house mouse)	125	0.51485	1.52324	0.000890732	0.0060485	0.00364613	9622	tags=64%, list=30%, signal=45%	Pik3r2/Pdpk1/Rac1/Prkce/Smpd1/Map3k5/Ppp2ca/Ppp2r5e/Sgpl1/Mapk1/Mapk8/Ppp2r1b/Sgms1/Ppp2r2d/S1pr5/Gna12/Gna13/Ppp2cb/Mapk14/S1pr2/Adora1/S1pr1/Ppp2r5b/Ppp2r5c/Pik3cb/Asah2/Ppp2r5a/Fcer1a/Map2k1/Plcb3/Akt1/Nras/Gnai1/Ppp2r5d/Sphk2/Degs1/Pld1/Nos3/Akt2/Acer1/Acer2/Sphk1/Gnaq/Gm2446/Sgms2/Pik3r3/Plcb1/Plcb4/Kng1/Sptlc1/Akt3/Tnf/Ms4a2/Pik3r3/Asah1/Cers6/Cers5/Pld2/Prkca/Prkcg/Tnfrsf1a/Gab2/Rela/Mapk1…
mmu	gseaKEGG	NA	mmu04014	Ras signaling pathway - Mus musculus (house mouse)	235	0.454185	1.41324	0.000896726	0.0060485	0.00364613	8579	tags=50%, list=27%, signal=37%	Ralgapb/Pik3r2/Insr/Rac1/Prkacb/Plce1/Rassf5/Afdn/Met/Nf1/Abl1/Mapk1/Flt4/Ets1/Fgfr4/Mapk8/Tek/Ptpn11/Ralgapa2/Gab1/Rasal2/Tgfa/Rab5a/Brap/Pak4/Exoc2/Fgf22/Abl2/Flt1/Pdgfra/Epha2/Sos2/Ets2/Igf1r/Plcg1/Vegfc/Egfr/Kdr/Rin1/Elk1/Sos1/Fgfr2/Kitl/Rasgrf2/Pik3cb/Ksr1/Efna5/Fgf5/Egf/Rapgef5/Pla2g12a/Rras2/Fgf21/Gng12/Syngap1/Map2k1/Hgf/Akt1/Nras/Calm1/Shc1/Rel/Ikbkg/Pld1/Fgf7/Pak2/Akt2/Gnb4/Pla2g10/Grin…
mmu	gseaGO	BP	GO:0007548	sex differentiation	333	0.443786	1.4098	0.000270001	0.00608535	0.00503407	9678	tags=46%, list=30%, signal=33%	Crkl/Lgr4/Rara/Insr/Rac1/Fndc3a/Ermp1/Atn1/Arrb1/Smad5/Hnf4a/Sgpl1/Taf4/Stat5a/Bmp4/Lrp6/Pgr/Wdr48/Ptpn11/Tcf7/Tcf7l2/Wt1/Vgf/Lhfpl2/Smad4/Pdgfra/Nr2f2/Patz1/Cntfr/Sox3/Dach1/Dmrta2/Kdr/Nrip1/Sox2/Spata2/Tbx3/Adam1a/Kitl/Cftr/Chd7/Bcl2l11/Sirt1/Cited2/Tbc1d20/Fst/Myh9/Map7/Tyro3/Cbx2/Bmpr1a/Sfrp1/Plekha1/Arid5b/Tgfbr1/Hnf1b/Ren1/Itgav/Sf1/Ercc1/Asb1/Tnfaip6/Foxc1/Adamts1/Nos3/Hnrnpk/Fgf7/Spo11/Te…
mmu	gseaGO	MF	GO:0051537	2 iron, 2 sulfur cluster binding	27	-0.724511	-1.91416	0.000271467	0.00610229	0.00504808	4558	tags=78%, list=14%, signal=67%	Xdh/Cisd2/Rfesd/Aox2/Ndufs1/Isca1/Aifm3/Uqcrfs1/Isca2/Cisd3/Fdx2/Fdx1/Glrx2/Sdhb/Fxn/Ciapin1/Bola2/Glrx5/Cisd1/Iscu/Ndufv2
mmu	gseaGO	BP	GO:0030509	BMP signaling pathway	168	0.501195	1.52388	0.000276927	0.00620869	0.0051361	5766	tags=43%, list=18%, signal=35%	Eng/Smurf2/Acvr1/Notch2/Ext1/Smad6/Crim1/Ube2o/Nfia/Smad5/Abl1/Fzd1/Bmp4/Lemd3/Crb2/Atf2/Bmp2/Smurf1/Fam83g/Tcf7l2/Numa1/Spart/Notch1/Tgfbr3/Chrdl2/Smad4/Zfp423/Gata6/Ctdspl2/Ski/Elapor2/Kdr/Neo1/Zfp128/Zcchc12/Bmpr2/Chrd/Fbn1/Hivep1/Tbx20/Etv2/Dlx1/Fst/Skil/Smpd3/Tob1/Smad7/Scx/Cdh5/Bmpr1a/Sfrp1/Ddx5/Twsg1/Tnfaip6/Hipk2/Fstl4/Dkk1/Hoxa13/Vwc2l/Egr1/Bmper/Smad2/Bmp6/Fstl1/Rgmb/Lrp2/Ilk/Hfe/Megf8/…
mmu	gseaGO	MF	GO:0035591	signaling adaptor activity	88	0.572901	1.63251	0.000293531	0.00656373	0.0054298	8742	tags=65%, list=27%, signal=47%	Frs2/Crkl/Pxn/Ifnar1/Caprin1/Sh2b3/Wdr59/Akap13/Ptpn11/Gab1/Dab2ip/Sh3rf1/Khdrbs1/Mavs/Abi1/Sorbs1/D1Pas1/Sh2b1/Nos1ap/Spata2/Ksr1/Irs2/Sla2/Irs1/Nlrp6/Shank3/Akap12/Map2k1/Stat3/Gab3/Shc1/Crk/Ikbkg/Gnb4/Spag9/Abi2/Mapk8ip3/Nlrp1a/Sh2b2/Grb2/Ddx3x/Nlrp3/Fmr1/Cdc42se2/Stap1/Gab2/Lamp2/Shank2/Mapk8ip1/Iqgap1/Aim2/Ripk2/Ldlrap1/Sarm1/Shank1/Nck2/Sh2d3c
mmu	gseaGO	BP	GO:0008535	respiratory chain complex IV assembly	28	-0.706764	-1.88312	0.00029659	0.00659759	0.00545782	4944	tags=71%, list=15%, signal=60%	Uqcc6/Timm21/Stmp1/Coa4/Bcs1l/Coa3/Smim20/Fastkd3/Cox16/Cox19/Coa8/Sco2/Tmem223/Cox20/Uqcc5/Cox14/Cox17/Cox18/Pet100/Surf1
mmu	gseaGO	BP	GO:0048511	rhythmic process	316	0.44542	1.41081	0.000296381	0.00659759	0.00545782	9504	tags=48%, list=30%, signal=34%	Dyrk1a/Lgr4/Mtor/Ep300/Crtc1/Zfhx3/Sp1/Mta1/Chrnb2/Huwe1/Arrb1/Ncoa2/Hnf4a/Sgpl1/Gfpt1/Stat5a/Prox1/Gsk3b/Sin3a/Pgr/Mapk8/Kmt2a/Fbxw11/Crebbp/Kdm2a/Kat5/Klf10/Ccar2/Btbd9/Enox1/Pdgfra/Siah2/Phlpp1/Igf1r/Egfr/Nudt12/Adora1/Nrip1/Fbxl3/Csnk1e/Ppara/Rai1/Sirt1/Prkaa1/Scn10a/Dpyd/Sirt6/Cry2/Myh9/Tyro3/Dhx9/Nfya/Srrd/Ncor1/Ddx5/Rora/Nr1d1/Plekha1/Id2/Creb1/Hnf1b/Tnfaip6/Adcy1/Bhlhe41/Kcnma1/Adamts1/Il…
mmu	gseaGO	BP	GO:0051146	striated muscle cell differentiation	345	0.440953	1.40366	0.000297759	0.00660638	0.00546509	9210	tags=53%, list=29%, signal=38%	Frs2/Akap6/Rara/Mtor/Arid1a/Trim32/Fkrp/Ep300/Lncpint/Acvr1/Hdac4/Yy1/Sorbs2/Akap13/Met/Spg11/Bmp4/Xbp1/Ehd1/Prox1/Il4ra/Plec/Gsk3b/Sox6/Large1/Maml1/Kdm6b/Synpo2l/Bmp2/Foxp1/Nfatc3/Kcnj8/Xk/Smo/Stim1/Cxadr/Ppp3cb/Wt1/Zmpste24/Efnb2/Dock1/Myorg/Rxra/Notch1/Tmod3/Mmp14/Smad4/Cav2/Pdgfra/Tsc1/Kat2a/Gata6/Ski/Fzd7/Prickle1/Slc9a1/Nek5/Hdac6/Mesp1/Mapk14/Neo1/Cxcl12/Tbx3/Nphs1/Mef2a/Klf5/Ppara/Map2k4…
mmu	gseaGO	BP	GO:0001935	endothelial cell proliferation	174	0.497093	1.51495	0.000307862	0.00681285	0.00563588	7390	tags=48%, list=23%, signal=37%	Jcad/Eng/Mtor/Htr2b/Agtr1a/Vash1/Sp1/Nf1/Stat5a/Bmp4/Xbp1/Prox1/Flt4/Tek/Vstm4/Slc39a9/Rictor/Mmrn2/Ppp1r16b/Flt1/Cav2/Nr2f2/Epha2/Col8a1/Scg2/Scarb1/Plcg1/Vegfc/Dlg1/Kdr/Cxcl12/Bmpr2/Ptprm/Rptor/Nr4a1/Ern1/Pik3cb/Prkx/Sirt1/Egf/Sema5a/Col18a1/Sirt6/Loxl2/F3/Fut1/Stat3/Akt1/Nras/Gata2/Tgfbr1/Zeb2/Enpep/Fgf7/Adam17/Dicer1/Prok2/Ang2/Bmper/Apc/Bmp6/Lrg1/Il12a/Ccl11/Gja1/Fgfbp1/Cav1/Thbs1/Jun/Tie1/F…
mmu	gseaGO	BP	GO:0071248	cellular response to metal ion	187	0.486575	1.49085	0.000310472	0.00685284	0.00566897	9159	tags=55%, list=29%, signal=39%	Cpne1/Aqp1/Smpd1/Atp7a/Syt7/Pkd2/Tfr2/Mapk1/Cdkn1b/Mapk8/Fn1/Itpkc/Clic4/Itpkb/Nfatc1/Nfatc3/Foxa2/Gpr39/Mylk/Asph/Tfap2a/Egfr/Nrxn1/Mcoln1/Sox2/Cpne4/Mef2a/Mtf1/Slc39a8/Syt17/Crp/Gsk3a/Prkaa1/Cpne3/P2rx4/Kcna1/Ncstn/Smpd3/Akt1/Braf/Slc13a5/Slc41a1/Cebpa/Id2/Creb1/Syt12/Nfe2l2/Bnip3/Junb/Slc40a1/Atp7b/Neurod2/Hesx1/Kcnj1/Acer1/Syt10/Nlgn1/Slc12a2/Mt1/Mt2/Bmp6/Syt9/Cpne8/Syt13/Hfe/Jun/Fos/Mmp9/Gab…
mmu	gseaGO	MF	GO:0042288	MHC class I protein binding	43	-0.627126	-1.82593	0.000317353	0.00698666	0.00577967	4935	tags=53%, list=15%, signal=45%	Pilrb2/H2-Bl/H2-T3/Pilra/Atp5f1a/Tap1/H2-Q7/H2-Q4/Pdia3/H2-Q6/Tap2/H2-Q1/H2-D1/Cd8b1/H2-T-ps/H2-K1/H2-Q10/H2-T22/H2-T23/H2-T10/H2-Q2/Vcp/Bcap31
mmu	gseaGO	BP	GO:0055123	digestive system development	142	0.517178	1.54955	0.000320035	0.00702761	0.00581355	6399	tags=49%, list=20%, signal=39%	Crkl/Lgr4/Fat4/Insr/Ext1/Foxp4/Smad3/Dnaaf1/Xbp1/Clmp/Il6st/Cobl/Tcf7/Tcf7l2/Foxf1/Smo/Yap1/Notch1/Pdgfra/Gata6/Igf1r/Fzd5/Egfr/Nphp3/Percc1/Dchs1/Klf5/Fgfr2/Hif1a/Nodal/Vangl2/Gli2/Rb1/Pcsk5/Vps52/Hip1r/Alx4/Six2/Shox2/Dact1/Nckap1/Sfrp1/Id2/Ccdc103/Hnf1b/Sall1/Myocd/Yipf6/Dicer1/Foxl1/Mixl1/Hoxa13/Ednrb/Smad2/Pitx2/Megf8/Epb41l5/Sox9/Gata4/Wls/Kcnq1/Zic3/Kit/Fgfr3/Sav1/Sox17/Stx2/Prdm1/Wdpcp
mmu	gseaGO	BP	GO:0071230	cellular response to amino acid stimulus	177	0.491432	1.50138	0.000326836	0.00715855	0.00592187	8823	tags=25%, list=27%, signal=18%	Mtor/Cpeb3/Ep300/Sesn2/Atp7a/Ubr2/Xbp1/Hnf1a/Castor2/Zeb1/Dnmt3a/Rragd/Pdgfra/Cpeb4/Egfr/Rptor/Spaar/Bmt2/Amigo1/Sesn3/Cpeb1/Nsmf/Col4a1/Col4a6/Klhl22/Ubr1/Ntrk2/Agap2/Slc38a9/Sesn1/Sh3bp4/Dnmt3b/Rraga/Tnf/Col5a2/Col6a1/Dnmt1/Col1a1/Ipo5/Capn2/Castor1/Col1a2/Hpca/Col3a1
mmu	gseaGO	BP	GO:0048608	reproductive structure development	341	0.439067	1.39656	0.000327748	0.00716017	0.0059232	10068	tags=52%, list=31%, signal=36%	Frs2/Crkl/Lgr4/Rara/Insr/Rac1/Fndc3a/Ermp1/Atn1/Arrb1/Sgpl1/Taf4/Stat5a/Bmp4/Lrp6/Cdkn1b/Pgr/Wdr48/Hnf1a/Ptpn11/Tcf7/Tcf7l2/Wt1/Vgf/Rxra/Notch1/Fem1b/Smad4/Pdgfra/Nr2f2/Patz1/Sox3/Igf1r/Dlg1/Kdr/Errfi1/Nrip1/Sox2/Spata2/Tbx3/Adam1a/Fgfr2/Kitl/Cftr/Chd7/Slc22a5/Ash1l/Gli2/Bcl2l11/Foxa1/Sirt1/Cited2/Tbc1d20/Fst/Myh9/Map7/Tyro3/Sfrp1/Plekha1/Arid5b/Tgfbr1/Plag1/Hnf1b/Ren1/Itgav/Sf1/Ercc1/Asb1/Tnfaip…
mmu	gseaGO	BP	GO:0046578	regulation of Ras protein signal transduction	198	0.481287	1.48044	0.00032987	0.00718814	0.00594635	9401	tags=64%, list=29%, signal=46%	Gpr17/Stard13/Notch2/Flcn/Tnfaip1/Nrp1/Arhgef3/Tns3/Plce1/Arrb1/Ssx2ip/Akap13/Met/Robo1/Nf1/Abl1/Arhgef18/Iqsec1/Cyth1/Synpo2l/Dnm2/Dennd1a/Itpkb/Arhgap44/Abca1/Dennd3/Dennd4c/Dab2ip/Stard8/Kbtbd7/Icmt/Arfgef2/Notch1/Abl2/Cyth3/Syde1/Bcr/Arhgap35/Madd/Ephb2/Ppp2cb/Ripor1/Sos1/Kank1/Dynlt1a/Kitl/Myo9b/Pik3cb/Kctd10/Heg1/Map4k4/Git1/Syngap1/Map2k1/Mapkap1/Ripor2/Rapgef1/Eps8/Dynlt1c/Git2/Rabgef1/Fb…
mmu	gseaGO	BP	GO:0001704	formation of primary germ layer	108	0.540362	1.5732	0.000338643	0.00736053	0.00608895	7278	tags=56%, list=23%, signal=44%	Arid1a/Tnrc6c/Acvr1/Dusp4/Htt/Smad3/Txnrd1/Bmp4/Crb2/Fn1/Kdm6b/Exoc4/Hnf1a/Nf2/Foxf1/Foxa2/Kdm6a/Cdc73/Epha2/Gata6/Fzd7/Ets2/Itga5/Mesp1/Sox2/Ext2/Bmpr2/Nodal/Chrd/Etv2/Axin1/Six2/Ahdc1/Myh9/Map2k1/Scx/Bmpr1a/Hand1/Hnf1b/Twsg1/Itgav/Foxc1/Pofut2/Dkk1/Eya1/Mixl1/Kif16b/Smad2/Tal1/Grb2/Epb41l5/Gata4/Wls/Sox17/Col5a2/Nanog/Snai1/Prkar1a/Nr4a3/Fgfr1/Dusp1
mmu	gseaGO	BP	GO:0033002	muscle cell proliferation	279	0.4566	1.43636	0.000340067	0.00737273	0.00609904	9170	tags=54%, list=29%, signal=39%	Frs2/Mtor/Agtr1a/Map3k5/Irak1/Hdac4/Arid2/Nf1/Bmp4/Mapk1/Gsk3b/Cdkn1b/Il6ra/Bmp2/Enpp1/Foxp1/Tcf7l2/Trib1/Tafa5/Cxadr/Mef2d/Rxra/Yap1/Notch1/Tgfbr3/Flt1/Cav2/Traf6/2810429I04Rik/Map3k7/Gata6/Gna12/Vgll4/Igf1r/Tgfbr2/Gna13/Mapk14/Egfr/S1pr2/S1pr1/Akirin1/Fgfr2/Bmpr2/Hif1a/Kpna1/Ern1/Ednra/Tbx20/Ccn4/Sirt1/Prkg1/Cx3cl1/Cited2/Smpd3/Six5/Hgf/Stat3/Akt1/Bmpr1a/Tgfbr1/Id2/Tbx1/Sf1/Shc1/Foxc1/Adamts1/I…
mmu	gseaGO	BP	GO:0033674	positive regulation of kinase activity	419	0.429843	1.38079	0.00034153	0.00738569	0.00610977	9693	tags=54%, list=30%, signal=38%	Taok3/Akap6/Dvl3/Insr/Mtor/Prrc1/Pxn/Htr2b/Agtr1a/Atp2b4/Ephb4/Sesn2/Notch2/Map3k5/Ppp2ca/Irak1/Atg14/Csk/Tirap/Wdr59/Pkd2/Akap13/Hnf4a/Met/Robo1/Abl1/Prox1/Fermt2/Flt4/Cdkn1b/Fgfr4/Il6ra/Card10/Tek/Cacul1/Dstyk/Tead1/Hnf1a/Gab1/Map3k11/Map4k2/Dab2ip/Rapgef2/Sash1/Gpr39/Mmd/Abi1/Flt1/Gprc5b/Pdgfra/Traf6/Adnp/Epha2/Erbb3/Map3k7/D1Pas1/Pfkfb2/Ror1/Ambra1/Igf1r/Vegfc/Pkd1/Dlg1/Fzd5/Egfr/Kdr/Nrxn1/Ad…
mmu	gseaGO	CC	GO:0045259	proton-transporting ATP synthase complex	18	-0.829641	-1.99311	0.000348974	0.00749555	0.00620065	4046	tags=89%, list=13%, signal=78%	Atp5f1a/Atp5f1c/Atp5mc2/Atp5pf/Atp5mc1/Atp5f1d/Atp5mc3/Atp5pb/Atp5mf/Atp5mk/Atp5f1e/Atp5po/Atp5me/Atp5mj/Atp5mg/Atp5pd
mmu	gseaGO	BP	GO:0001796	regulation of type IIa hypersensitivity	30	-0.712486	-1.92817	0.00035363	0.00749555	0.00620065	5643	tags=57%, list=18%, signal=47%	Fcgr1/Fcer1g/Ighg2b/H2-Bl/H2-T3/H2-Q7/H2-Q4/H2-Q6/H2-Q1/H2-D1/H2-T-ps/H2-K1/H2-Q10/H2-T22/H2-T23/H2-T10/H2-Q2
mmu	gseaGO	BP	GO:0001798	positive regulation of type IIa hypersensitivity	30	-0.712486	-1.92817	0.00035363	0.00749555	0.00620065	5643	tags=57%, list=18%, signal=47%	Fcgr1/Fcer1g/Ighg2b/H2-Bl/H2-T3/H2-Q7/H2-Q4/H2-Q6/H2-Q1/H2-D1/H2-T-ps/H2-K1/H2-Q10/H2-T22/H2-T23/H2-T10/H2-Q2
mmu	gseaGO	BP	GO:0002892	regulation of type II hypersensitivity	30	-0.712486	-1.92817	0.00035363	0.00749555	0.00620065	5643	tags=57%, list=18%, signal=47%	Fcgr1/Fcer1g/Ighg2b/H2-Bl/H2-T3/H2-Q7/H2-Q4/H2-Q6/H2-Q1/H2-D1/H2-T-ps/H2-K1/H2-Q10/H2-T22/H2-T23/H2-T10/H2-Q2
mmu	gseaGO	BP	GO:0002894	positive regulation of type II hypersensitivity	30	-0.712486	-1.92817	0.00035363	0.00749555	0.00620065	5643	tags=57%, list=18%, signal=47%	Fcgr1/Fcer1g/Ighg2b/H2-Bl/H2-T3/H2-Q7/H2-Q4/H2-Q6/H2-Q1/H2-D1/H2-T-ps/H2-K1/H2-Q10/H2-T22/H2-T23/H2-T10/H2-Q2
mmu	gseaGO	BP	GO:0002476	antigen processing and presentation of endogenous peptide antigen via MHC class Ib	39	-0.6317	-1.80465	0.000353565	0.00749555	0.00620065	3613	tags=44%, list=11%, signal=39%	H2-Bl/H2-T3/H2-Q7/H2-Q4/H2-Q6/Tap2/H2-Q1/H2-D1/H2-T26/H2-T27/H2-T-ps/H2-K1/H2-Q10/H2-T22/H2-T23/H2-T10/H2-Q2
mmu	gseaGO	BP	GO:0019827	stem cell population maintenance	213	0.470739	1.45568	0.000350963	0.00749555	0.00620065	6835	tags=43%, list=21%, signal=34%	Arid1a/Bcl9l/Med14/Kat6a/Prox1/Tead3/Kdm2b/Sin3a/Tcf7l1/Mapk8/Tead1/Crebbp/Sap130/Bicral/Tcf7l2/Smo/Klf10/Zfp36l2/Yap1/Tead4/Smarca4/Cdc73/Kat2a/Ski/Fzd7/Bcl7a/Dppa2/Sox2/Kdm3a/Tbx3/Bicra/Foxo1/Ncoa3/Nodal/Vangl2/Nkap/Mcph1/Bcl9/Setd1a/Zhx2/Wdr47/Ddx6/Cnot1/Med24/Six2/Sirt6/Rest/Loxl2/Eif4enif1/Trim8/Ing1/Stat3/Braf/Bmpr1a/Gata2/Sfrp1/Tbx1/Cnot2/Hnf1b/Sall1/Myc/Dicer1/Sox4/Med15/Hesx1/Prdm14/Foxo…
mmu	gseaGO	BP	GO:0071375	cellular response to peptide hormone stimulus	295	0.448519	1.41502	0.000348364	0.00749555	0.00620065	7409	tags=47%, list=23%, signal=37%	Pik3r2/Insr/Mtor/Zfp36l1/Pdpk1/Pxn/Jak1/Rac1/Agtr1a/Zfp106/Cyfip1/Ncoa1/Sp1/Gpr21/Csk/Ncoa2/Stat5a/Tyk2/Xbp1/Mapk1/Gsk3b/Bcar1/Enpp1/Ptpn11/Soga1/Dennd4c/Sik2/Ptpra/Mbd5/Slc39a14/Myo1c/Prkci/Cav2/Rhoq/Sorbs1/Map3k7/Stat6/Sos2/Stxbp4/Ahcyl1/Slc9a1/Inppl1/Igf1r/Ide/Rap1gds1/Zbtb7b/Sos1/Foxo1/Kank1/Nr4a1/Erfe/Ednra/Ptpre/Gsk3a/Rb1/Hmga1/Cpeb2/Sirt1/Rab10/Prkaa1/Trib3/Ptprf/Irs2/Pid1/Trarg1/Scnn1g/Ir…
mmu	gseaGO	BP	GO:0071900	regulation of protein serine/threonine kinase activity	339	0.447061	1.42167	0.000357071	0.00754975	0.00624549	8409	tags=50%, list=26%, signal=37%	Lats2/Taok3/Akap6/Dvl3/Insr/Paqr3/Htr2b/Atp2b4/Smpd1/Sesn2/Tesk1/Map3k5/Ppp2ca/Htt/Hyal2/Irak1/Csk/Tirap/Pkd2/Akap13/Dusp16/Robo1/Nf1/Abl1/Lrp6/Prox1/Fermt2/Gsk3b/Cdkn1b/Bmp2/Tead1/Gab1/Map3k11/Fem1a/Map4k2/Dab2ip/Rapgef2/Trib1/Sash1/Gpr39/Hipk3/Flt1/Nr2f2/Traf6/Ccni/Cdk12/Hgs/Map3k7/D1Pas1/Inppl1/Pkd1/Fzd5/Egfr/Nrxn1/Map3k1/Epgn/Kitl/Uvrag/Rptor/Ern1/Cemip/Map2k7/Vangl2/Pik3cb/Map2k4/Rb1/Ksr1/Cc…
mmu	gseaKEGG	NA	mmu05150	Staphylococcus aureus infection - Mus musculus (house mouse)	121	-0.427116	-1.45988	0.00116299	0.00769364	0.00463784	5325	tags=26%, list=17%, signal=22%	Dsg1c/Fcgr4/Hc/Cfb/C2/C4b/Defb1/Krt17/Mbl1/H2-Ea/C1qa/H2-DMb1/C1qb/C4a/C1qc/H2-DMb2/C1s2/H2-Aa/H2-DMa/H2-Ab1/H2-Eb1/Krt10/Mbl2/Cfd/Krt19/Masp2/C1rb/Krt25/Defa17/Defa29/Defa42/Krt15
mmu	gseaGO	BP	GO:0098742	cell-cell adhesion via plasma-membrane adhesion molecules	210	0.476555	1.4727	0.00036687	0.00773778	0.00640103	10673	tags=59%, list=33%, signal=40%	Fat4/Acvr1/Pvr/Pcdhgc3/Pcdhga12/Robo1/Crb2/Nptn/Bmp2/Cxadr/Palld/Cdh11/Robo2/Igsf11/Tgfbr2/Itga5/Mapk14/Celsr1/Nrxn1/Dchs1/Sdk2/Ptprm/Pik3cb/Cdhr1/Pcdhga4/Alcam/Amigo1/Efna5/Pcdhb6/Ptprf/Cx3cl1/Celsr3/Cdh5/Ric8a/Lrfn4/Ntng2/Fgfrl1/Dsg2/Dab1/Gpc4/Atp2c1/Cd164/Cdh23/Cdh12/Dsc1/Crb1/Nlgn1/Adgrl1/Ret/Tenm3/Amigo2/Pcdh1/Igsf9/Clstn1/Cdh2/Il1rn/Selp/Pcdh17/Sele/Cldn2/Lrrc4c/Ceacam1/Cdh3/Dsc2/Mmp24/Cdh2…
mmu	gseaGO	BP	GO:0010508	positive regulation of autophagy	158	0.500731	1.51395	0.000369375	0.00777143	0.00642887	7032	tags=51%, list=22%, signal=40%	Atf6/Wipi1/Trim32/Wac/Sesn2/Plk3/Flcn/Htt/Trim65/Smcr8/Moap1/Atg2a/Usp20/Lrsam1/Atg13/Ulk1/Xbp1/Snx30/Fyco1/Gsk3b/Nprl3/Rab3gap1/Kat5/Smo/Snx4/Supt5/Tsc1/Larp1/Map3k7/Ambra1/Plk2/Kdr/Clec16a/Foxo1/Hif1a/Pafah1b2/Gsk3a/Optn/Dapk1/Plekhf1/Bcl2l11/Sirt1/Atg16l1/Wdr24/Prkaa1/Pip4k2c/Trim30c/Sesn3/Gpsm1/Trim8/Map2k1/Ufl1/Ticam1/Rab3gap2/Depdc5/C9orf72/Snx18/Cdk16/Ikbkg/Bnip3/Trim58/Ifnb1/Ulk2/Foxo3/Pi…
mmu	gseaGO	BP	GO:0006887	exocytosis	391	0.428491	1.37254	0.000371591	0.00779885	0.00645155	8357	tags=47%, list=26%, signal=35%	Rab11fip1/Pdcd6ip/Vps11/Snap29/Exoc8/Pip5k1c/Ccr1l1/Pdpk1/Trappc11/P2ry2/Atp2a2/Scamp1/Exoc3l2/Syt7/Smcr8/Nsf/Clasp1/Stam/Prepl/Arl8b/Il4ra/Clasp2/Erc1/Exoc6b/Exoc4/Txlna/Snx19/Bloc1s6/Rab3gap1/Stxbp5/Rph3al/Foxf1/Cadps2/Ppp3cb/Snx4/Rab5a/Arfgef2/Notch1/Exoc2/Steap2/Vps18/Stx1b/Snap23/Syde1/Hgs/Tprg1l/Nkd2/Bcr/Synj1/Itgb2l/Cacna1e/Cftr/Syt17/Dvl1/Rab11fip2/Ncs1/Sv2a/Rab10/Cplx2/Exph5/Itsn1/Rab33b…
mmu	gseaGO	BP	GO:0042475	odontogenesis of dentin-containing tooth	95	0.571396	1.64269	0.000375129	0.00785381	0.00649702	7185	tags=51%, list=22%, signal=39%	Ankrd11/Bmp4/Lrp6/Atf2/Bmp2/Nf2/Fam20a/Tcf7l2/Smo/Apcdd1/Stim1/Pdgfra/Traf6/Wdr72/Rspo2/Cftr/Ppara/Gli2/Slc4a2/Bcl2l11/Dlx1/Nfic/Fst/Smpd3/Bmpr1a/Hand1/Tbx1/Foxc1/Dicer1/Dlx2/Dmp1/Slc24a4/Tnfrsf11b/Fam20c/Itga6/Wnt10a/Serpine1/Msx1/Eda/Nectin1/Hand2/Cnnm4/Jag2/Chuk/Ngfr/Edaradd/Nkx2-3/Lrp4
mmu	gseaGO	BP	GO:0097186	amelogenesis	29	0.727411	1.74204	0.000378115	0.00786139	0.00650328	6327	tags=48%, list=20%, signal=39%	Atf2/Fam20a/Stim1/Wdr72/Cftr/Ppara/Slc4a2/Tbx1/Dicer1/Dmp1/Slc24a4/Fam20c/Nectin1/Cnnm4
mmu	gseaGO	BP	GO:0090263	positive regulation of canonical Wnt signaling pathway	109	0.534291	1.5582	0.000376437	0.00786139	0.00650328	9005	tags=59%, list=28%, signal=42%	Lgr4/Wnk2/Fam53b/Lgr5/Tbl1xr1/Smad3/Fzd9/Tnks/Adgra2/Amer1/Ccar2/Yap1/Gprc5b/Adnp/Ube2b/D1Pas1/Csnk1g1/Gid8/Egfr/Prdm15/Map3k1/Rspo2/Fgfr2/Kank1/Csnk1e/Egf/Sema5a/Gskip/Rspo1/Dact1/Xiap/Sfrp1/Zeb2/Scel/Sox4/Gpc5/Trpm4/Tnks2/Ilk/Ppm1n/Cdh3/Dkk2/Vps35/Cav1/Wls/Daam2/Ddx3x/Fgfr3/Eda/Tmem198/Zbed3/Jrk/Ppm1a/Usp8/Hhex/Col1a1/Rbpj/Reck/Nfkb1/Sulf2/Rspo3/Csnk1g3/Csnk1g2/Plekha4
mmu	gseaGO	BP	GO:0071772	response to BMP	180	0.495428	1.51463	0.000379173	0.00786139	0.00650328	5766	tags=41%, list=18%, signal=34%	Eng/Smurf2/Acvr1/Notch2/Ext1/Smad6/Crim1/Ube2o/Nfia/Smad5/Abl1/Fzd1/Bmp4/Lemd3/Crb2/Atf2/Bmp2/Smurf1/Fam83g/Tcf7l2/Numa1/Spart/Notch1/Tgfbr3/Chrdl2/Smad4/Zfp423/Gata6/Ctdspl2/Ski/Elapor2/Kdr/Neo1/Zfp128/Zcchc12/Bmpr2/Chrd/Fbn1/Hivep1/Tbx20/Etv2/Dlx1/Fst/Skil/Smpd3/Tob1/Smad7/Scx/Cdh5/Bmpr1a/Sfrp1/Ddx5/Twsg1/Tnfaip6/Hipk2/Fstl4/Dkk1/Hoxa13/Vwc2l/Bglap/Egr1/Bmper/Smad2/Bmp6/Fstl1/Rgmb/Lrp2/Ilk/Hfe/…
mmu	gseaGO	BP	GO:0071773	cellular response to BMP stimulus	180	0.495428	1.51463	0.000379173	0.00786139	0.00650328	5766	tags=41%, list=18%, signal=34%	Eng/Smurf2/Acvr1/Notch2/Ext1/Smad6/Crim1/Ube2o/Nfia/Smad5/Abl1/Fzd1/Bmp4/Lemd3/Crb2/Atf2/Bmp2/Smurf1/Fam83g/Tcf7l2/Numa1/Spart/Notch1/Tgfbr3/Chrdl2/Smad4/Zfp423/Gata6/Ctdspl2/Ski/Elapor2/Kdr/Neo1/Zfp128/Zcchc12/Bmpr2/Chrd/Fbn1/Hivep1/Tbx20/Etv2/Dlx1/Fst/Skil/Smpd3/Tob1/Smad7/Scx/Cdh5/Bmpr1a/Sfrp1/Ddx5/Twsg1/Tnfaip6/Hipk2/Fstl4/Dkk1/Hoxa13/Vwc2l/Bglap/Egr1/Bmper/Smad2/Bmp6/Fstl1/Rgmb/Lrp2/Ilk/Hfe/…
mmu	gseaGO	BP	GO:0002088	lens development in camera-type eye	91	0.55145	1.57878	0.000382808	0.00791754	0.00654974	7128	tags=51%, list=22%, signal=39%	Frs2/Fzr1/Hipk1/Smad3/Bmp4/Prox1/Cdkn1b/Maf/Nf2/Smarca4/Epha2/Pou2f1/Ski/Tfap2a/Spred2/Tgfbr2/Dlg1/Med1/Sox2/Fgfr2/Shroom2/Cited2/Tbc1d20/Skil/Cdon/Six5/Tgfbr1/Zeb2/Bcar3/Hipk2/Bfsp2/Abi2/Spred1/Crybb3/Gja1/Nhs/Fgfr3/Mip/Fat1/Nectin1/Tbc1d32/Spred3/Ctns/Slitrk6/Spry1/Spry2
mmu	gseaGO	BP	GO:0002475	antigen processing and presentation via MHC class Ib	44	-0.591235	-1.72763	0.000387202	0.00798908	0.00660892	3613	tags=43%, list=11%, signal=38%	H2-Bl/H2-T3/H2-Q7/H2-Q4/H2-Q6/Tap2/H2-Q1/H2-D1/H2-T26/H2-T27/B2m/H2-T-ps/H2-K1/H2-Q10/H2-T22/H2-T23/H2-T10/H2-Q2/Ap3b1
mmu	gseaGO	BP	GO:0019883	antigen processing and presentation of endogenous antigen	47	-0.583483	-1.72542	0.000389397	0.00801501	0.00663037	4846	tags=45%, list=15%, signal=38%	H2-Bl/H2-T3/H2-Ea/Tapbp/Tap1/H2-Q7/H2-Q4/H2-Q6/Tap2/H2-Q1/H2-D1/H2-T26/H2-T27/B2m/H2-T-ps/H2-K1/H2-Q10/H2-T22/H2-T23/H2-T10/H2-Q2
mmu	gseaGO	BP	GO:0031669	cellular response to nutrient levels	237	0.463269	1.44225	0.00039218	0.0080529	0.00666171	8407	tags=52%, list=26%, signal=39%	Wipi1/Mtor/Ep300/Tbl2/Sesn2/Map3k5/Ncoa1/Flcn/Atg14/Xpr1/Jmy/Wdr59/Ulk1/Mtmr3/Xbp1/Mapk1/Atf2/Plin3/Otud3/Mapk8/Wipi2/Crebbp/Eif2ak3/Nprl3/Stk24/Rictor/Kat5/Tcf7l2/Sik2/Zfyve1/Cadps2/Foxa2/Kdm6a/Klf10/Rxra/Rragd/Csnk1a1/Tsc1/Cpeb4/Gas2l1/Wdr45b/Tnrc6a/Clec16a/Med1/Kics2/Ripor1/Foxo1/Rptor/Bmt2/Ppara/Mlx/4933438K21Rik/Srebf2/Wrn/Sirt1/Wdr24/Prkaa1/Fnip1/Wnt2b/Prkab2/Fbxo22/Sesn3/Mapkap1/Seh1l/Gcn1…
mmu	gseaKEGG	NA	mmu05217	Basal cell carcinoma - Mus musculus (house mouse)	63	0.588991	1.60329	0.00125966	0.00808172	0.00487178	6024	tags=44%, list=19%, signal=36%	Dvl3/Wnt9a/Fzd1/Bmp4/Fzd9/Gsk3b/Tcf7l1/Bmp2/Tcf7/Tcf7l2/Smo/Ptch1/Fzd7/Fzd5/Sufu/Gli2/Dvl1/Apc2/Axin1/Wnt2b/Gadd45a/Gadd45g/Fzd4/Apc/Wnt9b/Wnt10a/Polk/Fzd3
mmu	gseaKEGG	NA	mmu04520	Adherens junction - Mus musculus (house mouse)	92	0.549992	1.57483	0.00126864	0.00808172	0.00487178	3791	tags=40%, list=12%, signal=36%	Smurf2/Tjp1/Insr/Wasl/Actn4/Ep300/Rac1/Smad3/Ssx2ip/Afdn/Ctnnd1/Met/Mapk1/Wasf2/Tcf7l1/Crebbp/Smurf1/Tcf7/Tcf7l2/Ptprb/Ctnna3/Farp2/Vcl/Smad4/Sorbs1/Map3k7/Csnk2a2/Igf1r/Tgfbr2/Egfr/Ptprm/Heg1/Ctnna1/Ptprf/Cdh5/Tgfbr1/Ptpn1
mmu	gseaKEGG	NA	mmu03083	Polycomb repressive complex - Mus musculus (house mouse)	86	0.563105	1.60054	0.00129778	0.00811705	0.00489308	6013	tags=52%, list=19%, signal=43%	Ep300/Bcorl1/Yy1/Ube2d2a/Fbrsl1/Asxl1/Bap1/Kdm2b/Ube2d3/Lcor/Pcgf3/Crebbp/Kdm2a/Mbd5/Usp45/Asxl2/Dcaf7/Ezh1/Phc3/Cbx4/L3mbtl2/Foxk1/Bmi1/Yaf2/Phc1/Bcor/Cbx8/Mga/Mbd6/L3mbtl3/Foxk2/Cbx6/Fbrs/Hcfc1/Cbx2/Sfmbt2/Jarid2/Tfdp1/Ring1/Aebp2/Tex10/Ogt/Sfmbt1/Wdr5/Pcgf6
mmu	gseaGO	BP	GO:0010001	glial cell differentiation	291	0.450706	1.42069	0.000397906	0.00815088	0.00674276	9447	tags=52%, list=29%, signal=37%	Mtor/Fkrp/Lamc3/Arhgef10/Notch2/Nfia/Afdn/Nf1/Abl1/Bmp4/Lrp6/Gpc1/Mapk1/Plpp3/Plec/Sox6/Large1/Il6st/Exoc4/Bmp2/Myrf/Enpp1/Ptpn11/Ndrg1/Tcf7l2/Ptpra/Smo/Notch1/Kdm4a/Abl2/Smarca4/B4galt5/Erbb3/Ski/Ror1/Egfr/Emx1/Fa2h/Cntn1/Spint1/Sos1/Ano1/Dll3/Prpf19/Nsun5/Fgf5/Qki/Dag1/Mbd1/Dlx1/Tnfrsf1b/Ncstn/Map2k1/Stat3/Eif2b1/Akt1/Nab2/Nr1d1/Id2/Cntnap1/Hapln4/Dab1/Zeb2/App/Sox5/Casz1/Ulk4/Lrp1/Abca2/Il33/A…
mmu	gseaGO	MF	GO:0017124	SH3 domain binding	129	0.526121	1.56057	0.000402994	0.00823534	0.00681263	9799	tags=70%, list=31%, signal=49%	Pdcd6ip/Arhgap31/Sh3bp5/Dock4/Prkce/Zfp106/Cttnbp2/Abl1/Elmo3/Wasf2/Dnm2/Adam12/Dennd1a/Afap1/Bcar1/Map4k3/Dab2ip/Dock1/Khdrbs1/Abi1/Synj2/Synj1/Inppl1/Trp53bp2/Wipf3/Errfi1/Reps1/Sos1/Uvrag/Qki/Adam9/Cblb/Rufy2/Hip1r/Tom1l1/Shank3/Syngap1/Cntnap1/Crk/Rims1/Adam17/Zfp384/Cbl/Cit/Dpysl3/Afap1l1/Abi2/Adam19/Grb2/Noxa1/Afap1l2/Lrp2/Ilk/Gja1/Arhgap6/Enkur/Arhgap1/Ptpn12/Picalm/Arhgap17/Casp9/Wipf1/Cc…
mmu	gseaGO	BP	GO:0032872	regulation of stress-activated MAPK cascade	200	0.481546	1.48213	0.000411953	0.00839833	0.00694746	8479	tags=56%, list=26%, signal=42%	Taok3/Map3k3/Dusp3/Map3k5/Tirap/Mink1/Dusp16/Met/Ltbr/Bmp4/Mapk1/Flt4/Bmp2/Qars1/Itch/Map3k11/Map4k2/Mapkbp1/Dab2ip/Sh3rf1/Sash1/Mecom/Hipk3/Klhdc10/Map3k7/Ripk1/Phlpp1/Igf1r/Dlg1/Egfr/Map3k1/Zfp110/Ccn2/Foxo1/Map2k7/Dixdc1/Map2k4/Rap2a/Fgd4/Axin1/Map4k4/Dab2/Dact1/Ankrd6/Map2k1/Hgf/Akt1/Rapgef1/Sfrp1/Ncor1/Map3k10/Mfhas1/Nbr1/Tnik/App/Crk/Pja2/Hipk2/Mdfic/Ulk4/Gadd45a/Grik2/Ccl19-ps3/Gadd45g/Sph…
mmu	gseaGO	BP	GO:0003148	outflow tract septum morphogenesis	27	0.748862	1.76803	0.000427114	0.00868668	0.007186	5781	tags=78%, list=18%, signal=64%	Eng/Dvl3/Nrp1/Smad6/Robo1/Bmp4/Nrp2/Smad4/Robo2/Gata6/Tgfbr2/Fgfr2/Bmpr2/Vangl2/Tbx20/Bmpr1a/Tbx1/Sema3c/Parva/Lrp2/Zfpm2
mmu	gseaGO	BP	GO:1902115	regulation of organelle assembly	229	0.465144	1.44565	0.000428411	0.00869237	0.00719071	7369	tags=43%, list=23%, signal=33%	Pdcd6ip/Vps11/Wipi1/Mtor/Intu/Tesk1/Htt/Gdi2/Cep76/Smcr8/Moap1/Tapt1/Ubqln2/Atg2a/Caprin1/Lrsam1/Ubap2l/Stam/Ulk1/Mtmr3/Snx30/Gsk3b/Trappc12/Efnb1/Mapk8/Dnm2/Nf2/Rab11fip3/Rab3gap1/Ttbk2/Lrfn1/Numa1/Mark4/Snx4/Yap1/Sipa1l1/Smad4/Map4/Kat2a/Eml3/Tbc1d14/Cep120/Arhgap35/Ephb2/Plk2/Nrxn1/Odf2/Prkaa1/Cnot6/Tbc1d12/Syne2/Cnot1/Lrrtm2/Pip4k2c/Atmin/Mphosph9/Abi3bp/Syne1/Arf4/Ripor2/Akt1/Lrfn4/Tmem67/Ra…
mmu	gseaGO	CC	GO:0005844	polysome	78	-0.511648	-1.63638	0.000432101	0.00874646	0.00723546	4238	tags=46%, list=13%, signal=40%	Rpl36-ps12/Rps23/Rpl7/Myh10/Rps3/Larp7/Rpl18a/Rpl39/Drg1/Rpl6/Rpl11/Rpl7a/Rps4l/Rpl32/Naa35/Rpl31/Rwdd1/Eif3h/Rpl8/Rpl29/Rpl19/Naa38/Psma6/Rps4x/Rpl18/Rpl36/Rps6/Rps28/Rpl30/Rpl36al/Btf3/Rpl24/Rps26/Rps21/Rpl38/Rps29
mmu	gseaGO	BP	GO:0008544	epidermis development	396	0.430665	1.38053	0.000438164	0.00884821	0.00731963	7261	tags=41%, list=23%, signal=32%	Lats2/Lgr4/Insr/Intu/Zfp36l1/Flnb/Cux1/Lncpint/Rac1/Ncor2/Extl3/Ext1/Ercc3/Atp7a/Lgr5/Ubn1/Met/Nf1/Bmp4/Pphln1/Plec/Tmem132e/Clic4/Gab1/Triobp/Grhl2/Gak/Smo/Apcdd1/Numa1/Zmpste24/Palld/Yap1/Notch1/Smarca4/Smad4/Etv4/Ptch1/Epha2/Gata6/Tfap2a/Pdzd7/Acvr1b/Bcr/Igf1r/Egfr/Errfi1/Celsr1/Gorab/Alg10b/Med1/Fa2h/Klf7/Jag1/Spint1/Sos1/Slc4a7/Fgfr2/Ncoa3/Kdf1/Vangl2/Ppara/Gli2/Exph5/Tecta/Lor/Alx4/Slc39a7/…
mmu	gseaGO	BP	GO:0003333	amino acid transmembrane transport	99	0.543666	1.56967	0.000441891	0.00889062	0.00735471	9983	tags=58%, list=31%, signal=40%	Slc25a18/Slc7a2/Slc36a1/Slc38a10/Slc38a7/Lrrc8a/Slc36a4/Slc6a9/Cln8/Slc25a15/Slc6a6/Slc38a2/Slc25a22/Slc6a20b/Slc7a3/Slc1a7/Slc43a2/Cltrn/Slc66a1/Slc17a6/Slc16a2/Septin2/Tspo2/Sfxn1/Epm2a/Slc7a6/Slc3a1/Slc1a4/Slc7a5/Slc38a9/Slc7a10/Slc25a12/Slc7a9/Lrrc8d/Slc7a1/Lrrc8c/Slc25a38/Psen1/Tnf/Arg2/Slc38a4/Slc7a15/Slc38a3/Slc22a4/Slc17a7/Slc38a1/Sfxn3/Rgs4/Prkcd/Slc38a6/Slc11a1/Slc36a3/Slc13a3/Slc25a29/…
mmu	gseaGO	BP	GO:0090596	sensory organ morphogenesis	322	0.44121	1.39834	0.000442345	0.00889062	0.00735471	6787	tags=40%, list=21%, signal=32%	Phactr4/Frs2/Aqp1/Dvl3/Arid1a/Intu/Rac1/Notch2/Sp1/Yy1/Hipk1/Nf1/Bmp4/Lrp6/Crb2/Prox1/Mapk1/Kdm2b/Large1/Man2a1/Enpp1/Bhlhe22/Triobp/Zeb1/Rdh13/Notch1/Prkci/Flt1/Tshz1/Lrig3/Epha2/Pou2f1/Ski/Tfap2a/Pdzd7/Bcr/Col8a1/Ephb2/Lrig1/Fzd5/Kdr/Gnat1/Celsr1/Sox2/Jag1/Tbx3/Slc4a7/Sdk2/Fgfr2/Ptprm/Hif1a/Vangl2/Chd7/Shroom2/Ednra/Gli2/Dvl1/Megf11/Zhx2/Cited2/Tecta/Tbc1d20/Cyp26b1/Six2/Rest/Cdon/Stat3/Ripor2/…
mmu	gseaGO	MF	GO:0016209	antioxidant activity	85	-0.487412	-1.57436	0.000446993	0.00896294	0.00741453	3670	tags=46%, list=11%, signal=41%	Hbb-b1/Gstp3/Selenos/Hbb-bt/Fabp1/Mgst2/Hbq1a/Prdx3/Gstm7/Prxl2a/Prdx1/Hba-a2/Hba-a1/Txnrd2/Gstt1/Gstk1/Ccs/Mgst1/Mgst3/Gsto1/Gsto2/Gstp2/Prxl2b/Gpx4/Txndc17/Gstp1/Gsta1/Apoe/Apom/Prdx6/Sod1/Park7/Selenow/Prdx2/Gsta2/Prdx5/Upk3bl/Gpx1/Gsta5
mmu	gseaGO	BP	GO:0060348	bone development	241	0.462563	1.44189	0.000451651	0.00903513	0.00747425	9908	tags=60%, list=31%, signal=42%	Carm1/Fat4/Rara/Ankrd11/Notch2/Ext1/Slc38a10/Smad5/Akap13/Asxl1/Bmp4/Lrp6/Atf2/Large1/Bmp2/Glg1/Mbtps2/Zbtb16/Enpp1/Foxp1/Mef2d/Zmpste24/Asxl2/Amer1/Setdb1/Mmp14/Kat2a/Tjp2/Map3k7/Ski/Tfap2a/Inppl1/Tgfbr2/Mapk14/Kdr/Dchs1/Ext2/Fgfr2/Ttc9/Fbn1/Mcph1/Ccn4/Cited2/Sik3/Cyp26b1/Shox2/Ano6/Smpd3/Scx/Actn3/Nab2/Atg9a/Chad/Plxnb1/Ripply1/P3h1/Fosl2/Foxc1/Lox/Cfh/Spns2/Tulp3/Lepr/Has2/Matn1/Hoxd11/Pappa2/…
mmu	gseaGO	BP	GO:0045668	negative regulation of osteoblast differentiation	70	0.587389	1.62324	0.000453192	0.00904477	0.00748223	9177	tags=57%, list=29%, signal=41%	Hdac4/Smad6/Crim1/Smad3/Tmem64/Limd1/Nfatc1/Fndc3b/Notch1/Ptch1/Ski/Vegfc/Sox2/Chrd/Erfe/Tob1/Sfrp1/Id2/Twsg1/Nbr1/Tnfaip6/Fgf23/Trpm4/Sox9/Cited1/Twist1/Cdk6/Ranbp3l/Hand2/Tnf/Areg/Tnn/Fgfr1/Pparg/Hdac5/Noct/Sema4d/Ahr/Twist2/Zfp932
mmu	gseaGO	MF	GO:0003713	transcription coactivator activity	264	0.458158	1.43666	0.000461627	0.00919165	0.00760373	6057	tags=44%, list=19%, signal=36%	Brd4/Carm1/Dyrk1a/Phf2/Zmiz1/Actn4/Bcl9l/Trim32/Usp22/Ep300/Tacc1/Mrtfb/Zmiz2/Ncoa1/Tada2b/Hyal2/Med14/Mta1/Rere/Atn1/Kat6a/Arrb1/Jmy/Ncoa2/Ss18l1/Asxl1/Supt7l/Trim14/Sertad2/Ets1/Maml1/Kmt2c/Kmt2e/Mta2/Crebbp/Helz2/Med13/Kat6b/Kat5/Dcaf6/Maml3/Zxdb/Zxdc/Med16/Yap1/Notch1/Nup98/Wwtr1/Trim25/Smarca4/Taf6/Kat2a/Tfap2a/Pkn1/Dot1l/Nrip1/Med1/Maml2/Elk1/Zcchc12/Ncoa3/Pbxip1/Tcf20/Yaf2/Bcl9/Hmga1/Sirt1…
mmu	gseaGO	BP	GO:1904036	negative regulation of epithelial cell apoptotic process	77	0.57766	1.61822	0.000463078	0.0091991	0.0076099	9111	tags=64%, list=28%, signal=46%	Wfs1/Mtor/Trim32/Abl1/Npc1/Cdkn1b/Pgr/Tek/Tcf7l2/Yap1/Pak4/Abl2/Scg2/Igf1r/Kdr/Ppara/Rb1/Prkaa1/Sema5a/Fgf21/Fga/Cdh5/Braf/Gata2/Nfe2l2/Myc/Apc/Ttpa/Fgg/Fgb/Serpine1/Agap2/Tnfaip3/Gas6/Hand2/Itgb3/Mapk7/Tnip2/Naip1/Cflar/Ngf/Tmf1/Angptl4/Lims1/Adar/Icam1/Alms1/Il10/Srsf6
mmu	gseaGO	MF	GO:0004714	transmembrane receptor protein tyrosine kinase activity	58	0.626496	1.68696	0.000467873	0.00927279	0.00767086	6181	tags=55%, list=19%, signal=45%	Insr/Ephb4/Nrp1/Met/Flt4/Fgfr4/Tek/Nrp2/Flt1/Pdgfra/Epha2/Erbb3/Ror1/Ephb2/Igf1r/Egfr/Kdr/Fgfr2/Tyro3/Ddr1/Fgfrl1/Epha5/Ret/Mertk/Ntrk2/Pdgfrb/Insrr/Tie1/Kit/Fgfr3/Epha4/Ntrk1
mmu	gseaKEGG	NA	mmu05213	Endometrial cancer - Mus musculus (house mouse)	58	0.589624	1.58538	0.00151598	0.00931247	0.0056137	6666	tags=58%, list=21%, signal=46%	Pik3r2/Pdpk1/Mapk1/Gsk3b/Tcf7l1/Tcf7/Tcf7l2/Ctnna3/Sos2/Egfr/Elk1/Sos1/Pik3cb/Apc2/Egf/Ctnna1/Axin1/Map2k1/Akt1/Nras/Braf/Myc/Akt2/Gadd45a/Gadd45g/Foxo3/Apc/Pik3r3/Grb2/Ilk/Polk/Akt3/Casp9/Pik3r3
mmu	gseaGO	BP	GO:0002244	hematopoietic progenitor cell differentiation	183	0.48909	1.49672	0.000478376	0.00944588	0.00781404	9259	tags=53%, list=29%, signal=38%	Rara/Zfat/Flcn/Hyal2/Ext1/Sp1/Arhgef7/Sh2b3/Bmp4/Wdr7/Atf2/Mmp21/Sin3a/Ythdf2/Kat5/Dock1/Zbtb24/Dact2/Sipa1l3/Notch1/Flt1/Pdgfra/Eef2/Sos2/Ap2a2/Kdr/Med1/Sos1/Lmbr1l/Tmem143/Kitl/Terc/Hmga1/Setd1a/Cited2/Zfp784/Tcaf2/Fnip1/Ppp4r2/Prrc2c/Rest/Fst/Ufl1/Smpd3/Hoxb3/Braf/Wdr38/Sp3/Gata2/Sfrp1/Dhtkd1/Nfe2l2/Foxc1/Sox4/Mixl1/Sp7/Bves/Slc8a3/Thsd1/Zbtb1/Agpat5/Hoxb4/Tal1/Xrcc4/Anln/Tet2/Chd2/Col24a1/Kit…
mmu	gseaGO	MF	GO:0004252	serine-type endopeptidase activity	192	-0.390554	-1.39916	0.000478818	0.00944588	0.00781404	3940	tags=23%, list=12%, signal=21%	Klk1b4/Gzmb/Prss36/Gzma/Lonp2/Tmprss3/Htra2/C1s2/Hpn/Rhbdd3/F10/Prss41/Sec11a/Htra1/Cfd/Apeh/Prss29/Immp1l/Sec11c/Masp2/C1rb/Clpp/Klk1/Ctrl/Cela3b/Cela2a/Prss2/Prss3b/Ctrb1/Try5/Try4/Klk1b16/Prss1l/Klk1b9/Klk1b24/Try10/Cela3a/Gzmc/1810009J06Rik/Ctrc/Prss3/Prss3l/Klk1b5/Cela1/Tmprss5
mmu	gseaGO	CC	GO:0090575	RNA polymerase II transcription regulator complex	249	0.456577	1.42509	0.000481395	0.00947484	0.007838	6450	tags=43%, list=20%, signal=34%	Carm1/Rara/Atf6/Bcl9l/Gtf2h3/Usp22/Med23/Chd4/Ncoa1/Nr5a2/Hyal2/Ercc3/Med14/Smad6/Ncoa2/Smad3/Smad5/Taf4/Ascc2/Xbp1/Atf2/Nfyc/Maf/Tcf7l1/Taf2/Gemin5/Rfx5/Atxn7/Tead1/Crebbp/Tcf7/Tcf7l2/Bach1/Rxra/Med16/Yap1/Tcf4/Tcf12/Dr1/Smad4/E2f5/Taf6/Adnp/Kat2a/Pou2f1/Stat6/Nr1h2/Med25/Tle4/Mxd4/Arnt/Tle3/Med1/Ncoa3/Hif1a/Atf1/Rb1/Mlx/Bcl9/Hmga1/Med24/Tbp/Taf5/E2f3/Stat3/Nfya/Smad7/Taf9/Cebpa/Hand1/E2f8/Creb1…
mmu	gseaKEGG	NA	mmu04972	Pancreatic secretion - Mus musculus (house mouse)	112	-0.441798	-1.49394	0.00157827	0.00952498	0.0057418	407	tags=25%, list=1%, signal=24%	Ctrl/Cpb1/Cela3b/Cela2a/Pla2g1b/Prss2/Prss3b/Ctrb1/Try5/Cel/Try4/Amy2a5/Cpa1/Pnlip/Prss1l/Try10/Cela3a/1810009J06Rik/Amy2a1/Amy2a1/Amy2a1/Pnliprp2/Pnliprp1/Cpa2/Amy2b/Prss3/Prss3l/Cckar
mmu	gseaGO	BP	GO:0003171	atrioventricular valve development	30	0.709771	1.70992	0.000507382	0.00996335	0.00824212	5938	tags=67%, list=18%, signal=54%	Acvr1/Smad6/Zfpm1/Bmp2/Notch1/Smad4/Tgfbr2/Gja5/Dchs1/Bmpr2/Tbx20/Slit3/Bmpr1a/Sox4/Mdm2/Pitx2/Mdm4/Gata4/Zfpm2/Twist1
mmu	gseaGO	BP	GO:1990138	neuron projection extension	210	0.471816	1.45805	0.000510537	0.0100023	0.00827435	10342	tags=62%, list=32%, signal=42%	Slc9a6/Cpne1/Ep300/Dip2b/Cyfip1/Nrp1/Afdn/Robo1/Slc23a2/Spg11/Abl1/Ulk1/Clasp2/Gsk3b/Sin3a/Sema6a/Fn1/Map1b/Plxna1/Dnm2/Smurf1/Smo/Nrp2/Vcl/Adnp/Jade2/Prickle1/Emx1/Draxin/Zfyve27/Cxcl12/Bmpr2/Arhgap32/Ednra/Syt17/Dvl1/Flrt1/Sema5a/St8sia2/Rnf157/Anapc2/Sema6b/Ddr1/Slit3/Ndel1/Sema3c/Cyfip2/C9orf72/Lrp1/Hnrnpk/Rims1/Spag9/Ulk2/Islr2/Sema6d/Ilk/Sema3f/Megf8/Plxna4/Dclk1/Picalm/Postn/Lamb2/Bcl11a/M…
mmu	gseaGO	BP	GO:0032869	cellular response to insulin stimulus	218	0.470919	1.45825	0.000513874	0.0100447	0.00830938	8009	tags=52%, list=25%, signal=40%	Pik3r2/Insr/Mtor/Zfp36l1/Pdpk1/Zfp106/Cyfip1/Ncoa1/Sp1/Gpr21/Ncoa2/Xbp1/Mapk1/Gsk3b/Bcar1/Enpp1/Ptpn11/Soga1/Dennd4c/Sik2/Ptpra/Slc39a14/Myo1c/Prkci/Cav2/Rhoq/Sorbs1/Sos2/Stxbp4/Slc9a1/Inppl1/Igf1r/Ide/Zbtb7b/Sos1/Foxo1/Kank1/Erfe/Ptpre/Gsk3a/Rb1/Hmga1/Cpeb2/Sirt1/Rab10/Prkaa1/Trib3/Ptprf/Irs2/Pid1/Trarg1/Irs1/Tns2/C2cd5/Pip4k2c/Rab8a/Sesn3/Socs3/Map2k1/Socs7/Akt1/Adipor1/Cpeb1/Vamp2/Ndel1/Inhbb/…
mmu	gseaGO	BP	GO:0045927	positive regulation of growth	313	0.438771	1.38937	0.000517089	0.0100844	0.00834227	8427	tags=47%, list=26%, signal=35%	Serp1/Akap6/Insr/Wfs1/Mtor/Trim32/Ep300/Cyfip1/Extl3/Nrp1/Gpr21/Hyal1/Afdn/Stat5a/Slc23a2/Brat1/Prox1/Mapk1/Flt4/Gsk3b/Kdm2b/Fn1/Map1b/Tead1/Ppm1f/Smurf1/Rictor/Smo/Wt1/Mtpn/Yap1/Notch1/Tgfbr3/Mmp14/Cdkn2aip/Adnp/D1Pas1/Gata6/Slc9a1/Igf1r/Mapk14/Dlg1/Egfr/Slc44a4/Zfyve27/Cxcl12/Fgfr2/Ncoa3/Bmpr2/Rptor/Arhgap32/Chd7/Syt17/Tbx20/Efna5/Ccn4/Sirt1/Sema5a/Rnf157/Anapc2/Mapkap1/Akt1/Smad7/Actn3/Bmpr1a/…
mmu	gseaGO	BP	GO:0048593	camera-type eye morphogenesis	157	0.493322	1.49089	0.000518609	0.010091	0.00834773	6382	tags=43%, list=20%, signal=35%	Phactr4/Frs2/Aqp1/Arid1a/Notch2/Sp1/Yy1/Hipk1/Nf1/Bmp4/Lrp6/Crb2/Prox1/Kdm2b/Large1/Man2a1/Bhlhe22/Zeb1/Rdh13/Notch1/Flt1/Epha2/Pou2f1/Ski/Tfap2a/Col8a1/Ephb2/Fzd5/Kdr/Gnat1/Sox2/Jag1/Slc4a7/Sdk2/Ptprm/Hif1a/Shroom2/Megf11/Zhx2/Cited2/Tbc1d20/Cdon/Stat3/Sp3/Bcar3/Hipk2/Casz1/Cfh/Aldh1a3/Thrb/Crb1/Tenm3/Ring1/Abi2/Sox8/Fjx1/Vhl/Ntrk2/Pitx2/Ttc8/Sox9/Twist1/Fgfr3/Fat1/Tspan12/Nectin1/Rs1/Prdm1
mmu	gseaGO	BP	GO:0003300	cardiac muscle hypertrophy	116	0.529723	1.5553	0.000529541	0.0102803	0.00850432	8218	tags=56%, list=26%, signal=41%	Akap6/Mtor/Ep300/Htr2b/Atp2b4/Atp2a2/Yy1/Sorbs2/Smad3/Akap13/Akap1/Bmp4/Gsk3b/Bmp2/Foxp1/Nfatc3/Mtpn/Notch1/Kdm4a/Smad4/Gata6/Slc9a1/Errfi1/Ece1/Rap1gds1/Mef2a/Foxo1/Ppara/Map2k4/Gsk3a/Ccn4/Sirt1/Fbxo32/Twf1/P2rx4/Tnfrsf1b/Camta2/Ttn/Adra1a/Myocd/Jarid2/Ang2/Lmna/Pde5a/Myh6/Cav3/Camk2d/Pdlim5/Gata4/Lmcd1/Rbm10/Hand2/Parp1/Edn1/Hamp/Prkca/Mef2c/Tnfrsf1a/Nr4a3/Pparg/Bmp10/Smad1/Nr3c1/Adk/Gdf1
mmu	gseaGO	CC	GO:0042824	MHC class I peptide loading complex	16	-0.842901	-1.96829	0.000544876	0.0105429	0.00872151	4846	tags=94%, list=15%, signal=80%	H2-Bl/Tapbp/Tapbpl/Tap1/H2-Q7/H2-Q4/Pdia3/H2-Q6/Tap2/H2-Q1/H2-D1/B2m/H2-K1/H2-Q10/H2-Q2
mmu	gseaGO	BP	GO:0043542	endothelial cell migration	230	0.469692	1.45959	0.000545533	0.0105429	0.00872151	6960	tags=48%, list=22%, signal=38%	Pik3r2/Jcad/Map3k3/Stard13/Pdpk1/Pxn/Rac1/Atp2b4/Ephb4/Vash1/Sp1/Nrp1/Tns3/Amot/Met/Robo1/Nf1/Stat5a/Abl1/Bmp4/Lemd3/Plekhg5/Prox1/Plpp3/Flt4/Ets1/Card10/Tek/Vstm4/Bcar1/Foxp1/Adgra2/Dab2ip/Sash1/Amotl1/Efnb2/Notch1/Mmrn2/Nr2f2/Epha2/Rin2/Patz1/Scarb1/Plcg1/Vegfc/Itgb2l/Plk2/Kdr/Cxcl12/Ptprm/Hif1a/Nr4a1/Pik3cb/Sirt1/Egf/Coro1b/Sema5a/P2rx4/Rhoj/Col18a1/Loxl2/Myh9/Fut1/Akt1/Cdh5/Gata2/Bcas3/Tgfbr1…
mmu	gseaGO	BP	GO:0006399	tRNA metabolic process	181	-0.399134	-1.41923	0.00055303	0.0106636	0.00882141	4931	tags=38%, list=15%, signal=32%	Gon7/Dus2/Trmt5/Ddx1/Rpusd4/Ears2/Tsen15/Rars1/Zbtb8os/Ssb/Trpt1/Lars1/Qrsl1/Exosc3/Thumpd2/Dalrd3/Thumpd1/Rars2/Gars/Sars2/Elp2/Mettl8/Rpp30/Tars2/Elp5/Osgepl1/Yars1/Bcdin3d/Exosc2/Trmt2a/Hars1/Tsen34/Kti12/Alkbh8/Dus4l/Fars2/Hsd17b10/Farsa/Exosc9/Rtcb/Exosc8/Dtwd1/Osgep/Kars1/Prorp/Lsm6/Pus1/Rpp40/Exosc7/Rpp25l/Trit1/Dtd2/Aarsd1/Farsb/Qng1/Rtraf/Lage3/Rpp21/Pop7/Tars1/Polr2f/Pop5/Cars1/Adat2/Ma…
mmu	gseaGO	BP	GO:0003197	endocardial cushion development	52	0.635913	1.68354	0.000559507	0.0107642	0.00890462	6107	tags=62%, list=19%, signal=50%	Eng/Acvr1/Robo1/Bmp4/Nedd4/Bmp2/Nfatc1/Foxf1/Notch1/Smad4/Erbb3/Robo2/Tgfbr2/Jag1/Dchs1/Tbx3/Bmpr2/Tbx20/Cited2/Bmpr1a/Tgfbr1/Nos3/Mdm2/Smad2/Mdm4/Adamts5/Tmem100/Sox9/Gata4/Thbs1/Twist1/Msx1
mmu	gseaGO	BP	GO:1903489	positive regulation of lactation	27	0.738321	1.74315	0.000564049	0.0108272	0.00895673	699	tags=4%, list=2%, signal=4%	Xbp1
mmu	gseaGO	BP	GO:0036293	response to decreased oxygen levels	262	0.458781	1.43746	0.000568029	0.0108625	0.00898591	7390	tags=43%, list=23%, signal=33%	Itpr1/Aqp1/Eng/Mtor/Zfp36l1/Ep300/Tbl2/Prkce/Epas1/Plk3/Chrnb2/Tm9sf4/Smad3/Limd1/Nf1/Atf2/Ado/Hp1bp3/Bmp2/Tek/Nfatc3/Alkbh5/Camk2g/Kcnj8/Dnmt3a/Kdm6a/Notch1/Hyou1/Flt1/Smad4/Tsc1/Cpeb4/Gata6/Slc9a1/Vegfc/Cbfa2t3/Arnt/Kdr/Egln1/Adora1/Ece1/Sox2/Rptor/Hif1a/Pik3cb/Ednra/Ppara/Npepps/Cpeb2/Sirt1/Usp19/Cited2/Slc11a2/Rest/Loxl2/Map2k1/Stat3/Akt1/Cpeb1/Fndc1/Rora/Itpr2/Zeb2/Fosl2/Kcnma1/Nfe2l2/Bnip3/…
mmu	gseaGO	MF	GO:0030674	protein-macromolecule adaptor activity	446	0.42071	1.35497	0.000568429	0.0108625	0.00898591	7181	tags=40%, list=22%, signal=32%	Brd4/Frs2/Crkl/Akap6/Dvl3/Sun1/Vps11/Wipi1/Snap29/Cux1/Brd1/Pxn/Fzr1/Dgcr8/Ifnar1/Nup153/Atg14/Baz2a/Gosr1/Tns3/Tcof1/Ubqln2/Arrb1/Caprin1/Fbxo42/Sh2b3/Wdr59/Akap13/Glyr1/Ap2a1/Ston1/Stx6/Gatad2a/Ap4e1/Fbxw11/Ptpn11/Gab1/Zfp598/Fem1a/Xk/Dab2ip/Sh3rf1/Mark4/Klhl3/Dcaf12/Khdrbs1/Mavs/Abi1/Synm/Fem1b/Yeats2/Vps18/Cav2/Mlph/Stx1b/Snap23/Tjp2/Gas2l1/Sorbs1/Klhdc10/D1Pas1/Syne3/Ap2a2/Ambra1/Frmd4a/Klhd…
mmu	gseaKEGG	NA	mmu04924	Renin secretion - Mus musculus (house mouse)	75	0.555377	1.55037	0.00183353	0.0108747	0.00655545	7943	tags=49%, list=25%, signal=37%	Itpr1/Aqp1/Agtr1a/Prkacb/Ppp3cb/Adora1/Ednra/Itpr3/Gucy1b1/Pde3a/Plcb3/Gnai1/Cacna1d/Calm1/Itpr2/Creb1/Ren1/Kcnma1/Clca3a2/Gucy1b2/Calm4/Clca4b/Clca3a1/Gnaq/Ace/Gucy1a2/Plcb1/Plcb4/Pde1a/Gucy1a1/Pde1b/Cacna1c/Edn1/Clca2/Kcnj2/Adrb3/Adcy6
mmu	gseaGO	BP	GO:0009952	anterior/posterior pattern specification	240	0.465274	1.4493	0.000574524	0.0109325	0.00904381	6464	tags=38%, list=20%, signal=30%	Frs2/Crkl/Ep300/Htt/Yy1/Hipk1/Smad3/Bmp4/Lrp6/Crb2/Kdm2b/Tcf7l1/Bmp2/Kmt2a/Cobl/Zbtb16/Foxf1/Smo/Foxa2/Wt1/Kdm6a/Notch1/Abi1/Smad4/Tshz1/Nr2f2/Kat2a/Lefty1/Ski/Prickle1/Ets2/Mesp1/Fzd5/Celsr1/Tbx3/Pgap1/Plxna2/Bmpr2/Arc/Nodal/Vangl2/Bmi1/Gli2/Dll3/Bptf/Pcsk5/Alx4/Wnt2b/Six2/Cdon/Nckap1/Hoxb3/Bmpr1a/Sfrp1/Tgfbr1/Tbx1/Ttn/Sema3c/Hnf1b/Zeb2/Hoxb6/Ripply1/Bhlhe41/Hipk2/Foxc1/Tulp3/Dkk1/Hoxd11/Hoxa6/H…
mmu	gseaGO	BP	GO:0007160	cell-matrix adhesion	234	0.464016	1.44349	0.000574652	0.0109325	0.00904381	7226	tags=47%, list=22%, signal=36%	Pdpk1/Dusp3/Pxn/Rac1/Nrp1/Mink1/Peak1/Smad3/Clasp1/Nf1/Ston1/Abl1/Fermt2/Clasp2/Gsk3b/Fn1/Tek/Ptpn11/Ppm1f/Ptpra/Onecut2/Nid1/Vcl/Mmp14/Pip5k1a/Tsc1/Sorbs1/Cdh11/Rin2/Bcr/Itga5/Itgb2l/Kdr/Itga9/Tmem8b/Utrn/Jag1/Ccn2/Itga7/Itga1/Pik3cb/Efna5/Bcl2l11/Pcsk5/Dag1/Tecta/Adam9/Map4k4/Myh9/Fga/Fermt1/Fut1/Actn3/Ddr1/Itgav/Lrp1/Dicer1/Nid2/Vwa2/Acer2/Frem1/Trem1/Jup/Thsd1/Cask/Tesk2/Dlc1/Itga8/Fgg/Itgad/…
mmu	gseaGO	BP	GO:0031668	cellular response to extracellular stimulus	269	0.454742	1.42685	0.000576563	0.0109445	0.00905373	8429	tags=52%, list=26%, signal=39%	Wipi1/Kif26a/Mtor/Ep300/Tbl2/Sesn2/Map3k5/Ncoa1/Flcn/Atg14/Xpr1/Jmy/Wdr59/Ulk1/Mtmr3/Xbp1/Mapk1/Atf2/Plec/Plin3/Otud3/Mapk8/Wipi2/Crebbp/Eif2ak3/Nprl3/Stk24/Rictor/Kat5/Tcf7l2/Sik2/Zfyve1/Cadps2/Foxa2/Kdm6a/Klf10/Rxra/Rragd/Ercc6/Csnk1a1/Tsc1/Cpeb4/Gas2l1/Wdr45b/Tnrc6a/Arhgap35/Clec16a/Med1/Kics2/Ripor1/Foxo1/Rptor/Bmt2/Ppara/Mlx/4933438K21Rik/Srebf2/Wrn/Sirt1/Wdr24/Prkaa1/Fnip1/Wnt2b/Prkab2/Fbxo…
mmu	gseaGO	MF	GO:0015453	oxidoreduction-driven active transmembrane transporter activity	22	-0.786963	-1.99913	0.000579858	0.0109826	0.00908528	4311	tags=82%, list=13%, signal=71%	Ndufs1/Ndufv1/Cox4i2/Uqcrfs1/Ndufa10/Cyc1/Ndufs2/Ndufs4/Ndufs8/Cox7a1/Ndufs3/Ndufa2/Uqcrh/Ndufs7/Ndufv2/Ndufb7/Surf1/Cox5a
mmu	gseaGO	BP	GO:0003230	cardiac atrium development	41	0.662019	1.68628	0.000581699	0.0109931	0.00909396	6050	tags=61%, list=19%, signal=50%	Eng/Acvr1/Notch2/Zfpm1/Lrp6/Prox1/Bmp2/Smo/Ccm2l/Notch1/Mesp1/Gja5/Nphp3/Sos1/Bmpr2/Tbx20/Heg1/Shox2/Sox4/Myh6/Mdm2/Pitx2/Mdm4/Gata4/Dll4
mmu	gseaGO	BP	GO:0016226	iron-sulfur cluster assembly	26	-0.700424	-1.83567	0.00058823	0.0110262	0.00912133	4430	tags=73%, list=14%, signal=63%	Xdh/Nubpl/Hspa9/Isca1/Glrx3/Nubp2/Nfu1/Ndufab1/Ciao2a/Isca2/Ciao1/Ciao2b/Hscb/Fdx2/Lyrm4/Fxn/Ciapin1/Glrx5/Iscu
mmu	gseaGO	BP	GO:0031163	metallo-sulfur cluster assembly	26	-0.700424	-1.83567	0.00058823	0.0110262	0.00912133	4430	tags=73%, list=14%, signal=63%	Xdh/Nubpl/Hspa9/Isca1/Glrx3/Nubp2/Nfu1/Ndufab1/Ciao2a/Isca2/Ciao1/Ciao2b/Hscb/Fdx2/Lyrm4/Fxn/Ciapin1/Glrx5/Iscu
mmu	gseaGO	BP	GO:2001222	regulation of neuron migration	58	0.621829	1.6744	0.000588613	0.0110262	0.00912133	8137	tags=53%, list=25%, signal=40%	Kif26a/Rac1/Gsk3b/Sema6a/Mapk8/Tbc1d24/Dab2ip/Rapgef2/Fbxo31/Phactr1/Zfp609/Arhgap32/Lrig2/Stat3/Ntng2/Zswim6/Nsmf/Il1r1/Igsf10/Ulk4/Adam17/Gpr173/Mapk8ip3/Adgrg1/Nrg1/Flrt2/Tnn/Shtn1/Sema3a/Arhgef2/Cxcr4
mmu	gseaGO	MF	GO:0042578	phosphoric ester hydrolase activity	346	0.434801	1.38432	0.000588603	0.0110262	0.00912133	10435	tags=58%, list=32%, signal=40%	Mtmr4/Ssh2/Pde4b/Ppm1l/Ccr1l1/Mtmr1/Dusp3/Dusp4/Ptpn14/Smpd1/Ppp2ca/Tns3/Plce1/Prune1/Dusp16/Mtmr3/Pde7b/Plpp3/Ppm1d/Minpp1/Ptprn2/Inpp4a/Eya3/Mtmr2/Enpp1/Ptpn11/Phlpp2/Ptpn3/Ppm1f/Tns1/Pptc7/Ssh1/Smpd4/Ptpra/Nt5dc1/Pde8b/Ppp3cb/Ptprb/Plcxd2/Ptpn9/Atp1a1/Ptpn13/Ctdspl2/Pde7a/Pfkfb2/Phlpp1/Ppp1r3a/Smpdl3a/Pald1/Ctdsp2/Synj2/Synj1/Inppl1/Plcg1/Ppp2cb/Acp2/Nt5c2/Plpp1/Dusp11/Ssu72/Pde8a/Pde2a/Gna11/…
mmu	gseaGO	BP	GO:1905314	semi-lunar valve development	40	0.659639	1.67292	0.000590269	0.011033	0.00912697	7097	tags=65%, list=22%, signal=51%	Notch2/Smad6/Robo1/Bmp4/Bmp2/Nfatc1/Notch1/Robo2/Tgfbr2/Gja5/Jag1/Bmpr2/Rb1/Tbx20/Tnfrsf1b/Slit3/Nos3/Smad2/Adamts5/Sox9/Gata4/Tie1/Twist1/Dll4/Efna1/Tnfrsf1a
mmu	gseaGO	BP	GO:0045055	regulated exocytosis	263	0.454148	1.42358	0.000597533	0.0111444	0.00921912	8503	tags=49%, list=26%, signal=36%	Rab11fip1/Snap29/Pdpk1/P2ry2/Atp2a2/Syt7/Prepl/Arl8b/Il4ra/Erc1/Rab3gap1/Stxbp5/Rph3al/Foxf1/Cadps2/Ppp3cb/Snx4/Rab5a/Notch1/Steap2/Vps18/Stx1b/Snap23/Syde1/Tprg1l/Bcr/Synj1/Itgb2l/Cacna1e/Syt17/Dvl1/Rab11fip2/Ncs1/Sv2a/Rab10/Cplx2/Cbarp/Fcer1a/Rest/Git1/Myh9/Ctbp2/Braf/Stx19/Gata2/Tspan18/Git2/Vamp2/Cltrn/Rabgef1/Sphk2/Sptbn2/Syt12/Ppfia3/Rims1/Scamp5/Cacna1b/Grp/Snap25/Eqtn/Scn11a/Tph1/Syt10/Nl…
mmu	gseaKEGG	NA	mmu04140	Autophagy - animal - Mus musculus (house mouse)	166	0.479407	1.4555	0.001952	0.0113812	0.00686074	7893	tags=56%, list=25%, signal=43%	Mtmr4/Itpr1/Wdfy3/Pik3r2/Vps33a/Vps11/Wipi1/Mtor/Snap29/Pdpk1/Ppp2ca/Prkacb/Trp53inp2/Atg14/Smcr8/Atg2a/Vmp1/Atg13/Ulk1/Mtmr3/Mapk1/Mapk8/Gorasp2/Wipi2/Eif2ak3/Atg4c/Zfyve1/Rragd/Epg5/Vps18/Traf6/Tsc1/Wdr45b/Map3k7/Ambra1/Igf1r/Ppp2cb/Rubcn/Gorasp1/Uvrag/Rptor/Hif1a/Ern1/Pik3cb/Optn/Dapk1/Atg16l1/Prkaa1/Rab33b/Irs2/Rras2/Rab7/Atg12/Tank/Irs1/Rab8a/Map2k1/Akt1/Nras/Atg9a/Atg9b/Stx7/C9orf72/Nbr1/Wd…
mmu	gseaGO	BP	GO:0055006	cardiac cell development	120	0.527459	1.55393	0.000616432	0.0114718	0.00948999	6092	tags=46%, list=19%, signal=37%	Akap6/Mtor/Ep300/Smad6/Yy1/Sorbs2/Akap13/Met/Bmp4/Prox1/Plec/Gsk3b/Large1/Maml1/Foxp1/Cxadr/Zmpste24/Notch1/Tgfbr3/Smad4/Pdgfra/Acvr1b/Prickle1/Jag1/Tbx3/Mef2a/Ppara/Map2k4/Gsk3a/Ccn4/Sirt1/Shox2/Actc1/Alpk2/Bmpr1a/Pbrm1/Ttn/Adra1a/Myocd/Dicer1/Ang2/Bves/Lmna/Myh6/Cav3/Camk2d/Pdlim5/Neb/Pitx2/Pdgfrb/Gata4/Rbm10/Slc8a1/Fhod3/Mylk3
mmu	gseaGO	BP	GO:0016441	post-transcriptional gene silencing	146	0.497324	1.49316	0.000621024	0.0115071	0.00951921	8539	tags=27%, list=27%, signal=20%	Ago2/Zc3h10/Tnrc6c/Dgcr8/Limd1/Bmp4/Tnrc6b/Pum1/Hnf1a/Helz2/Zmpste24/Ripk1/Tnrc6a/Tsn/Helz/Ddx6/Cnot1/Eif4enif1/Stat3/Dhx9/Celf2/Il6/Ago3/Dicer1/Ncbp3/Ago4/Ago1/Elavl1/Xpo5/Zfp36/Mael/Fmr1/Lin28a/Eif4g1/Nr2f1/Celf1/Ajuba/Nfkb1/Adar
mmu	gseaGO	BP	GO:0048545	response to steroid hormone	251	0.451099	1.40982	0.000620543	0.0115071	0.00951921	9012	tags=51%, list=28%, signal=37%	Carm1/Aqp1/Vps11/Zmiz1/Arid1a/Zfp36l1/Fkrp/Ep300/Agtr1a/Zbtb7a/Ncor2/Ncoa1/Ufm1/Zfp747/Zfp764/Ncoa2/Akap13/Bmp4/Nedd4/Npc1/Mapk1/Gsk3b/Pgr/Foxp1/Rbfox2/Rxra/Zfp36l2/Yap1/Atp1a1/Smarca4/Vps18/Mettl21c/Kdm5d/Errfi1/Med1/Paqr8/Kdm3a/Ncoa3/Npas4/Nodal/Gsk3a/Foxa1/Sirt1/Cnot9/Adam9/Fbxo32/Cnot1/Tbl1x/Scnn1g/Lats1/Cry2/Rest/Dab2/Strn3/Map2k1/Ufl1/Kmt2d/Calcoco1/Ddx17/Sfrp1/Ncor1/Ddx5/Abhd2/Cnot2/Ppargc…
mmu	gseaGO	MF	GO:0042608	T cell receptor binding	36	-0.625005	-1.75869	0.000624337	0.0115435	0.00954927	4846	tags=47%, list=15%, signal=40%	H2-Bl/H2-T3/H2-Ea/H2-Q7/H2-Q4/H2-Q6/H2-Q1/H2-Eb1/H2-D1/H2-T-ps/H2-K1/H2-Q10/H2-T22/H2-T23/H2-T10/H2-Q2/Stoml2
mmu	gseaGO	BP	GO:0042594	response to starvation	207	0.473287	1.46083	0.000626039	0.0115499	0.00955462	7486	tags=49%, list=23%, signal=38%	Wipi1/Mtor/Tbl2/Sesn2/Map3k5/Flcn/Atg14/Xpr1/Jmy/Wdr59/Ulk1/Mtmr3/Xbp1/Mapk1/Atf2/Plin3/Mapk8/Wipi2/Eif2ak3/Nprl3/Stk24/Kat5/Tcf7l2/Zfyve1/Cadps2/Klf10/Rragd/Tsc1/Larp1/Cpeb4/Gas2l1/Wdr45b/Tnrc6a/Tbc1d5/Clec16a/Kics2/Ripor1/Foxo1/Rptor/Foxk1/Bmt2/Ppara/4933438K21Rik/Cad/Srebf2/Wrn/Sirt1/Wdr24/Prkaa1/Ulk3/Fnip1/Wnt2b/Fbxo22/Sesn3/Foxk2/Seh1l/Eif2b1/Bcas3/Gcn1/Inhbb/Depdc5/Nfe2l2/Nuak1/Pdk4/Hcrt/Ul…
mmu	gseaGO	MF	GO:0016758	hexosyltransferase activity	193	0.474584	1.45777	0.000631604	0.0116275	0.00961878	8476	tags=51%, list=26%, signal=38%	Galnt2/Mgat2/Wdfy3/Pigq/B3gnt2/Stt3b/Extl3/Ext1/Hyal1/Large1/Has3/Pigv/Tmem260/Stt3a/B3gnt9/Chsy3/Chpf2/Galnt4/B4galt5/Tmtc4/Alg11/Uggt1/Csgalnact2/Has1/B3gnt4/Dpy19l1/Alg10b/Pomt2/Pomgnt1/Pigm/Extl1/Ext2/Gcnt2/Alg12/Ugt8a/B4galnt1/Mgat1/Mgat5/B4galnt3/Tmtc2/Alg2/Tmtc3/Eogt/Gcnt4/Dpy19l2/Tmtc1/Gcnt7/Fut11/Colgalt1/Fut1/B4galt1/Fut2/B3galnt1/Galnt18/Pofut2/B3galt1/Galnt15/B3gnt5/Has2/B3gat2/Gys1/D…
mmu	gseaGO	BP	GO:1903844	regulation of cellular response to transforming growth factor beta stimulus	141	0.503765	1.50867	0.000633094	0.0116299	0.00962073	8680	tags=56%, list=27%, signal=41%	Lats2/Eng/Smurf2/Bcl9l/Ep300/Zbtb7a/Flcn/Smad6/Smad3/Rnf111/Lemd3/Xbp1/Sin3a/Zfp451/Bmp2/Dnm2/Glg1/Crebbp/Smurf1/Sap130/Zeb1/Onecut2/Wfikkn2/Tgfbr3/Wfikkn1/Smad4/Cav2/Ski/Spred2/Furin/Ppara/Fbn1/Sirt1/Cited2/Dlx1/Axin1/Il17rd/Peg10/Lats1/Skil/Ing1/Fermt1/Smad7/Zeb2/Hipk2/Lrp1/Lox/Myocd/Adam17/Sinhcaf/Cav3/Smad2/Spred1/Itga8/Lrg1/Zfyve9/Ogt/Thbs1/Folr1/Chst11/Zfp703/Vasn/Hspa5/Gipc1/Spred3/Ppm1a/S…
mmu	gseaGO	BP	GO:0061458	reproductive system development	345	0.431784	1.37448	0.000637382	0.0116835	0.00966511	9259	tags=47%, list=29%, signal=34%	Frs2/Crkl/Lgr4/Rara/Insr/Rac1/Fndc3a/Ermp1/Atn1/Arrb1/Sgpl1/Taf4/Stat5a/Bmp4/Lrp6/Cdkn1b/Pgr/Wdr48/Hnf1a/Ptpn11/Tcf7/Tcf7l2/Wt1/Vgf/Rxra/Notch1/Fem1b/Smad4/Pdgfra/Nr2f2/Patz1/Sox3/Igf1r/Dlg1/Kdr/Errfi1/Nrip1/Sox2/Spata2/Tbx3/Plekha5/Adam1a/Fgfr2/Kitl/Cftr/Chd7/Slc22a5/Ash1l/Gli2/Bcl2l11/Foxa1/Sirt1/Cited2/Tbc1d20/Fst/Myh9/Map7/Tyro3/Sfrp1/Plekha1/Arid5b/Tgfbr1/Plag1/Hnf1b/Ren1/Itgav/Sf1/Ercc1/Asb…
mmu	gseaGO	MF	GO:0031490	chromatin DNA binding	114	0.523022	1.53053	0.000644349	0.0117859	0.00974983	7474	tags=47%, list=23%, signal=36%	Rara/Actn4/Ep300/Kdm3b/Tox4/Smad3/Bap1/Lemd3/Xbp1/Kdm6b/Crebbp/Grhl2/Kdm6a/Rxra/Notch1/Ctcf/H1f1/Nr1h2/Mexis/Uty/Med1/Sox2/Kdm3a/Foxo1/Gli2/Nkap/H3f3a/Sirt6/Stat3/Dhx9/Ctcfl/Ddx17/Hcfc1/Cebpa/H1f4/Sbno2/Thrb/Vax2/Prdm14/Foxo3/Sbno1/Ppargc1a/Pitx2/Jmjd1c/Ogt/Klf4/Kdm5a/H1f3/Repin1/Tox3/Rela/Tox2/Zic2/Per1
mmu	gseaGO	BP	GO:0002864	regulation of acute inflammatory response to antigenic stimulus	45	-0.596905	-1.74802	0.000648962	0.0118449	0.00979865	4959	tags=47%, list=15%, signal=40%	Fcgr1/Fcer1g/Ighg2b/Cnr1/H2-Bl/Selenos/H2-T3/H2-Q7/H2-Q4/H2-Q6/H2-Q1/H2-D1/Fut7/H2-T-ps/H2-K1/H2-Q10/H2-T22/H2-T23/H2-T10/H2-Q2/Park7
mmu	gseaKEGG	NA	mmu04630	JAK-STAT signaling pathway - Mus musculus (house mouse)	170	0.478544	1.45372	0.0020723	0.0118812	0.00716216	7449	tags=43%, list=23%, signal=33%	Pik3r2/Mtor/Ep300/Stam2/Jak1/Pias1/Ifnar1/Il22ra1/Stam/Stat5a/Tyk2/Il4ra/Il6st/Pias3/Il6ra/Crebbp/Ptpn11/Cish/Pdgfra/Stat6/Sos2/Cntfr/Egfr/Sos1/Socs5/Pik3cb/Egf/Socs3/Stat3/Socs7/Akt1/Il15ra/Osmr/Stat2/Il6/Pias2/Myc/Akt2/Thpo/Csf3/Lepr/Pias4/Gh/Epo/Ifnb1/Ifnlr1/Lif/Il11/Pik3r3/Il13ra1/Grb2/Osm/Il12a/Pdgfrb/Il7r/Socs6/Il23a/Il12rb2/Akt3/Pim1/Il9r/Csf2rb2/Ifnk/Csf2rb/Ifngr1/Il20rb/Pik3r3/Csf3r/Jak3…
mmu	gseaGO	BP	GO:0019885	antigen processing and presentation of endogenous peptide antigen via MHC class I	42	-0.59554	-1.72511	0.000660315	0.0120257	0.00994822	4846	tags=45%, list=15%, signal=38%	H2-Bl/H2-T3/Tapbp/Tap1/H2-Q7/H2-Q4/H2-Q6/Tap2/H2-Q1/H2-D1/H2-T26/H2-T27/B2m/H2-K1/H2-Q10/H2-T22/H2-T23/H2-T10/H2-Q2
mmu	gseaGO	MF	GO:0045296	cadherin binding	69	0.588421	1.62283	0.000661684	0.0120257	0.00994822	7246	tags=52%, list=23%, signal=40%	Acvr1/Ctnnd1/Numb/Ptpn11/Ndrg1/Ptprb/Ctnna3/Cdh11/Kdr/Pkp2/Tbc1d2/Neo1/Dchs1/Bmpr2/Ptprm/Ctnna1/P2rx4/Ctnnal1/Cdh5/Nos3/Cdh23/Ptprh/Trpc4/Cdh12/Nos2/Jup/Cdk5r1/Cdh2/Cdh3/Mmp24/Cdh24/Psen1/Olfm4/Obscn/Ank3/Pkp1
mmu	gseaGO	BP	GO:0032868	response to insulin	261	0.457103	1.4317	0.000669518	0.0121423	0.0100446	8009	tags=51%, list=25%, signal=39%	Pik3r2/Insr/Mtor/Zfp36l1/Pdpk1/Kbtbd2/Zfp106/Sesn2/Cyfip1/Ncoa1/Sp1/Gpr21/Ncoa2/Xbp1/Mapk1/Gsk3b/Bcar1/Enpp1/Ptpn11/Kcnj8/Soga1/Dennd4c/Sik2/Ptpra/Vgf/Slc39a14/Myo1c/Prkci/Cav2/Rhoq/Tsc1/Sorbs1/Sos2/Stxbp4/Slc9a1/Inppl1/Igf1r/Mapk14/Ide/Zbtb7b/Sos1/Foxo1/Kank1/Erfe/Ppara/Ptpre/Gsk3a/Rb1/Hmga1/Cad/Sort1/Cpeb2/Sirt1/Rab10/Prkaa1/Trib3/Ptprf/Irs2/Pid1/Trarg1/Irs1/Tns2/C2cd5/Pip4k2c/Cry2/Rab8a/Sesn3/…
mmu	gseaGO	MF	GO:0001221	transcription coregulator binding	149	0.49735	1.49637	0.000672251	0.012166	0.0100643	8829	tags=55%, list=27%, signal=40%	Rara/Ep300/Chd4/Zbtb7a/Epas1/Nek6/Nr5a2/Sp1/Smad3/Wiz/Hnf4a/Ets1/Pgr/Lcor/Crebbp/Zbtb16/Nfatc1/Hnf1a/Foxp1/Rxra/Zfp568/Ctcf/Smarca4/Smad4/Map3k7/Gata6/Stat6/Vgll4/Med25/Hdac6/Med1/Foxo1/Flywch1/Hif1a/Ppara/Chd6/Hmga1/Ccnt2/Smarcd3/Ctbp2/Nfya/Gata2/Zbtb49/Rora/Nr1d1/Hand1/Creb1/Cnot2/Hnf1b/Nfe2l2/Myc/Thrb/Lhx3/Cit/Foxo3/Bsn/Gata4/Fos/Twist1/Klf4/Ctbp1/Phf12/Ehmt1/Runx1/Nr3c2/Hand2/Rela/Nr4a3/Trerf…
mmu	gseaGO	BP	GO:0046328	regulation of JNK cascade	147	0.499271	1.49965	0.00067431	0.0121775	0.0100738	8479	tags=58%, list=26%, signal=43%	Taok3/Dusp3/Map3k5/Tirap/Mink1/Dusp16/Ltbr/Flt4/Itch/Map3k11/Map4k2/Mapkbp1/Dab2ip/Sh3rf1/Mecom/Hipk3/Map3k7/Ripk1/Phlpp1/Igf1r/Egfr/Map3k1/Zfp110/Ccn2/Map2k7/Dixdc1/Map2k4/Rap2a/Fgd4/Axin1/Map4k4/Dab2/Dact1/Ankrd6/Akt1/Rapgef1/Sfrp1/Ncor1/Map3k10/Mfhas1/Tnik/App/Crk/Pja2/Hipk2/Mdfic/Ulk4/Gadd45a/Grik2/Ccl19-ps3/Gadd45g/Naip2/Mapk8ip3/Marveld3/Plcb1/Cracr2a/Fcgr2b/Cyld/Klhl31/Il1a/Sh3rf3/Zmynd11/…
mmu	gseaGO	BP	GO:0048872	homeostasis of number of cells	394	0.42465	1.36095	0.000678753	0.0122319	0.0101187	9188	tags=53%, list=29%, signal=38%	Lgr4/Pde4b/Atxn2/Zfp36l1/Kat7/Brd1/Pknox1/Rac1/Zbtb7a/Epas1/Ppp2ca/Zbtb18/Ext1/Sp1/Rcor1/Zfpm1/Adgrf5/Sh2b3/Smad5/Ubap2l/Afdn/Nf1/Asxl1/Stat5a/Abl1/Glis2/Bap1/Bmp4/Ets1/Tspan9/Sox6/Senp1/Kmt2a/Wdr48/Kmt2e/Ildr2/Itpkb/Enpp1/Ptpn11/Fadd/Klf1/Smo/Cadps2/Rbfox2/Ppp3cb/Mecom/Ezh1/Notch1/Tgfbr3/Tmod3/Smarca4/Muc2/Gas2l1/Sos2/Acvr1b/Bcr/Pkn1/Mapk14/Fech/Emx1/Med1/Sos1/Pacs1/Kitl/Hif1a/Bmi1/Pik3cb/Rb1/Hm…
mmu	gseaGO	BP	GO:0001938	positive regulation of endothelial cell proliferation	103	0.543882	1.57605	0.000683569	0.0122669	0.0101477	7567	tags=49%, list=24%, signal=37%	Jcad/Mtor/Htr2b/Agtr1a/Sp1/Nf1/Stat5a/Bmp4/Prox1/Flt4/Rictor/Ppp1r16b/Cav2/Scg2/Plcg1/Vegfc/Kdr/Cxcl12/Rptor/Nr4a1/Sirt1/Egf/Sema5a/Col18a1/Sirt6/F3/Stat3/Akt1/Nras/Gata2/Fgf7/Adam17/Dicer1/Ang2/Bmp6/Lrg1/Ccl11/Fgfbp1/Cav1/Jun/Fgfr3/Akt3/Itga4/Itgb3/Ccl2/Vegfb/Prkca/Fgfr1/Pgf/Apela
mmu	gseaGO	MF	GO:0008194	UDP-glycosyltransferase activity	149	0.497068	1.49552	0.000683007	0.0122669	0.0101477	8476	tags=49%, list=26%, signal=36%	Galnt2/Mgat2/Wdfy3/Pigq/B3gnt2/Extl3/Ext1/Hyal1/Large1/Has3/Xxylt1/B3gnt9/Chsy3/Chpf2/Galnt4/B4galt5/Uggt1/Csgalnact2/Has1/B3gnt4/Pomgnt1/Extl1/Ext2/Gcnt2/Ugt8a/B4galnt1/Mgat1/Xylt2/Mgat5/B4galnt3/Eogt/Gcnt4/Gcnt7/Colgalt1/B4galt1/B3galnt1/Galnt18/B3galt1/Galnt15/B3gnt5/Has2/B3gat2/Gys1/Poglut1/Epm2a/Extl2/Xylt1/Ogt/Galnt7/Gcnt1/Galnt11/Ugt2b35/Piga/B3gnt7/Gbgt1/Poglut2/B3galt2/Ugcg/Gyg1/B3galt6/…
mmu	gseaGO	BP	GO:0099072	regulation of postsynaptic membrane neurotransmitter receptor levels	133	0.505825	1.50518	0.000694921	0.0124445	0.0102946	8929	tags=53%, list=28%, signal=39%	Slc9a6/Rnf216/Pip5k1c/Snx27/Ap2b1/Ctnnd1/Ap2a1/Nedd4/Iqsec1/Tfr2/Gsk3b/Numb/Gpc6/Arhgap44/Zdhhc5/Grip1/Efnb2/Prkci/Stx1b/Snap23/Clptm1/Ap2a2/Stxbp4/Caly/Synj1/Dlg1/Arc/Rap2a/Dag1/Kalrn/C1ql3/Rab8a/Git1/Map2k1/Usp46/Eps8/Vamp2/Cacng8/Tnik/Gpc4/Flot2/Cacng2/Snap25/Gsg1l/Rapgef4/Clstn1/Sirt2/Grid2ip/Vps35/Ogt/Cplx1/Lpar1/Hip1/Stx12/Pacsin1/Cacng7/Itgb3/Nrg1/Adam10/Gphn/Tamalin/Rdx/Nbea/Mapk10/Dlg4/E…
mmu	gseaGO	MF	GO:0046873	metal ion transmembrane transporter activity	436	0.414295	1.33317	0.00071329	0.0127467	0.0105446	9340	tags=51%, list=29%, signal=37%	Itpr1/Slc9a6/Aqp1/Kcnq5/Atp2b4/Atp2a2/Slc12a4/Atp7a/Slc4a4/Mmgt1/Slc4a5/Pkd2/Sec61a1/Slc38a7/Slc23a2/Abcc9/Slc30a6/Slc39a9/Kcnj8/Stim1/Slc6a9/Slc39a14/Kcnj9/Atp1a1/Pkdrej/Atp2a1/Slc6a6/Chp1/Kcnj15/Slc30a1/Asic1/Slc6a8/Slc9a1/Slc38a2/Pkd1/Cpox/Slc12a6/Nipa2/Cacna1e/Mcoln1/Cacnb2/Slc4a7/Kcnj14/Slc24a3/Slc39a8/Itpr3/Ncs1/Kcnf1/Slc6a20b/Grin2c/Scnn1g/Scn10a/Slc39a7/Slc39a10/P2rx4/Slc11a2/Slc9a7/Kcna1…
mmu	gseaKEGG	NA	mmu04931	Insulin resistance - Mus musculus (house mouse)	110	0.511511	1.49394	0.00230471	0.012997	0.00783481	9094	tags=64%, list=28%, signal=46%	Rps6ka1/Pik3r2/Insr/Rps6ka2/Mtor/Pdpk1/Prkce/Cpt1a/Gfpt1/Creb3l2/Gsk3b/Mapk8/Ptpn11/Ppp1r3a/Nr1h2/Foxo1/Pik3cb/Ppara/Creb3l3/Mlx/Prkaa1/Trib3/Ptprf/Irs2/Irs1/Prkab2/Prkag2/Socs3/Stat3/Akt1/Creb1/Ppargc1b/Rps6ka3/Il6/Ptpn1/Nos3/Akt2/Creb5/Gys1/Mlxip/Gfpt2/Pik3r3/Ppargc1a/Ogt/Slc27a3/Akt3/Ppp1r3e/Slc2a1/Tnf/Pik3r3/Cpt1b/G6pc2/Ppp1r3d/Rps6kb1/Pck2/Crtc2/Tnfrsf1a/Rela/Creb3l1/Rps6ka6/Mapk10/Pck1/Nfkb…
mmu	gseaGO	BP	GO:0050770	regulation of axonogenesis	186	0.481431	1.47457	0.000729635	0.0130116	0.0107637	9033	tags=60%, list=28%, signal=43%	Ep300/Dip2b/Golga2/Cyfip1/Nrp1/Robo1/Ulk1/Gsk3b/Sema6a/Fn1/Map1b/Plxna1/Smurf1/Brsk1/Xk/Mark2/Plxnc1/Trak2/Spart/Sipa1l1/Adnp/Robo2/Arhgap35/Ephb2/Kif13b/Draxin/Zfyve27/Cxcl12/Plxna2/Bmpr2/Arhgap32/Dixdc1/Trak1/Amigo1/Efna5/Sema5a/Shox2/Nefm/Anapc2/Sema6b/Skil/Syngap1/Map2k1/Efnb3/Ache/Braf/Plxnb1/Ndel1/Sema3c/Dab1/Zeb2/Lrp1/Fstl4/Pak2/Pou3f2/Ulk2/Tiam2/Ret/Map6/Islr2/Cdh2/Sema6d/Ntrk2/Ilk/Lrrc4c…
mmu	gseaGO	BP	GO:0048661	positive regulation of smooth muscle cell proliferation	115	0.536622	1.5734	0.0007314	0.0130159	0.0107673	9453	tags=62%, list=29%, signal=44%	Frs2/Mtor/Agtr1a/Map3k5/Irak1/Hdac4/Nf1/Bmp4/Gsk3b/Il6ra/Foxp1/Mef2d/Flt1/Traf6/Map3k7/Igf1r/Tgfbr2/Egfr/S1pr1/Fgfr2/Hif1a/Ern1/Ccn4/Cx3cl1/Smpd3/Akt1/Bmpr1a/Id2/Shc1/Adamts1/Il6/Myc/Egr1/Foxj2/Ptgs2/Camk2d/Mdm2/Gnaq/Abcc4/Ppargc1a/Pdgfrb/Thbs1/Jun/Pde4d/Irak4/Mmp9/Htr1b/Tgm2/Tlr4/Tnf/Ptafr/Itgb3/C3ar1/Edn1/Rps6kb1/Prkca/Stat5b/Nr4a3/Skp2/Ereg/Dnmt1/Ddr2/Jak2/Ldlrap1/Calcrl/Notch3/Zfp143/Myb/Vegf…
mmu	gseaGO	BP	GO:0050807	regulation of synapse organization	309	0.442657	1.40062	0.000735112	0.0130547	0.0107994	8992	tags=49%, list=28%, signal=35%	Wasl/Chd4/Arhgef15/Cyfip1/Chrnb2/Setd5/Caprin1/Tanc2/Afdn/Robo1/Nf1/Cttnbp2/Abl1/Fzd1/Nedd4/Gsk3b/Asap1/Numb/Arhgap44/Farp1/Lrfn1/Dab2ip/Mark2/Dctn1/Plxnc1/Nrp2/Sipa1l1/Ptpn13/Adnp/Ephb2/Mapk14/Egln1/Nrxn1/Arc/Dvl1/Amigo1/Efna5/Flrt1/Homer1/Rap2a/Dag1/Kalrn/Ptprf/Itsn1/St8sia2/Lrrtm2/C1ql3/Lrp8/Shank3/Anapc2/Abi3bp/Dact1/Efnb3/Arf4/Akt1/Rps6ka5/Lrfn4/Ntng2/Cntnap1/Adgrl2/App/Gpc4/Hnrnpk/Lzts3/Dkk…
mmu	gseaKEGG	NA	mmu03420	Nucleotide excision repair - Mus musculus (house mouse)	58	-0.498907	-1.54202	0.00244945	0.0133748	0.00806253	5001	tags=57%, list=16%, signal=48%	Cul4a/Rfc5/Lig1/Ddb1/Pold4/Pole/Pcna/Polr2c/Rpa2/Polr2d/Pole4/Rfc2/Rfc1/Ccnh/Cdk7/Xpa/Mnat1/Rfc4/Polr2e/Pole3/Cetn2/Rfc3/Polr2h/Polr2i/Rbx1/Rpa3/Polr2g/Polr2k/Polr2f/Gtf2h5/Polr2j/Gtf2h4/Polr2l
mmu	gseaKEGG	NA	mmu04020	Calcium signaling pathway - Mus musculus (house mouse)	253	0.441495	1.38153	0.00241255	0.0133748	0.00806253	8656	tags=46%, list=27%, signal=34%	Itpr1/Htr2b/Agtr1a/Atp2b4/Atp2a2/Prkacb/Plce1/Met/Flt4/Fgfr4/Itpkc/Itpkb/Nfatc1/Nfatc3/Tgfa/Camk2g/Stim1/Mylk/Ppp3cb/Fgf22/Flt1/Atp2a1/Pdgfra/Asph/Erbb3/Hrc/Plcg1/Vegfc/Egfr/Kdr/Cacna1e/Mcoln1/Gna11/Slc25a31/Fgfr2/Ednra/Itpr3/Fgf5/Egf/Grin2c/P2rx4/Fgf21/Hgf/Adcy9/Plcb3/Cacna1d/Adcy3/Calm1/Itpr2/Sphk2/Gnal/Adcy1/Adra1a/Nos3/Fgf7/Phka1/Cacna1b/Gdnf/Grin2b/Fgf3/Calm4/Htr5b/Sphk1/Slc8a3/Cysltr1/Ret/N…
mmu	gseaGO	BP	GO:0000462	maturation of SSU-rRNA from tricistronic rRNA transcript (SSU-rRNA, 5.8S rRNA, LSU-rRNA)	33	-0.658967	-1.81597	0.000756623	0.0134089	0.0110924	3557	tags=61%, list=11%, signal=54%	Nol10/Bysl/Wdr43/Fcf1/Rrs1/Dhx37/Ngdn/Dcaf13/Rps19/Rps8/Utp3/Rpp40/Utp23/Tbl3/Pwp2/Gtf2h5/Abt1/Rps21/Rps16/Tsr2
mmu	gseaGO	BP	GO:0009791	post-embryonic development	137	0.514419	1.53543	0.000767672	0.0135765	0.0112311	7274	tags=49%, list=23%, signal=38%	Itpr1/Serp1/Mtor/Ago2/Invs/Atn1/Sgpl1/Selenop/Abl1/Bmp4/Sox6/Large1/Kmt2a/Enpp1/Tcf7l2/Ppp1r13l/Mecom/Abl2/Flt1/Inppl1/Fzd5/Kdr/Emx1/Fgfr2/Terc/Ash1l/Serpina7/Bcl2l11/Heg1/Tmtc3/Alx4/Csrnp1/Plekha1/Arid5b/Tgfbr1/Sema3c/Ercc1/Kdm5b/Dicer1/Cdh23/Kcnj1/Crb1/Szt2/Mapk8ip3/Slc4a10/Siah1a/Smad2/Gnaq/Myo7a/Tet2/Plagl2/Schip1/Bpnt2/Klf4/Slc8a1/Fendrr/Tiparp/Chst11/Prdm1/Meg3/Psen1/Sod2/Nkx2-3/Rc3h2/Nppc/…
mmu	gseaGO	BP	GO:0021675	nerve development	99	0.534718	1.54383	0.000775008	0.0136779	0.011315	8879	tags=56%, list=28%, signal=40%	Ext1/Nrp1/Chrnb2/Adarb1/Large1/Plxna1/Nav2/Nrp2/Erbb3/Tfap2a/Ephb2/Lrig1/Ece1/B4galnt1/Chd7/Ednra/Dag1/Cited2/Lrig2/Atp8b1/Hoxb3/Tbx1/Sall1/Dicer1/Slc24a4/Hoxa3/Slc25a46/Ret/Six4/Pou4f1/Ilk/Sema3f/Plxna4/Ntf3/Fgfr3/Ntrk1/Gabrb3/Itga4/Hoxa1/Mafb/Slitrk6/Ngfr/Edn1/Dmd/Prkcg/Kcnq3/Unc13b/Phox2a/Ngf/Sema3a/Ark2c/Sulf2/Scn1a/Isl1/Bdnf
mmu	gseaGO	BP	GO:0032874	positive regulation of stress-activated MAPK cascade	134	0.503549	1.49951	0.000792181	0.0139522	0.0115419	8479	tags=57%, list=26%, signal=42%	Taok3/Map3k3/Map3k5/Tirap/Mink1/Met/Ltbr/Bmp4/Flt4/Bmp2/Map3k11/Map4k2/Mapkbp1/Dab2ip/Sh3rf1/Sash1/Klhdc10/Map3k7/Ripk1/Map3k1/Ccn2/Map2k7/Dixdc1/Map2k4/Fgd4/Axin1/Map4k4/Dab2/Ankrd6/Map3k10/Mfhas1/Tnik/App/Crk/Pja2/Hipk2/Gadd45a/Ccl19-ps3/Gadd45g/Sphk1/Naip2/Mapk8ip3/Zc3h12a/Plcb1/Cracr2a/Fcgr2b/Map3k4/Mid1/Il1a/Sh3rf3/Hand2/Il1b/Tlr4/Naip6/Stk25/Tnf/Gdf6/Taok2/Traf4/Sema4c/Nod1/Inava/Naip5/Rell…
mmu	gseaGO	CC	GO:0008540	proteasome regulatory particle, base subcomplex	12	-0.909094	-1.95863	0.000796198	0.0139653	0.0115527	1672	tags=83%, list=5%, signal=79%	Psmd10/Psmd9/Psmc2/Psmc3/Psmd5/Psmc4/Psmc1/Psmd4/Psmc5/Psmd2
mmu	gseaGO	BP	GO:0006880	intracellular sequestering of iron ion	12	-0.908898	-1.95821	0.000796198	0.0139653	0.0115527	2929	tags=25%, list=9%, signal=23%	Fth1/Ftl1/Bdh2
mmu	gseaGO	BP	GO:0003158	endothelium development	137	0.513756	1.53345	0.000811227	0.0141998	0.0117467	9192	tags=61%, list=29%, signal=44%	Tjp1/Stard13/Acvr1/Afdn/Met/Fzd1/Bmp4/Prox1/Arhgef26/Kdm6b/Clic4/Foxp1/Marveld2/Zeb1/Rapgef2/Vcl/Notch1/Ppp1r16b/Smad4/Nr2f2/Tjp2/Mesp1/Kdr/S1pr2/Jag1/Pde2a/Bmpr2/Ednra/Pde2a/Heg1/Etv2/Col18a1/Vezf1/Cdh5/Rapgef1/Pdpn/Pbrm1/Tgfbr1/Slc40a1/Dicer1/Lcn2/Prok2/Hoxa13/Foxj2/Ednrb/Fzd4/Bmp6/Fstl1/Vhl/Robo4/Stc1/Plcb1/Ceacam1/Akap11/Adamts12/Tmem100/Pde4d/Tie1/Dll4/Rapgef3/Sox17/Il1b/Add1/Tnf/Hpse/Nrg1/T…
mmu	gseaKEGG	NA	mmu04935	Growth hormone synthesis, secretion and action - Mus musculus (house mouse)	117	0.503627	1.48111	0.00264328	0.0142076	0.00856457	7943	tags=54%, list=25%, signal=41%	Itpr1/Crkl/Pik3r2/Mtor/Ep300/Prkacb/Stat5a/Creb3l2/Mapk1/Atf2/Gsk3b/Mapk8/Bcar1/Crebbp/Sos2/Plcg1/Mapk14/Map3k1/Gna11/Sos1/Pik3cb/Map2k4/Creb3l3/Itpr3/Irs2/Irs1/Socs3/Map2k1/Stat3/Adcy9/Plcb3/Akt1/Nras/Gnai1/Cacna1d/Adcy3/Itpr2/Creb1/Shc1/Adcy1/Crk/Akt2/Junb/Gh/Creb5/Gnaq/Pik3r3/Grb2/Plcb1/Plcb4/Fos/Akt3/Pik3r3/Atf6b/Cacna1c/Sstr3/Prkca/Stat5b/Prkcg/Creb3l1/Irs4/Mapk10/Kras/Adcy6
mmu	gseaGO	BP	GO:0035270	endocrine system development	145	0.504988	1.51597	0.000814755	0.0142324	0.0117737	5720	tags=37%, list=18%, signal=31%	Crkl/Insr/Sidt2/Pdpk1/Smad3/Nf1/Bmp4/Mapk1/Il6ra/Bmp2/Eif2ak3/Tcf7l2/Smo/Foxa2/Wt1/Onecut2/Pdgfra/Gata6/Sox3/Zfp800/Igf1r/Sox2/Cftr/Ednra/Gli2/Hmga1/Cited2/Map2k1/Hoxb3/Braf/Bmpr1a/Gata2/Arid5b/Tgfbr1/Tbx1/Creb1/Hnf1b/Hipk2/Il6/Sox4/Lhx3/Hesx1/Pou3f2/Hoxa3/Smad2/Bmp6/Duox2/Cdh2/Rfx3/Vhl/Pitx2/Pdgfrb/Gipr/Sox9
mmu	gseaGO	BP	GO:0006470	protein dephosphorylation	234	0.458825	1.42734	0.000818746	0.0142729	0.0118072	9775	tags=56%, list=30%, signal=39%	Ssh2/Ppm1l/Ppp4r1/Ppp1r2/Dusp3/Dusp4/Ptpn14/Smpd1/Ppp2ca/Htt/Ppp2r5e/Dusp16/Akap1/Mtmr3/Ppm1d/Ptprn2/Eya3/Fbxw11/Ppp2r1b/Ptpn11/Phlpp2/Ptpn3/Ppm1f/Pptc7/Ssh1/Ptpra/Ppp3cb/Ptprb/Ptpn9/Ppp1r16b/Ppp6r3/Ptpn13/Ptbp1/Tsc1/Ctdspl2/Phlpp1/Ambra1/Gna12/Ctdsp2/Ppp6r2/Ppp2cb/Ppp6r1/Adora1/Dusp11/Ppp2r5b/Ppp2r5c/Ptprm/Itga1/Ptpre/Mgat5/Ankle2/Ppm1e/Ppp2r5a/Ptprf/Fam220a/Tns2/Slc39a10/Cry2/Cdc14b/Nceh1/Cdh5/…
mmu	gseaGO	BP	GO:1901653	cellular response to peptide	345	0.428108	1.36277	0.000822268	0.0143051	0.0118338	7409	tags=45%, list=23%, signal=35%	Pik3r2/Insr/Mtor/Zfp36l1/Pdpk1/Pxn/Jak1/Rac1/Agtr1a/Zfp106/Cyfip1/Ncoa1/Sp1/Gpr21/Csk/Ncoa2/Stat5a/Tyk2/Xbp1/Mapk1/Gsk3b/Bcar1/Enpp1/Ptpn11/Soga1/Dennd4c/Sik2/Ptpra/Mbd5/Slc39a14/Myo1c/Prkci/Cav2/Rhoq/Sorbs1/Map3k7/Stat6/Sos2/Stxbp4/Ahcyl1/Slc9a1/Inppl1/Igf1r/Ide/Rap1gds1/Zbtb7b/Sos1/Foxo1/Kank1/Ano1/Nr4a1/Erfe/Ednra/Ptpre/Gsk3a/Rb1/Hmga1/Cpeb2/Sirt1/Rab10/Prkaa1/Trib3/Ptprf/Irs2/Pid1/Trarg1/Scnn…
mmu	gseaGO	BP	GO:0001892	embryonic placenta development	118	0.511456	1.50404	0.000828362	0.0143788	0.0118948	7111	tags=47%, list=22%, signal=37%	Zfp36l1/Zfat/Epas1/Ncoa1/Vash1/Sp1/Pkd2/Erf/Mapk1/Gab1/Grhl2/Zfp568/Hs6st1/Nr2f2/Syde1/Hectd1/Pkd1/Arnt/Fzd5/Senp2/Egfr/Egln1/Med1/Spint1/Fgfr2/Ncoa3/Hif1a/Nodal/Bptf/Cited2/Socs3/Map2k1/Akt1/Sp3/Gata2/Cebpa/Hand1/E2f8/Itgav/Junb/Rtl1/Sox15/Lif/Ttpa/Grb2/Fbxw8/Cited1/Slc8a1/Synb/Itga4/Prdm1/Tex19.1/Mdfi/Snai1/Ncoa6/Birc6
mmu	gseaGO	MF	GO:0016791	phosphatase activity	259	0.449559	1.40758	0.000829872	0.0143788	0.0118948	9709	tags=55%, list=30%, signal=39%	Mtmr4/Ssh2/Ppm1l/Mtmr1/Dusp3/Dusp4/Ptpn14/Ppp2ca/Tns3/Prune1/Dusp16/Mtmr3/Plpp3/Ppm1d/Minpp1/Ptprn2/Inpp4a/Eya3/Mtmr2/Enpp1/Ptpn11/Phlpp2/Ptpn3/Ppm1f/Tns1/Pptc7/Ssh1/Ptpra/Nt5dc1/Ppp3cb/Ptprb/Ptpn9/Atp1a1/Ptpn13/Ctdspl2/Pfkfb2/Phlpp1/Ppp1r3a/Pald1/Ctdsp2/Synj2/Synj1/Inppl1/Ppp2cb/Acp2/Nt5c2/Plpp1/Dusp11/Ssu72/Ptprm/Ptpre/Ppm1e/Ppp2r5a/Ptprf/Tns2/Pip4p2/Plppr3/Cdc14b/Ppp2r5d/Pp2d1/Rpap2/Inpp5e/Lpi…
mmu	gseaGO	MF	GO:0046977	TAP binding	20	-0.779194	-1.92591	0.000847129	0.0146481	0.0121176	4846	tags=65%, list=15%, signal=55%	H2-Bl/Tapbp/Tap1/H2-Q7/H2-Q4/H2-Q6/Tap2/H2-Q1/H2-D1/H2-K1/H2-Q10/H2-T22/H2-Q2
mmu	gseaGO	BP	GO:0045598	regulation of fat cell differentiation	149	0.491956	1.48014	0.0008551	0.0147561	0.0122069	6584	tags=45%, list=20%, signal=36%	Carm1/Rreb1/Mtor/Zfp36l1/Mex3c/Ncor2/Flcn/Wdfy2/Smad3/Tmem64/Asxl1/Xbp1/Lrp6/Fermt2/Bmp2/Zbtb16/Enpp1/Tcf7l2/Fndc3b/Asxl2/Zfp36l2/Yap1/Mecom/Wwtr1/Trio/Hdac6/Mapk14/Fto/Zbtb7b/Jag1/Foxo1/Klf5/Fbn1/Sort1/Ccn4/Sirt1/Trib3/Axin1/Sirt6/Dact1/Akt1/Gata2/Sfrp1/Cebpa/Rora/Nr1d1/Id2/Creb1/Taf8/Atat1/Tph1/Ptgs2/Trib2/Trpm4/Lrp3/Zc3h12a/Sirt2/Slc7a10/Sox13/Zfpm2/Jdp2/Frzb/Pim1/Sav1/Zfp36/Tnf/Sod2
mmu	gseaGO	BP	GO:0001558	regulation of cell growth	448	0.4138	1.33309	0.000863589	0.0148725	0.0123032	9428	tags=49%, list=29%, signal=35%	Crkl/Akap6/Kif26a/Mtor/Trim32/Kat7/St7l/Ep300/Dip2b/Sesn2/Cyfip1/Extl3/Hyal2/Nrp1/Yy1/Smad3/Hyal1/Hnf4a/Afdn/Slc23a2/Abl1/Bap1/Sertad2/Ulk1/Xbp1/Brat1/Clasp2/Flt4/Gsk3b/Kdm2b/Sin3a/Cdkn1b/Sema6a/Fn1/Map1b/Dnm2/Tead1/Nf2/Enpp1/Foxp1/Smurf1/Rictor/Prdm4/Dab2ip/Wt1/Ccar2/Dcbld2/Spart/Mtpn/Yap1/Mmp14/Smarca4/Smad4/Cdc73/Cdkn2aip/Adnp/Gas2l1/D1Pas1/Acvr1b/Vgll4/Slc9a1/Egfr/Slc44a4/Draxin/Zfyve27/Cxcl1…
mmu	gseaGO	MF	GO:0004601	peroxidase activity	57	-0.544633	-1.66127	0.000867522	0.0148893	0.0123171	4974	tags=49%, list=15%, signal=42%	Hbb-b1/Gstp3/Hbb-bt/Mgst2/Hbq1a/Prdx3/Gstm7/Prdx1/Hba-a2/Hba-a1/Gstt1/Gstk1/Mgst1/Mgst3/Gstp2/Prxl2b/Gpx4/Txndc17/Gstp1/Gsta1/Prdx6/Park7/Prdx2/Gsta2/Prdx5/Upk3bl/Gpx1/Gsta5
mmu	gseaGO	BP	GO:0060324	face development	63	0.600227	1.63557	0.000869791	0.0148893	0.0123171	6317	tags=60%, list=20%, signal=49%	Specc1l/Rara/Ankrd11/Ep300/Kat6a/Sgpl1/Lrp6/Mapk1/Crebbp/Ptpn11/Grhl2/Rab3gap1/Tcf7l2/Pdgfra/Asph/Ski/Tfap2a/Sox3/Prickle1/Chd7/Ednra/Map2k1/Hoxb3/Scx/Braf/Csrnp1/Plekha1/Arid5b/Tbx1/Aldh1a3/Dkk1/Crispld1/Schip1/Crispld2/Zic3/Msx1/Itga4/Tiparp
mmu	gseaGO	BP	GO:0110020	regulation of actomyosin structure organization	113	0.528168	1.54398	0.000869316	0.0148893	0.0123171	6960	tags=50%, list=22%, signal=40%	Pik3r2/Tjp1/Mtor/Ep300/Arhgef10/Pxn/Arhgef15/Rac1/Tesk1/Nrp1/Smad3/Clasp1/Akap13/Met/Abl1/Arhgef18/Prox1/Fermt2/Clasp2/Arhgef10l/Wasf2/Synpo2l/Nf2/Ppm1f/Cgnl1/Smad4/Carmil1/Tsc1/Bag4/S1pr1/Ccn2/Kiss1r/Ppm1e/Asap3/Sorbs3/Braf/Tgfbr1/Frmd7/Pak2/Kank4/Ankrd23/Cav3/Dlc1/Ttc8/Arhgap6/Coro2b/Lpar1/Synpo/Arhgap28/Mylk3/Rapgef3/Fhod1/Kank2/Limk1/Sh3pxd2b/Edn1/Mef2c
mmu	gseaGO	CC	GO:0043296	apical junction complex	166	0.489626	1.487	0.000876051	0.0149665	0.0123809	7303	tags=46%, list=23%, signal=36%	Frmd6/Pdcd6ip/Tjp1/Shroom4/Fbf1/Ubn1/Amot/Afdn/Ctnnd1/Amotl2/Crb2/Clmp/Cyth1/Ildr2/Marveld2/Rapgef2/Cgnl1/Cgn/Amotl1/Cxadr/Strn/Prkci/Cyth3/Tjp2/Pard6g/Pard6b/Frmd4a/Dlg1/Fzd5/Epb41l4b/Cldn11/Frmd4b/Magi1/Ocln/Tjap1/Shroom2/Ash1l/Kifc3/Shroom1/Ctnna1/Vapa/Cdh5/Wnk3/Pard3b/Cldn12/Tgfbr1/Rigi/Cntnap1/Magi3/Atp7b/Crb1/Bves/Frmpd2/Nherf4/Pof1b/Apc/Mpdz/Marveld3/Pkn2/Cldn2/Mxra8/Jam2/Arhgap17/Synpo/Nf…
mmu	gseaKEGG	NA	mmu04916	Melanogenesis - Mus musculus (house mouse)	100	0.520545	1.50472	0.00282798	0.0149666	0.00902207	7943	tags=49%, list=25%, signal=37%	Dvl3/Ep300/Prkacb/Wnt9a/Fzd1/Fzd9/Creb3l2/Mapk1/Gsk3b/Tcf7l1/Crebbp/Tcf7/Camk2g/Tcf7l2/Fzd7/Fzd5/Kitl/Dvl1/Creb3l3/Wnt2b/Map2k1/Adcy9/Plcb3/Nras/Gnai1/Adcy3/Calm1/Creb1/Adcy1/Calm4/Ednrb/Camk2d/Fzd4/Gnaq/Wnt9b/Plcb1/Wnt10a/Plcb4/Kit/Fzd3/Mitf/Edn1/Prkca/Prkcg/Creb3l1/Tyr/Wnt1/Kras/Adcy6
mmu	gseaGO	MF	GO:0016853	isomerase activity	170	-0.397454	-1.40442	0.000881159	0.0150237	0.0124282	4883	tags=39%, list=15%, signal=33%	Cyp2j5/Tbxas1/Rpusd4/Fkbp3/Ppig/Pmm2/Fkbp1a/Ptges3/Pgam1/Hsd3b2/Rpusd1/Aip/Pbld2/Cyp2j6/Ppil1/Fuom/Dct/Renbp/Hsd3b3/Pdia3/Ptgis/Ebp/Bpgm/Rpia/Echs1/Ppid/Pin1/Hyi/Pus7l/Fkbp11/Mpi/Ppihl/Pdilt/Cwc27/Fkbp4/Ptpa/Hspd1/Itpk1/Cyp2s1/Tpi1/Pin4/Ppie/Naxe/Ppia/Degs1l/Katna1/Pus1/Ppib/Ebpl/Yjefn3/Gsta1/Pdia6/Ppih/Thap4/Gpi1/Top1mt/Fkbp2/Erp44/Creld1/Mcee/Gsta2/Ddt/Pdia2/Rpusd3/Gsta5/Mif
mmu	gseaGO	BP	GO:0000027	ribosomal large subunit assembly	25	-0.708897	-1.84262	0.000897829	0.0152774	0.0126381	3812	tags=72%, list=12%, signal=64%	Nop53/Nop2/Fastkd2/Ppan/Brix1/Rrs1/Mdn1/Rplp0/Rpf2/Rpl6/Rpl11/Mrto4/Rpl23a/Mrpl20/Mrm2/Dhx30/Rpl24/Rpl38
mmu	gseaGO	MF	GO:0004497	monooxygenase activity	152	-0.414138	-1.44476	0.000920933	0.0155789	0.0128876	5391	tags=37%, list=17%, signal=31%	Kmo/Cyp2d10/Cyp2d9/Cyp2c37/Cyp3a16/Akr1c14/Coq6/Akr1c18/Cyp2j5/Tbxas1/Akr1c19/Cyp2g1/Miox/Cyp4f14/Cyp4a12a/Cyp2c50/Cyp2c68/Akr1c21/Cyp7a1/Cyp1a2/Cyp27a1/Pam/Dohh/Faxdc2/Cyp2j6/Cyp4f15/Cyp3a11/Cyp2d22/Cyp26a1/Cyp7b1/Ptgis/Cyp2c29/Cyp2c70/Akr1c20/Cyp2a5/Cyp2c67/Akr1c6/Hmox2/Fmo1/Jmjd7/Fmo5/Cyp2d40/Cyp2s1/Cyp8b1/Fdx1/Cyp4a12b/Akr1c12/Cyp4f39/Cyp26c1/Pcbd1/Coq7/Moxd1/Cyp4a30b/Pcbd2/Cyp4f13/Akr1c13
mmu	gseaGO	BP	GO:0098727	maintenance of cell number	218	0.465077	1.44016	0.00091978	0.0155789	0.0128876	6835	tags=43%, list=21%, signal=34%	Arid1a/Bcl9l/Med14/Kat6a/Prox1/Tead3/Kdm2b/Sin3a/Tcf7l1/Mapk8/Tead1/Crebbp/Sap130/Bicral/Tcf7l2/Smo/Klf10/Zfp36l2/Yap1/Mecom/Tead4/Smarca4/Cdc73/Kat2a/Ski/Fzd7/Bcl7a/Dppa2/Sox2/Kdm3a/Tbx3/Bicra/Foxo1/Ncoa3/Nodal/Vangl2/Nkap/Mcph1/Bcl9/Setd1a/Zhx2/Wdr47/Ddx6/Cnot1/Med24/Six2/Sirt6/Rest/Loxl2/Eif4enif1/Trim8/Ing1/Stat3/Braf/Bmpr1a/Gata2/Sfrp1/Tbx1/Cnot2/Hnf1b/Sall1/Myc/Dicer1/Sox4/Med15/Hesx1/Prdm1…
mmu	gseaGO	BP	GO:0060491	regulation of cell projection assembly	215	0.460485	1.42468	0.00092102	0.0155789	0.0128876	7502	tags=46%, list=23%, signal=35%	Aqp1/Wasl/Mtor/Intu/Rac1/Tesk1/Cyfip1/Htt/Gdi2/Nrp1/Atp7a/Hdac4/Plce1/Tapt1/Hnf4a/Gsk3b/Wasf2/Dnm2/Cobl/Arhgap44/Rab11fip3/Ttbk2/Mark4/Rab5a/Yap1/Rhoq/Map4/Epha2/Cdc42ep1/Cep120/Arhgap35/Ephb2/Nrxn1/Akirin1/Podxl/Klf5/Kank1/Avil/Odf2/Syne2/Twf1/Atmin/Mphosph9/Abitram/Atp8b1/Syne1/Arf4/Nckap1/Ripor2/Akt1/Eps8/Tmem67/Tgfbr1/Ndel1/Pld1/Entr1/Frmd7/Myo10/Eps8l1/Adamts16/Gm14137/Myo3a/Nlgn1/Zmynd8/Dpy…
mmu	gseaGO	BP	GO:0032956	regulation of actin cytoskeleton organization	351	0.427645	1.36284	0.000927731	0.0156614	0.0129558	6960	tags=42%, list=22%, signal=33%	Ssh2/Pik3r2/Specc1l/Tjp1/Mtor/Ep300/Arhgef10/Pxn/Arhgef15/Rac1/Prkce/Tesk1/Cyfip1/Lima1/Nrp1/Smad3/Clasp1/Akap13/Met/Abl1/Arhgef18/Plekhh2/Prox1/Fermt2/Clasp2/Arhgef10l/Wasf2/Synpo2l/Add3/Sptbn1/Nf2/Arhgap44/Ppm1f/Rictor/Ssh1/Cgnl1/Mtpn/Myo1c/Tmod3/Smad4/Carmil1/Tsc1/Cdc42ep1/Baiap2l1/Arhgap35/Bag4/Dlg1/Celsr1/S1pr1/Map3k1/Ap1ar/Nphs1/Ccn2/Mtss1/Kank1/Kiss1r/Vangl2/Avil/Shroom2/Dixdc1/Slc4a2/Efna…
mmu	gseaGO	BP	GO:0097577	sequestering of iron ion	13	-0.889071	-1.95872	0.000929677	0.0156633	0.0129574	2929	tags=23%, list=9%, signal=21%	Fth1/Ftl1/Bdh2
mmu	gseaKEGG	NA	mmu04070	Phosphatidylinositol signaling system - Mus musculus (house mouse)	96	0.524657	1.50964	0.00308794	0.0158393	0.00954816	7198	tags=53%, list=22%, signal=41%	Mtmr4/Itpr1/Pik3r2/Pip5k1c/Mtmr1/Ip6k1/Plce1/Mtmr3/Ppip5k1/Inpp4a/Dgkq/Itpkc/Itpkb/Mtmr2/Dgkd/Pip5k1a/Ipmk/Dgke/Synj2/Synj1/Inppl1/Plcg1/Pik3cb/Itpr3/Pip4k2c/Pik3c2g/Pip4p2/Dgkh/Plcb3/Calm1/Itpr2/Inpp5e/Mtmr6/Dgka/Calm4/Dgkg/Pik3c2a/Pik3r3/Pikfyve/Plcb1/Plcb4/Pik3c2b/Bpnt2/Inpp5a/Pip4k2b/Mtmr14/Pik3r3/Pip5k1b/Prkca/Prkcg/Mtm1
mmu	gseaKEGG	NA	mmu04928	Parathyroid hormone synthesis, secretion and action - Mus musculus (house mouse)	116	0.501308	1.47216	0.00313102	0.0158393	0.00954816	7962	tags=53%, list=25%, signal=40%	Itpr1/Pde4b/Wnk2/Prkacb/Sp1/Arrb1/Akap13/Lrp6/Creb3l2/Mapk1/Atf2/Mef2d/Rxra/Mmp14/Arhgef11/Gna12/Gna13/Egfr/Gna11/Mef2a/Creb3l3/Itpr3/Oxsr1/Map2k1/Adcy9/Plcb3/Braf/Gnai1/Wnk3/Adcy3/Itpr2/Creb1/Adcy1/Pld1/Bglap/Egr1/Creb5/Cyp27b1/Fgf23/Gnaq/Plcb1/Plcb4/Mmp24/Pde4d/Fos/Mmp25/Pde4a/Mafb/Mmp16/Atf6b/Pld2/Prkca/Mef2c/Prkcg/Creb3l1/Fgfr1/Kl/Sgk1/Slc12a3/Adcy6/Rxrb
mmu	gseaKEGG	NA	mmu01200	Carbon metabolism - Mus musculus (house mouse)	121	-0.410628	-1.40352	0.00310457	0.0158393	0.00954816	4680	tags=42%, list=15%, signal=36%	Tkfc/Acat1/Prps1/Psph/Rgn/Aldoa/Hao1/Pgp/Idh2/Shmt2/Pgam1/Amt/Hibch/Suclg1/Mdh2/Acat2/Gck/Shmt1/Cs/Adh5/Acat3/Sucla2/Dlat/Acss2/Pdhb/Gapdh/Gcsh/Rpia/Echs1/Idh1/Aldoc/Esd/Gpt/Eno1b/Mdh1/Sdhd/Pgd/Pcca/Me3/Tpi1/Tkt/Eno1/Pfkm/Pgk1/Sdhb/Gpi1/Pgls/Sdhc/Idnk/Mcee/Taldo1
mmu	gseaGO	CC	GO:0034361	very-low-density lipoprotein particle	27	-0.685306	-1.81058	0.000945363	0.015865	0.0131242	1822	tags=48%, list=6%, signal=45%	Apoc2/Apoc1/Apoc4/Lsr/Apol10a/Apoh/Apoe/Apom/Apol9a/Apoa1/Apoa2/Apol9b/Apoc3
mmu	gseaGO	CC	GO:0034385	triglyceride-rich plasma lipoprotein particle	27	-0.685306	-1.81058	0.000945363	0.015865	0.0131242	1822	tags=48%, list=6%, signal=45%	Apoc2/Apoc1/Apoc4/Lsr/Apol10a/Apoh/Apoe/Apom/Apol9a/Apoa1/Apoa2/Apol9b/Apoc3
mmu	gseaGO	BP	GO:0140747	regulation of ncRNA transcription	95	0.552455	1.58824	0.000969378	0.0162361	0.0134312	9108	tags=69%, list=28%, signal=49%	Rara/Mtor/Zc3h4/Dedd/Zfp512b/Mrtfb/Ncor2/Hdac4/Smad6/Yy1/Smad3/Bmp4/Ets1/Bmp2/Tead1/Nfatc3/Wt1/Wdr82/Ctcf/Smarca4/Smad4/Gata6/Nr1h2/Egfr/Klf5/Hif1a/Ppara/Srebf2/Rest/Stat3/Bmpr1a/Gata2/Ncor1/Mrtfa/Tgfbr1/App/Fosl1/Myocd/Myc/Egr1/Foxo3/Pwp1/Sox9/Jun/Fos/Twist1/Klf4/Lilrb4a/Tnf/Cc2d1a/Ngfr/Lilrb4a/Lilrb4b/Rela/Pparg/Smad1/Nr3c1/Esr1/Nfkb1/Mybl1/Tgfb2/Nfatc4/Il10/Zfp143/Myb/Apln
mmu	gseaGO	BP	GO:0001666	response to hypoxia	231	0.457367	1.42168	0.000973359	0.0162709	0.01346	6921	tags=45%, list=22%, signal=35%	Itpr1/Aqp1/Eng/Mtor/Zfp36l1/Ep300/Tbl2/Prkce/Epas1/Plk3/Chrnb2/Tm9sf4/Smad3/Limd1/Nf1/Atf2/Ado/Hp1bp3/Bmp2/Tek/Nfatc3/Alkbh5/Camk2g/Kcnj8/Dnmt3a/Kdm6a/Notch1/Hyou1/Flt1/Smad4/Gata6/Slc9a1/Vegfc/Cbfa2t3/Arnt/Kdr/Egln1/Adora1/Ece1/Rptor/Hif1a/Pik3cb/Ednra/Ppara/Npepps/Cpeb2/Sirt1/Usp19/Cited2/Slc11a2/Rest/Loxl2/Map2k1/Stat3/Akt1/Cpeb1/Fndc1/Rora/Itpr2/Fosl2/Kcnma1/Nfe2l2/Bnip3/Adam17/Myc/Epo/Grin2b…
mmu	gseaGO	BP	GO:0071383	cellular response to steroid hormone stimulus	184	0.478595	1.46571	0.000990727	0.0165289	0.0136734	8326	tags=51%, list=26%, signal=38%	Carm1/Aqp1/Vps11/Zmiz1/Arid1a/Zfp36l1/Ep300/Agtr1a/Zbtb7a/Ncor2/Ufm1/Zfp747/Zfp764/Ncoa2/Akap13/Bmp4/Nedd4/Npc1/Mapk1/Gsk3b/Pgr/Foxp1/Rbfox2/Zfp36l2/Yap1/Atp1a1/Smarca4/Vps18/Mettl21c/Kdm5d/Med1/Kdm3a/Ncoa3/Npas4/Nodal/Gsk3a/Foxa1/Sirt1/Cnot9/Fbxo32/Cnot1/Scnn1g/Lats1/Cry2/Rest/Dab2/Strn3/Ufl1/Kmt2d/Calcoco1/Ddx17/Sfrp1/Ncor1/Ddx5/Abhd2/Cnot2/Ppargc1b/Pias2/Scnn1a/Gh/Gdnf/Ifnb1/Srarp/9130019O22Ri…
mmu	gseaGO	BP	GO:0010976	positive regulation of neuron projection development	239	0.451627	1.40646	0.00100226	0.0166887	0.0138057	8322	tags=49%, list=26%, signal=37%	Itpr1/Mtor/Ep300/P2ry2/Crtc1/Cyfip1/Nrp1/Caprin1/Afdn/Ap2a1/Met/Nf1/Abl1/Fzd1/Bmp4/Lrp6/Creb3l2/Ehd1/Nptn/Neu1/Kidins220/Cobl/Stk24/Dab2ip/Mark2/Rapgef2/Prkci/Fbxo38/Abl2/Gprc5b/Ptbp1/Adnp/Ror1/Arhgap35/Ephb2/Igf1r/Ankrd27/Nrxn1/Cntn1/Ppp2r5b/Dynlt1a/Atf1/Avil/Scarb2/Crp/Dvl1/Amigo1/Sirt1/Qki/Kalrn/Cx3cl1/Twf1/Lrp8/Hgf/Rapgef1/Ddr1/Braf/Cpeb1/Ppp2r5d/Dynlt1c/Ndel1/P3h1/Nfe2l2/Adamts1/Il6/Lrp1/Hnr…
mmu	gseaGO	BP	GO:0017015	regulation of transforming growth factor beta receptor signaling pathway	138	0.502715	1.50158	0.00100531	0.016707	0.0138208	7726	tags=52%, list=24%, signal=40%	Lats2/Eng/Smurf2/Bcl9l/Ep300/Zbtb7a/Flcn/Smad6/Smad3/Rnf111/Lemd3/Xbp1/Sin3a/Zfp451/Bmp2/Dnm2/Glg1/Crebbp/Smurf1/Sap130/Zeb1/Onecut2/Wfikkn2/Tgfbr3/Wfikkn1/Smad4/Cav2/Ski/Spred2/Furin/Ppara/Fbn1/Sirt1/Cited2/Axin1/Il17rd/Peg10/Lats1/Skil/Ing1/Fermt1/Smad7/Zeb2/Hipk2/Lrp1/Lox/Myocd/Adam17/Sinhcaf/Cav3/Smad2/Spred1/Itga8/Lrg1/Zfyve9/Ogt/Thbs1/Folr1/Chst11/Zfp703/Vasn/Hspa5/Gipc1/Spred3/Ppm1a/Spry1/…
mmu	gseaGO	BP	GO:0097154	GABAergic neuron differentiation	23	0.739269	1.68399	0.00100958	0.0167454	0.0138525	4218	tags=48%, list=13%, signal=42%	Rac1/Lhx6/Bhlhe22/Dlx1/Shank3/Gata2/Zswim6/Ulk4/Sall1/Dlx2/Prdm13
mmu	gseaGO	MF	GO:0016860	intramolecular oxidoreductase activity	56	-0.535046	-1.62644	0.00102445	0.016959	0.0140292	4283	tags=45%, list=13%, signal=39%	Ptges3/Hsd3b2/Dct/Hsd3b3/Pdia3/Ptgis/Ebp/Rpia/Echs1/Hyi/Mpi/Pdilt/Cyp2s1/Tpi1/Ebpl/Gsta1/Pdia6/Gpi1/Erp44/Creld1/Gsta2/Ddt/Pdia2/Gsta5/Mif
mmu	gseaGO	MF	GO:0046978	TAP1 binding	18	-0.796975	-1.91464	0.00103099	0.0169623	0.014032	4062	tags=61%, list=13%, signal=53%	Tapbp/Tap1/H2-Q7/H2-Q6/Tap2/H2-Q1/H2-D1/H2-K1/H2-Q10/H2-T22/H2-Q2
mmu	gseaGO	MF	GO:0046979	TAP2 binding	18	-0.796975	-1.91464	0.00103099	0.0169623	0.014032	4062	tags=61%, list=13%, signal=53%	Tapbp/Tap1/H2-Q7/H2-Q6/Tap2/H2-Q1/H2-D1/H2-K1/H2-Q10/H2-T22/H2-Q2
mmu	gseaGO	BP	GO:0001894	tissue homeostasis	280	0.445336	1.40099	0.00103259	0.0169623	0.014032	9293	tags=52%, list=29%, signal=38%	Tpp1/Tjp1/Trim32/Ankrd11/Rac1/Trp53inp2/Apbb2/Ext1/Tns3/Csk/Tmem64/Vps13b/Nf1/Bap1/Lrp6/Crb2/Kmt2a/Vstm4/Ildr2/Hnf1a/Enpp1/Ptpn11/Smo/Usp45/Clcn3/Cxadr/Cln8/Yap1/Notch1/Wwtr1/Ercc6/Traf6/Muc2/Tjp2/Prickle1/Egfr/Bbs1/Errfi1/Nphp3/Adora1/S1pr1/Ccn2/Gcnt2/Ocln/Mtf1/Slc39a8/Atf1/Slc22a5/Rb1/Cdhr1/Slc4a2/Rab7/Xiap/Scx/Wnk3/Gata2/Creb1/Ppargc1b/Zeb2/Itgav/Fosl2/Foxc1/Il6/Nos3/Pdk4/Nxnl1/Cdh23/Map1a/Tex…
mmu	gseaGO	BP	GO:0060249	anatomical structure homeostasis	280	0.445336	1.40099	0.00103259	0.0169623	0.014032	9293	tags=52%, list=29%, signal=38%	Tpp1/Tjp1/Trim32/Ankrd11/Rac1/Trp53inp2/Apbb2/Ext1/Tns3/Csk/Tmem64/Vps13b/Nf1/Bap1/Lrp6/Crb2/Kmt2a/Vstm4/Ildr2/Hnf1a/Enpp1/Ptpn11/Smo/Usp45/Clcn3/Cxadr/Cln8/Yap1/Notch1/Wwtr1/Ercc6/Traf6/Muc2/Tjp2/Prickle1/Egfr/Bbs1/Errfi1/Nphp3/Adora1/S1pr1/Ccn2/Gcnt2/Ocln/Mtf1/Slc39a8/Atf1/Slc22a5/Rb1/Cdhr1/Slc4a2/Rab7/Xiap/Scx/Wnk3/Gata2/Creb1/Ppargc1b/Zeb2/Itgav/Fosl2/Foxc1/Il6/Nos3/Pdk4/Nxnl1/Cdh23/Map1a/Tex…
mmu	gseaGO	BP	GO:0006892	post-Golgi vesicle-mediated transport	98	0.534959	1.54238	0.00103676	0.0169981	0.0140616	8288	tags=65%, list=26%, signal=49%	Wipi1/Exoc8/Sec16a/Ccdc93/Ankfy1/Rbsn/Csk/Nsf/Ap3d1/Prepl/Slc30a6/Klhl20/Exoc6b/Kif13a/Golph3/Exoc4/Dnm2/Sptbn1/Gak/Arfgef2/Exoc2/Steap2/Bbs1/Lypla1/Ap1ar/Cnst/Optn/Sort1/Rab10/Vps52/Plcb3/Vamp2/Ehd3/Atp2c1/Kif16b/Blzf1/Amn/Llgl1/Rab26/Ap4m1/Vti1a/Rp2/Rsc1a1/Gga3/Exoc5/Golph3l/Gga2/Ap3s1/Vps29/Ank3/Myo5a/Vps54/Rab14/Nbea/Gga1/Sorl1/Bbs2/Rab31/Dop1a/Chic2/Macf1/Rabif/Rab34/Exoc6
mmu	gseaGO	BP	GO:0031623	receptor internalization	150	0.498237	1.50018	0.00105834	0.0173187	0.0143268	9170	tags=60%, list=29%, signal=43%	Insr/Rnf216/Atxn2/Pip5k1c/Htr2b/Ap2b1/Ubqln2/Arrb1/Nsf/Ap2a1/Nedd4/Ulk1/Iqsec1/Numb/Dnm2/Itch/Mtmr2/Efnb2/Rab5a/Hgs/Ap2a2/Caly/Ankrd13a/Synj1/Plk2/Tbc1d5/Rin3/Arc/Egf/Lrrtm2/Rspo1/Dab2/Ache/Usp46/Cacng8/App/Scyl2/Cacng2/Dkk1/Snap25/Gsg1l/Cav3/Grk3/Sele/Grb2/Arf1/Ramp3/Sirt2/Ceacam1/Ntf3/Cav1/Picalm/Lpar1/Hip1/Htr1b/Cxcr2/Pacsin1/Lilrb4a/Ankrd13b/Cacng7/Itgb3/Cd9/Nrg1/Fmr1/Hamp/Pld2/Lilrb4a/Lilrb4…
mmu	gseaKEGG	NA	mmu04662	B cell receptor signaling pathway - Mus musculus (house mouse)	80	0.537757	1.51396	0.00352512	0.0173234	0.0104428	9359	tags=63%, list=29%, signal=45%	Pik3r2/Rac1/Vav2/Mapk1/Gsk3b/Nfatc1/Nfatc3/Ppp3cb/Pik3ap1/Sos2/Inppl1/Sos1/Pik3cb/Map2k1/Akt1/Nras/Malt1/Ikbkg/Akt2/Rasgrp3/Pira11/Pik3r3/Pira2/Grb2/Fcgr2b/Vav3/Jun/Fos/Akt3/Lilrb4a/Chuk/Pik3r3/Lyn/Cd22/Lilrb4a/Lilrb4b/Rela/Lilra6/Cd19/Kras/Bcl10/Syk/Pira1/Nfkb1/Nfkbia/Blk/Pirb/Nfkbie/Dapp1/Inpp5d/Ppp3r1/Ifitm1
mmu	gseaKEGG	NA	mmu04260	Cardiac muscle contraction - Mus musculus (house mouse)	83	-0.460319	-1.49605	0.00350906	0.0173234	0.0104428	3403	tags=45%, list=11%, signal=40%	Cacna1f/Slc8a2/Atp1b3/Cacna1s/Cox7b/Cox4i2/Uqcrc1/Uqcrfs1/Cacna2d2/Uqcr11/Cyc1/Fxyd2/Tnnc1/Uqcrq/Cox6a2/Myl3/Cox6b2/Tpm2/Cox7a2l/Cox7a2/Cox7c/Uqcrb/Myl4/Cox7a1/Cox6c/Myh7/Uqcr10/Casq2/Uqcrh/Cacng6/Cox5b/Cox4i1/Cox6b1/Cox6a1/Cox8a/Tnnt2/Cox5a
mmu	gseaGO	BP	GO:0035019	somatic stem cell population maintenance	89	0.552958	1.57819	0.00108132	0.0175988	0.0145585	6835	tags=46%, list=21%, signal=36%	Bcl9l/Med14/Kat6a/Tcf7l1/Tcf7l2/Smo/Klf10/Zfp36l2/Yap1/Ski/Sox2/Nodal/Vangl2/Nkap/Bcl9/Zhx2/Med24/Six2/Rest/Stat3/Braf/Bmpr1a/Gata2/Sfrp1/Tbx1/Hnf1b/Sall1/Myc/Sox4/Med15/Apc/Lif/Tal1/Wnt9b/Sox9/Klf4/Kit/Fgfr3/Ldb2/Nanog/Taf5l
mmu	gseaGO	BP	GO:0030038	contractile actin filament bundle assembly	117	0.513058	1.50789	0.0010837	0.0175988	0.0145585	6786	tags=49%, list=21%, signal=39%	Pik3r2/Tjp1/Mtor/Arhgef10/Pxn/Arhgef15/Rac1/Tesk1/Tnfaip1/Nrp1/Arrb1/Smad3/Clasp1/Met/Abl1/Arhgef18/Fermt2/Clasp2/Arhgef10l/Wasf2/Synpo2l/Nf2/Ppm1f/Cgnl1/Carmil1/Tsc1/Sorbs1/Bag4/Phactr1/S1pr1/Ccn2/Kiss1r/Ppm1e/Asap3/Sorbs3/Fhdc1/Braf/Tgfbr1/Zeb2/Frmd7/Pak2/Kank4/Fam171a1/Dlc1/Ttc8/Kctd13/Arhgap6/Coro2b/Lpar1/Synpo/Arhgap28/Rapgef3/Zyx/Fhod1/Kank2/Limk1/Sh3pxd2b
mmu	gseaGO	BP	GO:0043149	stress fiber assembly	117	0.513058	1.50789	0.0010837	0.0175988	0.0145585	6786	tags=49%, list=21%, signal=39%	Pik3r2/Tjp1/Mtor/Arhgef10/Pxn/Arhgef15/Rac1/Tesk1/Tnfaip1/Nrp1/Arrb1/Smad3/Clasp1/Met/Abl1/Arhgef18/Fermt2/Clasp2/Arhgef10l/Wasf2/Synpo2l/Nf2/Ppm1f/Cgnl1/Carmil1/Tsc1/Sorbs1/Bag4/Phactr1/S1pr1/Ccn2/Kiss1r/Ppm1e/Asap3/Sorbs3/Fhdc1/Braf/Tgfbr1/Zeb2/Frmd7/Pak2/Kank4/Fam171a1/Dlc1/Ttc8/Kctd13/Arhgap6/Coro2b/Lpar1/Synpo/Arhgap28/Rapgef3/Zyx/Fhod1/Kank2/Limk1/Sh3pxd2b
mmu	gseaGO	BP	GO:0006898	receptor-mediated endocytosis	272	0.441634	1.38633	0.00107821	0.0175988	0.0145585	9419	tags=56%, list=29%, signal=40%	Insr/Rnf216/Wasl/Atxn2/Pip5k1c/Htr2b/Ap2b1/Ubqln2/Arrb1/Micall1/Nsf/Ap2a1/Ston1/Nedd4/Ulk1/Lrp6/Iqsec1/Tfr2/Stab2/Numb/Dnm2/Itch/Mtmr2/Gak/Efnb2/Rab5a/Dgkd/Cav2/H1f1/Aak1/Hgs/Ap2a2/Gpr107/Caly/Ankrd13a/Synj1/Tgfbr2/Plk2/Tbc1d5/Cubn/Lmbr1l/Rin3/Cd320/Arc/Scarb2/Lmbrd1/Egf/Itsn1/Hip1r/Lrrtm2/Fchsd2/Rspo1/Dab2/Bmp2k/Sh3gl3/Fcho2/Ache/Usp46/Cacng8/Rabgef1/Itgav/App/Scyl2/Lrp1/Abca2/Hnrnpk/Smap1/Cacng…
mmu	gseaGO	MF	GO:0008106	alcohol dehydrogenase (NADP+) activity	28	-0.664184	-1.76967	0.0011218	0.0181829	0.0150417	5174	tags=61%, list=16%, signal=51%	Akr1c14/Akr1c18/Aldh3a1/Rdh11/Akr1c19/Akr1c21/Akr1b7/Akr1c20/Akr1b1/Akr1c6/Dhrs4/Akr7a5/Akr1c12/Dhrs3/Dhrs7/Akr1c13/Akr1a1
mmu	gseaKEGG	NA	mmu04392	Hippo signaling pathway - multiple species - Mus musculus (house mouse)	27	0.693515	1.63165	0.00376103	0.0182225	0.0109848	3425	tags=54%, list=11%, signal=48%	Lats2/Frmd6/Fat4/Limd1/Tead3/Tead1/Nf2/Yap1/Tead4/Wwtr1/Dchs1/Csnk1e/Lats1/Wwc1/Mob1b
mmu	gseaGO	BP	GO:1901657	glycosyl compound metabolic process	76	-0.496681	-1.58502	0.00114296	0.0184908	0.0152964	5302	tags=47%, list=17%, signal=40%	Xdh/Akr1c14/Akr1c18/Macrod2/Akr1c19/Nt5c3/Dera/Mtap/Akr1c21/Fuca2/Dguok/Cbr4/Tk1/Dtymk/Cdadc1/Pnp/Akr1c20/Akr1b1/Akr1c6/Gamt/Abcg2/Pemt/Hprt1/Macrod1/Gnmt/Oard1/Urah/Akr1c12/Nudt1/Qng1/Pnp2/Aprt/Cda/Fuca1/Akr1c13/Akr1a1
mmu	gseaGO	BP	GO:0051204	protein insertion into mitochondrial membrane	25	-0.699068	-1.81707	0.00116495	0.0187754	0.0155318	3908	tags=56%, list=12%, signal=49%	Hspa4/Hsp90aa1/Pdcd5/Timm9/Samm50/Mtch1/Maip1/Timm13/Tomm22/Timm10/Ndufa13/Mtch2/Cox18/Romo1
mmu	gseaGO	BP	GO:0043406	positive regulation of MAP kinase activity	129	0.511985	1.51863	0.00116282	0.0187754	0.0155318	9504	tags=65%, list=30%, signal=46%	Taok3/Dvl3/Insr/Htr2b/Map3k5/Irak1/Csk/Tirap/Akap13/Robo1/Gab1/Map3k11/Map4k2/Dab2ip/Sash1/Gpr39/Flt1/Traf6/Map3k7/Fzd5/Egfr/Map3k1/Epgn/Kitl/Ern1/Map2k7/Vangl2/Map2k4/Map3k12/Egf/Adam9/Fgd4/Axin1/Tlr6/Fcer1a/Map3k10/Zeb2/App/Ptpn1/Magi3/Dkk1/Maged1/Pde5a/Mapk8ip3/Fzd4/Pik3cg/Il1rn/Ilk/Pdgfrb/Ceacam1/Map3k4/Ntf3/Thbs1/Kit/Epha4/Il1b/Tlr4/Adra2a/Psen1/Tnf/Pik3r5/Edn1/Adam8/Mef2c/Map3k13/Fgfr1/Crip…
mmu	gseaGO	BP	GO:0017157	regulation of exocytosis	224	0.459001	1.42379	0.00120496	0.0193837	0.0160351	10229	tags=60%, list=32%, signal=41%	Pdcd6ip/Snap29/Pdpk1/P2ry2/Atp2a2/Syt7/Smcr8/Nsf/Clasp1/Stam/Prepl/Il4ra/Clasp2/Rab3gap1/Stxbp5/Rph3al/Foxf1/Cadps2/Snx4/Rab5a/Notch1/Exoc2/Vps18/Stx1b/Snap23/Hgs/Tprg1l/Bcr/Itgb2l/Cacna1e/Cftr/Syt17/Dvl1/Ncs1/Exph5/Rab33b/Rab7/Cbarp/Fcer1a/Rest/Rab8a/Git1/Fga/Smpd3/Braf/Gata2/Git2/Vamp2/Rabgef1/Sphk2/C9orf72/Syt12/Wdr41/Rims1/Scamp5/Syt10/Nlgn1/Rapgef4/Hyal3/Cask/Septin2/Baiap3/Fgg/Fgb/P2rx2/Syt…
mmu	gseaKEGG	NA	mmu05231	Choline metabolism in cancer - Mus musculus (house mouse)	98	0.512377	1.47732	0.00407106	0.0194506	0.0117251	8368	tags=60%, list=26%, signal=44%	Pik3r2/Mtor/Pip5k1c/Pdpk1/Rac1/Sp1/Mapk1/Plpp3/Wasf2/Mapk8/Dgkq/Dgkd/Pip5k1a/Pdgfra/Tsc1/Sos2/Dgke/Plcg1/Egfr/Slc44a4/Lypla1/Plpp1/Sos1/Hif1a/Slc22a5/Pik3cb/Egf/Gpcpd1/Map2k1/Dgkh/Akt1/Nras/Pld1/Dgka/Akt2/Slc44a5/Dgkg/Slc22a3/Pcyt1b/Pik3r3/Grb2/Pdgfrb/Jun/Fos/Akt3/Pik3r3/Pla2g4d/Pip5k1b/Pld2/Rps6kb1/Prkca/Slc44a1/Prkcg/Slc22a4/Mapk10/Kras/Slc22a21/Wasf3/Ralgds
mmu	gseaGO	BP	GO:0007269	neurotransmitter secretion	174	0.478345	1.45782	0.00122238	0.0195902	0.0162059	9240	tags=54%, list=29%, signal=39%	Mctp2/Snap29/P2ry2/Atp2a2/Syt7/Nf1/Prepl/Xbp1/Erc1/Ptprn2/Brsk1/Rab3gap1/Stxbp5/Rph3al/Kcnj8/Cadps2/Slc6a9/Rab5a/Vps18/Stx1b/Snap23/Syde1/Tprg1l/Slc30a1/Asic1/Synj1/Slc38a2/Cacna1e/Nrxn1/Nr4a1/Dvl1/Ncs1/Sv2a/Cplx2/Git1/Ctbp2/Braf/Stx19/Git2/Vamp2/Sptbn2/Syt12/Ppfia3/Kcnc3/Rims1/Cacna1b/Snap25/Hcrt/Syt10/Nlgn1/Bglap/Sphk1/Cask/Baiap3/P2rx2/Syt9/Ntrk2/Slc4a8/Cacna1a/Fbxl20/Cplx1/Cacnb4/Mctp1/Vamp1/…
mmu	gseaGO	BP	GO:0099643	signal release from synapse	174	0.478345	1.45782	0.00122238	0.0195902	0.0162059	9240	tags=54%, list=29%, signal=39%	Mctp2/Snap29/P2ry2/Atp2a2/Syt7/Nf1/Prepl/Xbp1/Erc1/Ptprn2/Brsk1/Rab3gap1/Stxbp5/Rph3al/Kcnj8/Cadps2/Slc6a9/Rab5a/Vps18/Stx1b/Snap23/Syde1/Tprg1l/Slc30a1/Asic1/Synj1/Slc38a2/Cacna1e/Nrxn1/Nr4a1/Dvl1/Ncs1/Sv2a/Cplx2/Git1/Ctbp2/Braf/Stx19/Git2/Vamp2/Sptbn2/Syt12/Ppfia3/Kcnc3/Rims1/Cacna1b/Snap25/Hcrt/Syt10/Nlgn1/Bglap/Sphk1/Cask/Baiap3/P2rx2/Syt9/Ntrk2/Slc4a8/Cacna1a/Fbxl20/Cplx1/Cacnb4/Mctp1/Vamp1/…
mmu	gseaGO	BP	GO:0046185	aldehyde catabolic process	16	-0.820066	-1.91496	0.00123117	0.0196942	0.0162919	4735	tags=69%, list=15%, signal=59%	Agxt2/Hagh/Adh5/Glo1/Esd/Aldh2/Gatd1/Haghl/Pnkd/Park7/Akr1a1
mmu	gseaKEGG	NA	mmu04060	Cytokine-cytokine receptor interaction - Mus musculus (house mouse)	292	0.426875	1.34753	0.00421075	0.0198425	0.0119613	9060	tags=45%, list=28%, signal=33%	Ccr1l1/Acvr1/Ifnar1/Il22ra1/Ltbr/Bmp4/Il4ra/Il6st/Il6ra/Bmp2/Inhbe/Bmp3/Acvr1b/Cntfr/Il17ra/Tgfbr2/Cxcl12/Bmpr2/Nodal/Tnfrsf13c/Cx3cl1/Il1rl1/Tnfrsf1b/Bmpr1a/Il15ra/Tgfbr1/Osmr/Inhbb/Gm20878/Il1r1/Il6/Ackr4/Il33/Thpo/Csf3/Lepr/Cxcl3/Gh/Ccl20/Tnfsf4/Il36a/Epo/Ifnb1/Cxcl17/Tnfrsf11b/Cxcl2/Cxcl1/Ifnlr1/Bmp6/Lif/Il1rl2/Ccl3/Il18r1/Il11/Il1rn/Cx3cr1/Il1r2/Il36g/Il13ra1/Osm/Cxcl5/Il12a/Tnfrsf14/Ccl11/I…
mmu	gseaGO	BP	GO:0038066	p38MAPK cascade	56	0.611644	1.63813	0.00125863	0.0200957	0.0166241	8051	tags=70%, list=25%, signal=52%	Map3k3/Zfp36l1/Map3k5/Mink1/Met/Bmp4/Nr2c2/Atf2/Bmp2/Kcnj8/Dab2ip/Sash1/Map3k7/Phlpp1/Mapk14/Dlg1/Mapkapk2/Hgf/Mfhas1/Pja2/Ulk4/Gadd45a/Gadd45g/Sphk1/Cav3/Zc3h12a/Map3k4/Cyld/Fgfr3/Hand2/Il1b/Zfp36/Gdf6/Dusp1/Rell2/Rell1/Per1/Ccr2/Map3k20
mmu	gseaKEGG	NA	mmu04350	TGF-beta signaling pathway - Mus musculus (house mouse)	110	0.49904	1.45751	0.00436681	0.0202998	0.012237	8978	tags=59%, list=28%, signal=43%	Smurf2/Ep300/Acvr1/Ppp2ca/Sp1/Smad6/Smad3/Smad5/Bmp4/Tfr2/Mapk1/Sin3a/Bmp2/Ppp2r1b/Crebbp/Smurf1/Inhbe/Smad4/E2f5/Lefty1/Ski/Acvr1b/Tgfbr2/Ppp2cb/Neo1/Bmpr2/Nodal/Chrd/Fbn1/Fst/Skil/Smad7/Bmpr1a/Ncor1/Tgfbr1/Id2/Inhbb/Myc/Tfdp1/Smad2/Bmp6/Rgmb/Pitx2/Hfe/Zfyve9/Thbs1/Bmp8a/Tgif2/Lrrc32/Tnf/Gdf6/Igsf1/Hamp/Rps6kb1/Inhca/Smad1/Tgif1/Bmp8b/Acvr2a/Smad9/Amh/Inhbc/Tgfb2/Rbl1/Dcn
mmu	gseaKEGG	NA	mmu05146	Amoebiasis - Mus musculus (house mouse)	108	0.516965	1.50611	0.00448712	0.0203101	0.0122432	8992	tags=55%, list=28%, signal=40%	Pik3r2/Actn4/Lamc3/Prkacb/Fn1/Rab5a/Vcl/Col4a2/Muc2/Itgb2l/Gna11/Serpinb6c/Pik3cb/Rab7/Plcb3/Lamb1/Col4a1/Gnal/Adcy1/Il1r1/Il6/Cxcl3/Serpinb9c/Col4a6/Nos2/Cxcl2/Cxcl1/Gnaq/Cd14/Pik3r3/Il1r2/Lama1/Plcb1/Il12a/Itgam/Plcb4/Serpinb10/Lamb2/Il1b/Tlr4/Tnf/Arg2/Rab7b/Pik3r3/Rab5b/Prkca/Prkcg/Rela/Ctsg/Lamc2/Lamb3/Serpinb9b/Col1a1/Nfkb1/Tlr2/Col1a2/Lama2/Col3a1/Tgfb2/Il10
mmu	gseaKEGG	NA	mmu04360	Axon guidance - Mus musculus (house mouse)	181	0.457759	1.39803	0.00444647	0.0203101	0.0122432	8544	tags=51%, list=27%, signal=37%	Ssh2/Pik3r2/Arhgef12/Pdpk1/Rac1/Ephb4/Nrp1/Met/Robo1/Abl1/Mapk1/Gsk3b/Sema6a/Efnb1/Plxna1/Ptpn11/Nfatc3/Camk2g/Ssh1/Smo/Ppp3cb/Efnb2/Plxnc1/Pak4/Ptch1/Epha2/Srgap1/Robo2/Pard6g/Pard6b/Ephb2/Plcg1/Neo1/Cxcl12/Plxna2/Bmpr2/Pik3cb/Efna5/Sema5a/Lrig2/Sema6b/Efnb3/Nras/Gnai1/Slit3/Ntng2/Ntn4/Plxnb1/Sema3c/Trpc1/Unc5b/Ssh3/Pak2/Trpc4/Epha5/Camk2d/Dcc/Efna4/Boc/Pik3r3/Sema6d/Ilk/Lrrc4c/Sema3f/Plxna4/Fzd…
mmu	gseaGO	BP	GO:0051205	protein insertion into membrane	63	-0.518355	-1.60532	0.00128038	0.0203583	0.0168413	3908	tags=43%, list=12%, signal=38%	Hspa4/Oxa1l/Tmco1/Hsp90aa1/Bcs1l/Ccdc47/Rtp4/Pdcd5/Timm9/Emc7/Samm50/Emc6/Mtch1/Maip1/Get3/Emc10/Emc9/Rab5if/Timm13/Tomm22/Tmem147/Timm10/Ndufa13/Mtch2/Wdr83os/Cox18/Romo1
mmu	gseaGO	BP	GO:0040013	negative regulation of locomotion	356	0.425265	1.35605	0.00127902	0.0203583	0.0168413	8343	tags=47%, list=26%, signal=35%	Pik3r2/Eng/Wasl/Stard13/Dusp3/Rac1/Atp2b4/Flcn/Vash1/Hyal2/Nrp1/Arid2/Clasp1/Hnf4a/Afdn/Robo1/Nf1/Clasp2/Gsk3b/Sin3a/Adarb1/Sema6a/Card10/Clic4/Sap130/Stk24/Dab2ip/Trib1/Tafa5/Macir/Gm266/Notch1/Mmrn2/Lrch1/Tgfbr3/Nr2f2/Muc2/Srgap1/Cdh11/Robo2/Patz1/Bcr/Gna12/Frmd5/Dach1/Has1/Gna13/Pkp2/S1pr2/Adora1/Ap1ar/Cxcl12/Jag1/St6gal1/Kank1/Ptprm/Kiss1r/Rin3/Nodal/Chrd/C5ar2/Rap2a/Dag1/Ctnna1/Prkg1/Cx3cl1/…
mmu	gseaGO	CC	GO:0043235	receptor complex	413	0.420226	1.34971	0.00128223	0.0203583	0.0168413	10034	tags=51%, list=31%, signal=36%	Eng/Insr/Acvr1/Htr2b/Ephb4/Notch2/Chrnb2/Gfra1/Smad3/Met/Tyk2/Tfr2/Il4ra/Flt4/Fgfr4/Ptprn2/Il6st/Il6ra/Bmp2/Plxna1/Tek/Stxbp5/Ptpra/Ptprb/Plxnc1/Rxra/Notch1/Tgfbr3/Flt1/Gprc5b/Pdgfra/Traf6/Epha2/Erbb3/Ripk1/Ror1/Acvr1b/Cntfr/Igf1r/Tgfbr2/Itga5/Arnt/Itgb2l/Egfr/Kdr/Itga9/Gpr156/Mcoln1/Gabbr2/Cubn/Itga7/Traf3/Plxna2/Fgfr2/Loxl4/Bmpr2/Itga1/Itpr3/Alcam/Gp1ba/Gprc5c/Grin2c/Irs1/Lrp8/Tlr6/Tyro3/Ddr1/G…
mmu	gseaGO	MF	GO:0008199	ferric iron binding	17	-0.805591	-1.91024	0.00131785	0.0208464	0.017245	4650	tags=35%, list=14%, signal=30%	Miox/Trf/Fth1/Acp5/Ftl1/Fxn
mmu	gseaGO	BP	GO:0045860	positive regulation of protein kinase activity	362	0.422575	1.34865	0.0013157	0.0208464	0.017245	8587	tags=48%, list=27%, signal=35%	Taok3/Akap6/Dvl3/Insr/Mtor/Prrc1/Pxn/Htr2b/Agtr1a/Atp2b4/Sesn2/Notch2/Map3k5/Ppp2ca/Irak1/Csk/Tirap/Wdr59/Pkd2/Akap13/Hnf4a/Robo1/Abl1/Prox1/Fermt2/Cdkn1b/Il6ra/Card10/Cacul1/Tead1/Hnf1a/Gab1/Map3k11/Map4k2/Dab2ip/Rapgef2/Sash1/Gpr39/Mmd/Abi1/Flt1/Gprc5b/Traf6/Adnp/Erbb3/Map3k7/D1Pas1/Vegfc/Pkd1/Dlg1/Fzd5/Egfr/Nrxn1/Adora1/Map3k1/Epgn/Kitl/Rptor/Ern1/Cemip/Map2k7/Vangl2/Fbn1/Map2k4/Map3k12/Sirt1/…
mmu	gseaKEGG	NA	mmu05223	Non-small cell lung cancer - Mus musculus (house mouse)	72	0.541332	1.50097	0.00474237	0.0211867	0.0127717	8259	tags=62%, list=26%, signal=46%	Pik3r2/Pdpk1/Rassf5/Met/Stat5a/Mapk1/Tgfa/Rxra/Sos2/Plcg1/Egfr/Sos1/Pik3cb/Rb1/Egf/Map2k1/E2f3/Hgf/Stat3/Akt1/Nras/Braf/Akt2/Gadd45a/Gadd45g/Foxo3/Ret/Pik3r3/Grb2/Polk/Akt3/Cdk6/Casp9/Pik3r3/Prkca/Jak3/Stat5b/Prkcg/Kif5c/Kras/Kif5b/Rxrb/Ddb2/E2f2/Kif5a
mmu	gseaGO	MF	GO:0046943	carboxylic acid transmembrane transporter activity	173	0.475217	1.4479	0.00135024	0.0213194	0.0176363	10040	tags=51%, list=31%, signal=36%	Slc25a18/Slc7a2/Slc36a1/Slc38a10/Slc38a7/Slc17a5/Slc23a2/Slc36a4/Slc6a9/Slc16a1/Slc25a15/Slc6a6/Slc19a1/Slc6a8/Slco1a6/Slc38a2/Slc25a22/Slc16a6/Slc16a14/Abcc2/Slc16a10/Slc6a20b/Slc7a3/Slc1a7/Slc13a5/Slc43a2/Slc66a1/Slc10a5/Slc26a5/Slc17a6/Slc32a1/Slc26a9/Slc16a2/Tspo2/Slc25a32/Sfxn1/Abcc4/Slc7a6/Slc1a4/Ceacam1/Slc7a5/Slc10a6/Slc38a9/Slc16a3/Slc16a4/Slc7a10/Slc25a12/Slco1c1/Slc7a9/Slc10a3/Slc7a1/S…
mmu	gseaGO	BP	GO:0071229	cellular response to acid chemical	191	0.466171	1.43083	0.00135585	0.0213684	0.0176768	8879	tags=26%, list=28%, signal=19%	Mtor/Cpeb3/Ep300/Sesn2/Atp7a/Pkd2/Ubr2/Xbp1/Plec/Hnf1a/Castor2/Zeb1/Dnmt3a/Rragd/Pdgfra/Cpeb4/Egfr/Npas4/Rptor/Spaar/Bmt2/Amigo1/Sesn3/Cpeb1/Nsmf/Col4a1/Col4a6/Klhl22/Ubr1/Ntrk2/Agap2/Slc38a9/Sesn1/Sh3bp4/Dnmt3b/Rraga/Tnf/Col5a2/Sipa1/Col6a1/Dnmt1/Ngf/Col1a1/Ipo5/Capn2/Castor1/Col1a2/Hpca/Col3a1/Bdnf
mmu	gseaGO	MF	GO:0044183	protein folding chaperone	55	-0.541176	-1.64182	0.00136575	0.0214848	0.0177732	4606	tags=51%, list=14%, signal=44%	Dnajb6/Aplf/Hspa9/Tcp1/Cct5/Hspa4/Hspa14/Hsp90b1/Hspa1b/Hsp90aa1/Cct6a/Lyrm7/Trap1/Ccdc47/Anp32e/Cd74/Hspd1/Pfdn1/Pdcl3/Cct8/Cct7/Hspb1/Cct3/Hspb6/Hsp90ab1/Hspe1/Wdr83os/Pfdn2
mmu	gseaKEGG	NA	mmu04072	Phospholipase D signaling pathway - Mus musculus (house mouse)	149	0.472117	1.41827	0.00491631	0.0216822	0.0130703	8944	tags=55%, list=28%, signal=40%	Pik3r2/Insr/Mtor/Pip5k1c/Agtr1a/Mapk1/Plpp3/Cyth1/Dgkq/Dnm2/Ptpn11/Gab1/Dgkd/Pip5k1a/Pdgfra/Cyth3/Tsc1/Sos2/Dgke/Gna12/Agpat3/Plcg1/Gna13/Egfr/Plpp1/Sos1/Kitl/Pik3cb/Egf/Rras2/Fcer1a/Map2k1/Dgkh/Adcy9/Plcb3/Akt1/Nras/Adcy3/Sphk2/Shc1/Adcy1/Pld1/Dgka/Akt2/Grm3/Sphk1/Rapgef4/Dgkg/Agpat5/F2r/Pik3cg/Pik3r3/Grb2/Arf1/Plcb1/Pdgfrb/Plcb4/Lpar5/Lpar1/Kit/Akt3/Rapgef3/Cxcr2/Ms4a2/Pik3r3/Pla2g4d/Pip5k1b/Pi…
mmu	gseaGO	BP	GO:0070304	positive regulation of stress-activated protein kinase signaling cascade	136	0.506912	1.51304	0.00138775	0.0217908	0.0180263	8479	tags=58%, list=26%, signal=43%	Taok3/Map3k3/Map3k5/Tirap/Mink1/Met/Ltbr/Bmp4/Flt4/Bmp2/Map3k11/Map4k2/Mapkbp1/Dab2ip/Sh3rf1/Sash1/Klhdc10/Map3k7/Ripk1/Map3k1/Ccn2/Map2k7/Dixdc1/Map2k4/Fgd4/Axin1/Map4k4/Dab2/Ankrd6/Map3k10/Mfhas1/Tnik/App/Crk/Pja2/Hipk2/Gadd45a/Ccl19-ps3/Gadd45g/Sphk1/Naip2/Mapk8ip3/Zc3h12a/Plcb1/Cracr2a/Fcgr2b/Map3k4/Mid1/Il1a/Rnf13/Sh3rf3/Hand2/Il1b/Tlr4/Naip6/Stk25/Tnf/Gdf6/Taok2/Lyn/Traf4/Sema4c/Nod1/Inava/…
mmu	gseaGO	CC	GO:0019774	proteasome core complex, beta-subunit complex	10	-0.931359	-1.89747	0.00140189	0.0219057	0.0181213	2090	tags=90%, list=7%, signal=84%	Psmb8/Psmb10/Psmb6/Psmb9/Psmb7/Psmb2/Psmb5/Psmb4/Psmb3
mmu	gseaGO	BP	GO:0048675	axon extension	143	0.497092	1.49011	0.00140112	0.0219057	0.0181213	9629	tags=60%, list=30%, signal=42%	Slc9a6/Ep300/Dip2b/Cyfip1/Nrp1/Spg11/Abl1/Ulk1/Clasp2/Gsk3b/Sin3a/Sema6a/Fn1/Map1b/Dnm2/Smurf1/Smo/Nrp2/Vcl/Adnp/Draxin/Zfyve27/Cxcl12/Bmpr2/Arhgap32/Ednra/Dvl1/Sema5a/Anapc2/Sema6b/Slit3/Ndel1/Sema3c/C9orf72/Lrp1/Ulk2/Islr2/Sema6d/Ilk/Sema3f/Megf8/Plxna4/Dclk1/Lamb2/Mt3/Cttn/Ntn1/Disc1/Limk1/Edn1/Mapt/Dbn1/Sema4c/Tnr/Sema4g/Sema4b/Sema3e/Map3k13/L1cam/Raph1/Dscam/Mgll/Ngf/Eif2b2/Tnfrsf12a/Shtn1/…
mmu	gseaGO	BP	GO:0032970	regulation of actin filament-based process	402	0.412749	1.32386	0.00140276	0.0219057	0.0181213	6960	tags=42%, list=22%, signal=33%	Frmd6/Ssh2/Pik3r2/Pde4b/Specc1l/Akap6/Tjp1/Mtor/Ep300/Arhgef10/Pxn/Arhgef15/Rac1/Prkce/Atp2a2/Tesk1/Cyfip1/Lima1/Nrp1/Smad3/Clasp1/Akap13/Met/Abl1/Arhgef18/Plekhh2/Prox1/Fermt2/Clasp2/Arhgef10l/Wasf2/Synpo2l/Add3/Sptbn1/Nf2/Arhgap44/Ppm1f/Rictor/Ssh1/Cgnl1/Ctnna3/Mtpn/Myo1c/Tmod3/Atp1a1/Smad4/Carmil1/Tsc1/Cdc42ep1/Baiap2l1/Arhgap35/Bag4/Gja5/Dlg1/Pkp2/Celsr1/Adora1/S1pr1/Map3k1/Ap1ar/Nphs1/Ccn2/M…
mmu	gseaKEGG	NA	mmu01521	EGFR tyrosine kinase inhibitor resistance - Mus musculus (house mouse)	80	0.52934	1.49026	0.00516178	0.0224348	0.013524	7039	tags=54%, list=22%, signal=43%	Pik3r2/Mtor/Jak1/Met/Nf1/Mapk1/Gsk3b/Il6ra/Gab1/Tgfa/Pdgfra/Erbb3/Sos2/Igf1r/Plcg1/Egfr/Kdr/Sos1/Fgfr2/Pik3cb/Bcl2l11/Egf/Map2k1/Hgf/Stat3/Akt1/Nras/Braf/Shc1/Il6/Akt2/Foxo3/Pik3r3/Grb2/Pdgfrb/Eif4e/Fgfr3/Akt3/Gas6/Nrg1/Pik3r3/Rps6kb1/Prkca/Prkcg
mmu	gseaKEGG	NA	mmu04912	GnRH signaling pathway - Mus musculus (house mouse)	90	0.51624	1.47494	0.00521739	0.0224348	0.013524	10169	tags=64%, list=32%, signal=44%	Itpr1/Map3k3/Prkacb/Mapk1/Mapk8/Camk2g/Mmp14/Sos2/Mapk14/Egfr/Map3k1/Elk1/Gna11/Sos1/Map2k7/Map3k2/Map2k4/Itpr3/Map2k1/Adcy9/Plcb3/Nras/Cacna1d/Adcy3/Calm1/Itpr2/Adcy1/Pld1/Calm4/Lhb/Egr1/Camk2d/Gnaq/Grb2/Plcb1/Plcb4/Map3k4/Jun/Mapk7/Pla2g4d/Cacna1c/Pld2/Prkca/Mapk10/Kras/Adcy6/Adcy5/Prkcd/Adcy7/Mapk9/Mapk13/Mapk12/Pla2g4a/Mapk11/Pla2g4b/Adcy8/Pla2g4e/Plcb2
mmu	gseaKEGG	NA	mmu04725	Cholinergic synapse - Mus musculus (house mouse)	112	0.495486	1.45008	0.0053301	0.0226365	0.0136456	8944	tags=53%, list=28%, signal=38%	Itpr1/Pik3r2/Kcnq5/Prkacb/Chrnb2/Creb3l2/Mapk1/Camk2g/Gna11/Kcnj14/Pik3cb/Creb3l3/Itpr3/Gng12/Map2k1/Ache/Adcy9/Plcb3/Akt1/Nras/Gnai1/Cacna1d/Adcy3/Itpr2/Creb1/Adcy1/Akt2/Gnb4/Cacna1b/Creb5/Camk2d/Gnaq/Pik3cg/Gng8/Chrm4/Pik3r3/Plcb1/Chrm2/Plcb4/Cacna1a/Kcnq1/Fos/Kcnj3/Akt3/Chrm3/Pik3r3/Cacna1c/Pik3r5/Prkca/Prkcg/Kcnq3/Creb3l1/Kcnj2/Kras/Adcy6/Pik3r6/Jak2/Creb3l4/Adcy5/Adcy7
mmu	gseaGO	MF	GO:0005342	organic acid transmembrane transporter activity	174	0.476779	1.45304	0.00145622	0.022699	0.0187776	10040	tags=52%, list=31%, signal=36%	Slc25a18/Slc7a2/Slc36a1/Slc38a10/Slc38a7/Slc17a5/Slc23a2/Slc36a4/Slc6a9/Slc16a1/Slc25a15/Slc6a6/Slc19a1/Slc6a8/Slco1a6/Slc38a2/Slc25a22/Slc16a6/Slc16a14/Abcc2/Slc16a10/Slc6a20b/Slc7a3/Slc1a7/Slc13a5/Slc43a2/Slc66a1/Slc10a5/Slc26a5/Slc17a6/Slc32a1/Slc26a9/Slc16a2/Tspo2/Slc25a32/Sfxn1/Abcc4/Slc7a6/Slc1a4/Ceacam1/Slc7a5/Slc10a6/Slc38a9/Slc16a3/Slc16a4/Slc7a10/Slc25a12/Slco1c1/Slc7a9/Slc10a3/Slc7a1/S…
mmu	gseaGO	MF	GO:0016684	oxidoreductase activity, acting on peroxide as acceptor	59	-0.519757	-1.59514	0.00146501	0.0227943	0.0188565	3670	tags=47%, list=11%, signal=42%	Hbb-b1/Gstp3/Hbb-bt/Mgst2/Hbq1a/Prdx3/Gstm7/Prdx1/Hba-a2/Hba-a1/Gstt1/Gstk1/Mgst1/Mgst3/Gstp2/Prxl2b/Gpx4/Txndc17/Gstp1/Gsta1/Prdx6/Park7/Prdx2/Gsta2/Prdx5/Upk3bl/Gpx1/Gsta5
mmu	gseaGO	BP	GO:0071526	semaphorin-plexin signaling pathway	50	0.612079	1.61244	0.00146778	0.0227959	0.0188578	8314	tags=66%, list=26%, signal=49%	Rac1/Nrp1/Met/Sema6a/Plxna1/Farp2/Plxnc1/Nrp2/Kdr/Ece1/Plxna2/Ednra/Sema5a/Sema6b/Plxnb1/Sema3c/Gdnf/Sema6d/Sema3f/Plxna4/Ncam1/Hand2/Edn1/Mef2c/Sema4c/Sema4g/Sema4b/Sema3e/Sema3g/Sema3a/Crmp1/Plxnd1/Sema4d
mmu	gseaGO	BP	GO:0001911	negative regulation of leukocyte mediated cytotoxicity	55	-0.537243	-1.62988	0.00149407	0.0230785	0.0190915	4846	tags=42%, list=15%, signal=36%	H2-Bl/H2-T3/Lgals9/Klrb1b/Klrd1/Tap1/H2-Q7/H2-Q4/Clec2d/H2-Q6/Tap2/H2-Q1/H2-D1/H2-T-ps/H2-K1/H2-Q10/H2-T22/H2-T23/H2-T10/H2-Q2/Klre1/Gfer/Sh2d1b2
mmu	gseaGO	BP	GO:0048644	muscle organ morphogenesis	95	0.543983	1.56388	0.00149259	0.0230785	0.0190915	6050	tags=48%, list=19%, signal=39%	Eng/Serp1/Zfpm1/Fzd1/Lrp6/Prox1/Adarb1/Bmp2/Mylk/Rxra/Ccm2l/Notch1/Tgfbr3/Smad4/Pkp2/Egln1/S1pr1/Med1/Fgfr2/Vangl2/Chd7/Ednra/Tbx20/Heg1/Shox2/Sirt6/Actc1/Smad7/Bmpr1a/Arid5b/Tgfbr1/Hand1/Tbx1/Ttn/Foxc1/Col11a1/Tnni1/Epo/Myh6/Lif/Pou4f1/Pitx2/Lrp2/Gata4/Zfpm2/Dll4
mmu	gseaGO	BP	GO:0010717	regulation of epithelial to mesenchymal transition	101	0.533265	1.54222	0.00149019	0.0230785	0.0190915	8927	tags=64%, list=28%, signal=47%	Eng/Mtor/Bcl9l/Acvr1/Ppp2ca/Smad3/Clasp1/Bmp4/Crb2/Fermt2/Clasp2/Bmp2/Tcf7l2/Dab2ip/Foxa2/Notch1/Tgfbr3/Wwtr1/Smad4/Spred2/Tgfbr2/Jag1/Gcnt2/Tbx20/Foxa1/Dag1/Il17rd/Loxl2/Dab2/Zfp750/Smad7/Adipor1/Pdpn/Sfrp1/Tgfbr1/Foxc1/Il6/Pofut2/Pawr/Myocd/Smad2/Spred1/Lrg1/Trim62/Twist1/Epha4/Il1b/Zfp703/Vasn/Spred3/Snai1/Adam8/Spry1/Efna1/Spry2/Col1a1/Phldb1/Sdhaf2/Tgfb1i1/Rgcc/Emp2/Tiam1/Isl1/Tgfb2/Mark1
mmu	gseaGO	BP	GO:0003176	aortic valve development	34	0.681319	1.68049	0.00150628	0.023225	0.0192128	7097	tags=68%, list=22%, signal=53%	Smad6/Robo1/Bmp4/Bmp2/Nfatc1/Notch1/Robo2/Tgfbr2/Bmpr2/Rb1/Tbx20/Tnfrsf1b/Slit3/Nos3/Smad2/Adamts5/Sox9/Gata4/Tie1/Twist1/Dll4/Efna1/Tnfrsf1a
mmu	gseaGO	BP	GO:0002474	antigen processing and presentation of peptide antigen via MHC class I	52	-0.527069	-1.58712	0.00152866	0.0235276	0.0194631	4846	tags=42%, list=15%, signal=36%	H2-Bl/H2-T3/Ifi30/Tapbp/Tapbpl/Tap1/H2-Q7/H2-Q4/Pdia3/H2-Q6/Tap2/H2-Q1/H2-D1/H2-T26/H2-T27/B2m/H2-K1/H2-Q10/H2-T22/H2-T23/H2-T10/H2-Q2
mmu	gseaGO	BP	GO:0002011	morphogenesis of an epithelial sheet	62	0.588588	1.59977	0.00153458	0.0235762	0.0195033	6050	tags=47%, list=19%, signal=38%	Phactr4/Rreb1/Mtor/Notch2/Clasp1/Lrp6/Fermt2/Clasp2/Zfp568/Notch1/Arhgap35/Map3k1/Jag1/Sos1/Vangl2/Dvl1/Tbx20/Dag1/Scnn1g/Fermt1/Pdpn/Ddr1/Mrtfa/Hoxb4/Lama1/Lrg1/Megf8/Mmp12/Dll4
mmu	gseaGO	BP	GO:1902905	positive regulation of supramolecular fiber organization	183	0.471656	1.44337	0.0015523	0.0238056	0.0196931	6944	tags=46%, list=22%, signal=36%	Pde4dip/Mtor/Ep300/Arhgef10/Pxn/Arhgef15/Rac1/Prkce/Tesk1/Cyfip1/Slain2/Nrp1/Smad3/Met/Abl1/Prox1/Fermt2/Arhgef10l/Cdkn1b/Wasf2/Mapk8/Synpo2l/Map1b/Nf2/Ppm1f/Rictor/Numa1/Dctn1/Myo1c/Carmil1/Tsc1/Cdc42ep1/Baiap2l1/Bag4/Dlg1/Map3k1/Nphs1/Ccn2/Mtss1/Kiss1r/Rb1/Ppm1e/Cx3cl1/Sema5a/Ankrd53/Fchsd2/Git1/Sorbs3/Colgalt1/Kirrel1/Nckap1/Braf/Tgfbr1/App/Cdk5rap2/Gm14137/Csf3/Fchsd1/Abi2/Cav3/Cdc42ep4/Apc/N…
mmu	gseaGO	BP	GO:0002484	antigen processing and presentation of endogenous peptide antigen via MHC class I via ER pathway	38	-0.616945	-1.7511	0.00156396	0.0239416	0.0198055	3613	tags=42%, list=11%, signal=37%	H2-Bl/H2-T3/H2-Q7/H2-Q4/H2-Q6/Tap2/H2-Q1/H2-D1/H2-T26/H2-T27/H2-K1/H2-Q10/H2-T22/H2-T23/H2-T10/H2-Q2
mmu	gseaGO	BP	GO:0016054	organic acid catabolic process	240	-0.368314	-1.35299	0.00158543	0.0241834	0.0200056	5950	tags=49%, list=19%, signal=40%	Echdc1/Adhfe1/Hoga1/Tdo2/Sdsl/Ldhd/Decr2/Gad2/Sord/Acadl/Acadsb/Lipe/Abcd1/Ces1f/Kmo/Prodh2/Eci1/Acacb/Aldh1l1/Abhd3/Acadvl/Etfbkmt/Sult2a8/Acads/Otc/Acad8/Hmgcl/Cnr1/Tysnd1/Nagk/Fabp1/Acot8/Agxt2/Abhd1/Ddo/Scly/Decr1/Acat1/Cyp4f14/Asrgl1/Etfa/Acsl5/Csad/Bckdha/Hao1/Acaa1b/Shmt2/Mccc2/Amt/Hibch/Adtrp/Acat2/Acox2/Acsf3/Shmt1/Acot7/Cyp4f15/Hal/Cryl1/Hadhb/Lonp2/Slc25a44/Acat3/Acaa2/Scp2/Renbp/Cyp26…
mmu	gseaGO	BP	GO:0046395	carboxylic acid catabolic process	240	-0.368314	-1.35299	0.00158543	0.0241834	0.0200056	5950	tags=49%, list=19%, signal=40%	Echdc1/Adhfe1/Hoga1/Tdo2/Sdsl/Ldhd/Decr2/Gad2/Sord/Acadl/Acadsb/Lipe/Abcd1/Ces1f/Kmo/Prodh2/Eci1/Acacb/Aldh1l1/Abhd3/Acadvl/Etfbkmt/Sult2a8/Acads/Otc/Acad8/Hmgcl/Cnr1/Tysnd1/Nagk/Fabp1/Acot8/Agxt2/Abhd1/Ddo/Scly/Decr1/Acat1/Cyp4f14/Asrgl1/Etfa/Acsl5/Csad/Bckdha/Hao1/Acaa1b/Shmt2/Mccc2/Amt/Hibch/Adtrp/Acat2/Acox2/Acsf3/Shmt1/Acot7/Cyp4f15/Hal/Cryl1/Hadhb/Lonp2/Slc25a44/Acat3/Acaa2/Scp2/Renbp/Cyp26…
mmu	gseaKEGG	NA	mmu03008	Ribosome biogenesis in eukaryotes - Mus musculus (house mouse)	82	-0.449349	-1.4567	0.0057759	0.0242306	0.0146066	3648	tags=39%, list=11%, signal=35%	Nob1/Wdr43/Nxf1/Rpp30/Fcf1/Nxf7/Mdn1/Xrn2/Rasl2-9/Nop58/Mphosph10/Ran/Sbds/Afg2a/Gar1/Wdr75/Nxt1/Emg1/Snu13/Gtpbp4/Rpp40/Rpp25l/Fbl/Pop7/Pop5/Nhp2/Tbl3/Rexo2/Pwp2/Imp3/Csnk2b/Nop10
mmu	gseaGO	BP	GO:0043409	negative regulation of MAPK cascade	183	0.470599	1.44013	0.00163678	0.0249222	0.0206167	8933	tags=55%, list=28%, signal=40%	Pik3r2/Taok3/Paqr3/Dusp3/Dusp4/Wnk2/Smpd1/Flcn/Hyal2/Csk/Arrb1/Cnksr3/Sh2b3/Dusp16/Nf1/Abl1/Xbp1/Rnf149/Gsk3b/Ranbp9/Sema6a/Bmp2/Qars1/Itch/Nf2/Fem1a/Dab2ip/Mecom/Hipk3/Smad4/Phlpp1/Spred2/Ephb2/Inppl1/Igf1r/Dlg1/Errfi1/Prdm15/Foxo1/Pik3cb/Ash1l/Dag1/Nlrp6/Dab2/Abca7/Dact1/Akt1/Rapgef1/Sfrp1/Ncor1/Ptpn1/Vrk3/Uchl1/Cav3/Irak3/Apc/Lif/Spred1/Marveld3/Dusp8/Cyld/Cav1/Spry4/Klf4/Klhl31/Epha4/Dusp7/Zm…
mmu	gseaGO	MF	GO:0042610	CD8 receptor binding	20	-0.7523	-1.85944	0.00164539	0.0250088	0.0206884	3613	tags=55%, list=11%, signal=49%	H2-M3/H2-Bl/H2-Q7/H2-Q4/H2-Q6/H2-Q1/H2-D1/H2-K1/H2-Q10/H2-T22/H2-Q2
mmu	gseaGO	BP	GO:0002885	positive regulation of hypersensitivity	34	-0.646045	-1.79661	0.00165404	0.0250956	0.0207602	5643	tags=50%, list=18%, signal=41%	Fcgr1/Fcer1g/Ighg2b/H2-Bl/H2-T3/H2-Q7/H2-Q4/H2-Q6/H2-Q1/H2-D1/H2-T-ps/H2-K1/H2-Q10/H2-T22/H2-T23/H2-T10/H2-Q2
mmu	gseaGO	BP	GO:0014896	muscle hypertrophy	122	0.506405	1.4954	0.0016789	0.0253685	0.0209859	8218	tags=53%, list=26%, signal=39%	Akap6/Mtor/Ep300/Htr2b/Atp2b4/Atp2a2/Yy1/Sorbs2/Smad3/Akap13/Akap1/Bmp4/Gsk3b/Bmp2/Foxp1/Nfatc3/Mtpn/Notch1/Kdm4a/Smad4/Gata6/Slc9a1/Errfi1/Ece1/Rap1gds1/Mef2a/Foxo1/Ppara/Map2k4/Gsk3a/Ccn4/Sirt1/Fbxo32/Twf1/P2rx4/Tnfrsf1b/Camta2/Ttn/Adra1a/Myocd/Jarid2/Ang2/Lmna/Pde5a/Myh6/Cav3/Camk2d/Pdlim5/Gata4/Lmcd1/Rbm10/Hand2/Parp1/Edn1/Hamp/Prkca/Mef2c/Tnfrsf1a/Nr4a3/Pparg/Bmp10/Smad1/Nr3c1/Adk/Gdf1
mmu	gseaGO	BP	GO:0030326	embryonic limb morphogenesis	144	0.490444	1.47163	0.00168094	0.0253685	0.0209859	10047	tags=59%, list=31%, signal=41%	Intu/Notch2/Wnt9a/Lnpk/Bmp4/Lrp6/Zbtb16/Hnf1a/Grhl2/Ttbk2/Mecom/Notch1/Smarca4/Smad4/Ptch1/Cplane1/Ski/Tfap2a/Gna12/Prickle1/Lmbr1/Gja5/Ece1/Med1/Rspo2/Tbx3/Chd7/Gli2/Bcl2l11/Alx4/Cyp26b1/Shox2/Mbnl1/Bmpr1a/Aff3/Sall1/Dicer1/Tulp3/Dkk1/Hoxa13/Hoxd11/Sp9/Gnaq/Ift140/Pitx2/Gja1/Megf8/Bpnt2/Twist1/Msx1/Hoxd10/Hand2/Chst11/Wdpcp/Psen1/Tbc1d32/Prrx1/Cacna1c/Fras1/Lrp4/Mks1/Fgfr1/Tmem231/Hoxa9/Tbx2/Flv…
mmu	gseaGO	BP	GO:0035113	embryonic appendage morphogenesis	144	0.490444	1.47163	0.00168094	0.0253685	0.0209859	10047	tags=59%, list=31%, signal=41%	Intu/Notch2/Wnt9a/Lnpk/Bmp4/Lrp6/Zbtb16/Hnf1a/Grhl2/Ttbk2/Mecom/Notch1/Smarca4/Smad4/Ptch1/Cplane1/Ski/Tfap2a/Gna12/Prickle1/Lmbr1/Gja5/Ece1/Med1/Rspo2/Tbx3/Chd7/Gli2/Bcl2l11/Alx4/Cyp26b1/Shox2/Mbnl1/Bmpr1a/Aff3/Sall1/Dicer1/Tulp3/Dkk1/Hoxa13/Hoxd11/Sp9/Gnaq/Ift140/Pitx2/Gja1/Megf8/Bpnt2/Twist1/Msx1/Hoxd10/Hand2/Chst11/Wdpcp/Psen1/Tbc1d32/Prrx1/Cacna1c/Fras1/Lrp4/Mks1/Fgfr1/Tmem231/Hoxa9/Tbx2/Flv…
mmu	gseaGO	MF	GO:0016651	oxidoreductase activity, acting on NAD(P)H	64	-0.514843	-1.60022	0.00168899	0.0254451	0.0210493	5560	tags=58%, list=17%, signal=48%	Cbr3/Kmo/Cyba/Akr1c14/Akr1c18/Akr1c19/Nqo2/Aifm2/Miox/Cyb5r1/Akr1c21/Ndufs1/Ndufv1/Cbr1/Cbr4/Aifm1/Aifm3/Cyp2j6/Dcxr/Ndufa10/Akr1c20/Akr1c6/Cyb5r3/Fmo5/Dhrs4/Ndufs2/Ndufs4/Cyb5r4/Akr1c12/Ndufs8/Ndufs3/Ndufa2/Ndufa9/Ndufs7/Ndufv2/Ndufb7/Akr1c13/Akr1a1
mmu	gseaGO	MF	GO:0046703	natural killer cell lectin-like receptor binding	40	-0.583115	-1.67294	0.00169505	0.0254914	0.0210876	3613	tags=38%, list=11%, signal=33%	H2-Bl/H2-T3/H2-Q7/H2-Q4/Clec2d/H2-Q6/H2-Q1/H2-D1/H2-T-ps/H2-K1/H2-Q10/H2-T22/H2-T23/H2-T10/H2-Q2
mmu	gseaGO	MF	GO:0001223	transcription coactivator binding	55	0.599068	1.60058	0.00170237	0.0255565	0.0211414	7390	tags=65%, list=23%, signal=50%	Rara/Ep300/Epas1/Smad3/Pgr/Crebbp/Nfatc1/Hnf1a/Rxra/Smad4/Map3k7/Gata6/Stat6/Vgll4/Med25/Med1/Foxo1/Flywch1/Hif1a/Ppara/Ccnt2/Gata2/Zbtb49/Rora/Creb1/Thrb/Lhx3/Cit/Gata4/Runx1/Nr3c2/Hand2/Rela/Nr4a3/Trerf1/Pparg
mmu	gseaGO	BP	GO:0002066	columnar/cuboidal epithelial cell development	61	0.596301	1.6161	0.00170823	0.0255994	0.0211769	6390	tags=43%, list=20%, signal=34%	Rara/Sidt2/Pdpk1/Bmp4/Xbp1/Il6st/Pgr/Smo/Yap1/Muc2/Fzd5/Klf5/Cftr/Hif1a/Slc9a4/Gata2/Kcnma1/Yipf6/Dicer1/Bmp6/Cdh2/Rfx3/Gja1/Cdk6/Prdm1/Shroom3
mmu	gseaGO	MF	GO:0004033	aldo-keto reductase (NADP) activity	32	-0.619225	-1.69716	0.00173398	0.025899	0.0214248	5174	tags=56%, list=16%, signal=47%	Akr1c14/Akr1c18/Aldh3a1/Rdh11/Akr1c19/Miox/Akr1c21/Akr1b7/Akr1c20/Akr1b1/Akr1c6/Dhrs4/Akr7a5/Akr1c12/Dhrs3/Dhrs7/Akr1c13/Akr1a1
mmu	gseaGO	BP	GO:0035924	cellular response to vascular endothelial growth factor stimulus	60	0.596578	1.61359	0.00173428	0.025899	0.0214248	9755	tags=73%, list=30%, signal=51%	Jcad/Atp2b4/Nrp1/Robo1/Xbp1/Flt4/Sema6a/Adamts3/Gab1/Adgra2/Dab2ip/Myo1c/Nrp2/Tcf4/Notch1/Flt1/Pdgfra/Vegfc/Mapk14/Kdr/Nr4a1/Mapkapk2/Ern1/Pik3cb/Akt1/Foxc1/Sphk1/Il12a/Pdgfrb/Adamts12/Dll4/Vegfb/Rela/Spry2/Pgf/Ccbe1/Anxa1/Dcn/Hrg/Vegfa/Cadm4/Pik3cd/Nus1/Vegfd
mmu	gseaGO	BP	GO:0061326	renal tubule development	112	0.520949	1.52188	0.00174572	0.0260243	0.0215285	5720	tags=44%, list=18%, signal=36%	Aqp1/Lgr4/Fat4/Agtr1a/Notch2/Lgr5/Pkd2/Bmp4/Bmp2/Kif26b/Smo/Wt1/Klhl3/Hs2st1/Yap1/Notch1/Wwtr1/Smad4/Ptch1/Hs3st3a1/Prickle1/Dlg1/Jag1/Dchs1/Mtss1/Wnt2b/Six2/Irx3/Hnf1b/Col4a1/Sall1/Myc/Adamts16/Irx2/Gdnf/Eya1/Hoxd11/Maged1/Six4/Sox8/Lif/Gzf1/Hs3st3b1/Wnt9b/Ilk/Ttc8/Greb1l/Pspn/Sox9
mmu	gseaGO	BP	GO:0007528	neuromuscular junction development	61	0.595997	1.61528	0.00175668	0.0261422	0.0216259	7991	tags=67%, list=25%, signal=51%	Crkl/Ppfibp1/Sorbs2/Spg11/Nedd4/Fzd9/Gsk3b/Large1/Kcnj8/Dctn1/Sorbs1/Pdzrn3/Cacnb2/Fgfr2/Dvl1/Ky/Kalrn/Dnaja3/Ppfibp2/Cntnap1/Col4a1/App/Cacng2/Tnc/Six4/F2r/P2rx2/Chrna1/Cacnb4/Lamb2/Cacnb1/Cacnb3/Agrn/Mesd/Gphn/Lrp4/Unc13b/Pmp22/Dok7/Colq/Mycbp2
mmu	gseaGO	MF	GO:0003779	actin binding	446	0.40997	1.32038	0.00177305	0.0263398	0.0217894	8809	tags=50%, list=27%, signal=37%	Phactr4/Dyrk1a/Diaph1/Ssh2/Wasl/Actn4/Flnb/Prkce/Mrtfb/Cyfip1/Shroom4/Lima1/Vash1/Myo18a/Jmy/Plekhg3/Afdn/Sntb1/Itprid2/Epb41/Abl1/Plekhh2/Fermt2/Ncald/Clasp2/Plec/Cobll1/Klhl20/Wasf2/Rai14/Synpo2l/Map1b/Myo19/Add3/Sntb2/Afap1/Cobl/Sptbn1/Nf2/Wipf2/Triobp/Bloc1s6/Tns1/Ssh1/Fkbp15/Fmnl3/Mylk/Ctnna3/Klhl3/Myo1c/Vcl/Palld/Tmod3/Phactr2/Sipa1l1/Vps18/Mlph/Tln1/Gas2l1/Eef2/Syne3/Baiap2l1/Inppl1/Phactr…
mmu	gseaGO	BP	GO:0071902	positive regulation of protein serine/threonine kinase activity	201	0.461746	1.42152	0.00179053	0.026514	0.0219335	9668	tags=59%, list=30%, signal=41%	Taok3/Akap6/Dvl3/Insr/Htr2b/Atp2b4/Map3k5/Ppp2ca/Irak1/Csk/Tirap/Pkd2/Akap13/Robo1/Prox1/Fermt2/Cdkn1b/Tead1/Gab1/Map3k11/Map4k2/Dab2ip/Rapgef2/Sash1/Gpr39/Flt1/Traf6/Map3k7/D1Pas1/Pkd1/Fzd5/Egfr/Nrxn1/Map3k1/Epgn/Kitl/Rptor/Ern1/Cemip/Map2k7/Vangl2/Map2k4/Map3k12/Sirt1/Egf/Adam9/Fgd4/Axin1/Tlr6/Fcer1a/Map2k1/Akt1/Map3k10/Stil/Zeb2/App/Ptpn1/Magi3/Adam17/Dipk2a/Dkk1/Maged1/Pde5a/Mapk8ip3/Fzd4/Pik…
mmu	gseaGO	BP	GO:0032496	response to lipopolysaccharide	380	0.410899	1.31468	0.00179098	0.026514	0.0219335	8486	tags=38%, list=26%, signal=28%	Pde4b/Rara/Prkce/Ifnar1/Irak1/Smad6/Tirap/Abl1/Xbp1/Nr2c2/Mapk1/Mapk8/Cnr2/Foxp1/Abca1/Kcnj8/Peli1/Dab2ip/Otud5/Trib1/Irak2/Sash1/Traf6/Cdc73/Tfap2a/Bcr/Palm3/Scarb1/Mapk14/Pde2a/Nr4a1/Mapkapk2/Map2k7/Ednra/Pde2a/Ppm1e/Prpf8/Cx3cl1/Adam9/Tnfrsf1b/Trim30c/Git1/Plscr4/Akt1/Malt1/Sbno2/Aicda/Nr1d1/Ticam1/Fosl2/Rps6ka3/Il6/Nos3/Cfh/Adam17/Lbp/Cxcl3/Cd55b/Tnfsf4/Il36a/AY761185/Slc12a2/Ido1/Nos2/Cxcl2/…
mmu	gseaGO	MF	GO:0004602	glutathione peroxidase activity	26	-0.658876	-1.72679	0.00180109	0.0266175	0.0220192	2308	tags=62%, list=7%, signal=57%	Gstt2/Gstp3/Mgst2/Gstm7/Gstt1/Gstk1/Mgst1/Mgst3/Gstp2/Gpx4/Gstp1/Gsta1/Prdx6/Gsta2/Gpx1/Gsta5
mmu	gseaGO	BP	GO:0002237	response to molecule of bacterial origin	400	0.41379	1.32715	0.00182708	0.0269549	0.0222983	8486	tags=39%, list=26%, signal=29%	Pde4b/Rara/Prkce/Ifnar1/Irak1/Smad6/Tirap/Abl1/Xbp1/Nr2c2/Mapk1/Mapk8/Cnr2/Foxp1/Abca1/Kcnj8/Peli1/Dab2ip/Otud5/Trib1/Irak2/Sash1/Traf6/Cdc73/Tfap2a/Bcr/Palm3/Scarb1/Mapk14/Fzd5/Pde2a/Nr4a1/Mapkapk2/Map2k7/Ednra/Pde2a/Ppm1e/Prpf8/Cx3cl1/Adam9/Tnfrsf1b/Tlr6/Trim30c/Git1/Plscr4/Akt1/Malt1/Sbno2/Aicda/Nr1d1/Ticam1/Itgav/Fosl2/Rps6ka3/Il6/Nos3/Cfh/Adam17/Lbp/Cxcl3/Cd55b/Tnfsf4/Il36a/Gpr31b/AY761185/S…
mmu	gseaKEGG	NA	mmu04625	C-type lectin receptor signaling pathway - Mus musculus (house mouse)	112	0.490122	1.43438	0.00654149	0.0271117	0.0163434	9622	tags=59%, list=30%, signal=42%	Itpr1/Pik3r2/Arhgef12/Plk3/Mapk1/Mapk8/Nfatc1/Ptpn11/Nfatc3/Ppp3cb/Mapk14/Mapkapk2/Pik3cb/Ksr1/Itpr3/Cblb/Map3k14/Rras2/Akt1/Nras/Malt1/Calm1/Itpr2/Stat2/Ikbkg/Il6/Akt2/Calm4/Clec4b2/Clec4e/Ptgs2/Mdm2/Pik3r3/Clec4d/Il12a/Cyld/Il23a/Ikbke/Jun/Akt3/Il1b/Tnf/Chuk/Nlrp3/Pik3r3/Rela/Mapk10/Casp8/Kras/Bcl10/Syk/Bcl3/Card9/Nfkb1/Nfkbia/Cd209d/Prkcd/Nfatc4/Il10/Mapk9/Cd209c/Mapk13/Ppp3r1/Mapk12/Nfkb2/Pik…
mmu	gseaGO	BP	GO:0030098	lymphocyte differentiation	480	0.404844	1.30732	0.00186451	0.0274598	0.0227159	9064	tags=45%, list=28%, signal=33%	Rara/Zmiz1/Mtor/Arid1a/Zfp36l1/Kat7/Ep300/Pknox1/Adgrg3/Zbtb7a/Gon4l/Notch2/Arid1b/Atp7a/Yy1/Arid2/Mink1/Sh2b3/Ap3d1/Stat5a/Abl1/Bmp4/Fzd9/Xbp1/Il4ra/Atf2/Il6ra/Kmt2a/Itpkb/Zbtb16/Nfatc1/Enpp1/Foxp1/Nfatc3/Fadd/Tcf7/Smarcc2/Zeb1/Kat5/Otud5/Sh3rf1/Zfp608/Ppp3cb/Zfp36l2/Abl2/Mmp14/Smarca4/Tsc1/Kat2a/Fzd7/Patz1/Stat6/Clptm1/Sos2/Ambra1/Dcaf1/Drosha/Tgfbr2/Hectd1/Dclre1c/Fzd5/Zfp609/Zbtb7b/Entpd7/Sos…
mmu	gseaKEGG	NA	mmu04936	Alcoholic liver disease - Mus musculus (house mouse)	141	0.466886	1.39742	0.00680911	0.0275569	0.0166117	9026	tags=51%, list=28%, signal=37%	Map3k5/Irak1/Cpt1a/Tirap/Gsk3b/Tcf7l1/Mapk8/Fadd/Tcf7/Tcf7l2/Traf6/Map3k7/Ripk1/Il17ra/Mapk14/Acox3/Traf3/Foxo1/Map2k7/Ppara/Map2k4/Sirt1/Acox1/Prkaa1/Map3k14/Prkab2/Prkag2/Mlycd/Tab3/Akt1/Adipor1/Ticam1/Lpin3/Ikbkg/Il6/Akt2/Lbp/Cxcl3/Ifnb1/Foxo3/Cxcl2/Cxcl1/Cd14/Camkk2/Ppargc1a/Il12a/Aldh9a1/C3/Ikbke/Irak4/Akt3/Adh7/Il1b/Tlr4/Tnf/C3ar1/Chuk/Cpt1b/Tnfrsf1a/Rela/Il17a/C5ar1/Mapk10/Casp8/Tbk1/Nfkb1…
mmu	gseaKEGG	NA	mmu04022	cGMP-PKG signaling pathway - Mus musculus (house mouse)	171	0.451477	1.37268	0.00678317	0.0275569	0.0166117	8090	tags=49%, list=25%, signal=37%	Itpr1/Insr/Agtr1a/Atp2b4/Prkce/Atp2a2/Creb3l2/Mapk1/Atf2/Nfatc1/Irag1/Nfatc3/Kcnj8/Mylk/Ppp3cb/Mef2d/Atp1a1/Atp2a1/Gna12/Gna13/Adora1/Pde2a/Gna11/Slc25a31/Mef2a/Ednra/Creb3l3/Itpr3/Pde2a/Prkg1/Irs2/Gucy1b1/Pde3a/Irs1/Map2k1/Adcy9/Plcb3/Akt1/Gnai1/Cacna1d/Adcy3/Calm1/Itpr2/Creb1/Adcy1/Kcnma1/Adra1a/Nos3/Akt2/Gtf2i/Gucy1b2/Calm4/Cnga1/Slc8a3/Creb5/Kcnmb1/Pde5a/Ednrb/Myh6/Gnaq/Pik3cg/Gucy1a2/Atp1a4/…
mmu	gseaGO	BP	GO:0045664	regulation of neuron differentiation	245	0.450662	1.40558	0.00188345	0.0276333	0.0228595	9678	tags=51%, list=30%, signal=36%	Cpne1/Rara/Mtor/Trim32/Rac1/Zfhx2/Ncoa1/Zfhx3/Atn1/Nf1/Bmp4/Prox1/Gsk3b/Sin3a/Mapk8/Numb/Map1b/Bmp2/Zeb1/Foxa2/Mmd/Tcf4/Notch1/Kdm4a/Tcf12/Gprc5b/Ptbp1/Tfap2a/Nap1l2/Med1/Sox2/Cxcl12/Jag1/Dixdc1/Gli2/Foxa1/Zhx2/Ddx6/Dlx1/Rest/Sh3gl3/Eif4enif1/Cdon/Gata2/Irx3/Sfrp1/Id2/Dab1/App/Sox5/Il6/Cdk5rap2/Casz1/Sall1/Dicer1/Spag9/Dlx2/Dkk1/Eya1/Epo/Isl2/Brinp3/Neurod2/Vwc2l/Nlgn1/Cit/Foxo3/Ret/Ednrb/Mapk8ip…
mmu	gseaGO	BP	GO:0050678	regulation of epithelial cell proliferation	423	0.409118	1.31468	0.001886	0.0276333	0.0228595	9628	tags=49%, list=30%, signal=35%	Frs2/Itpr1/Jcad/Eng/Rreb1/Mtor/Intu/Zfp36l1/Htr2b/Agtr1a/Notch2/Flcn/Vash1/Sp1/Atp7a/Smad3/Hyal1/Robo1/Nf1/Stat5a/Bmp4/Xbp1/Lrp6/Prox1/Atf2/Flt4/Esrp2/Cdkn1b/Pgr/Tek/Wdr48/Slc39a9/Nfatc1/Foxp1/Tgfa/Rictor/Zeb1/Tcf7l2/Dab2ip/Smo/Cxadr/Efnb2/Yap1/Notch1/Mmrn2/Ppp1r16b/Tgfbr3/Wdr13/Flt1/Cav2/Nr2f2/Cdc73/Etv4/Ptch1/Fzd7/Scg2/Stxbp4/Plcg1/Vegfc/Dlg1/Egfr/Kdr/Errfi1/Bnc1/Lims2/Med1/Fa2h/Epgn/Sox2/Cxcl1…
mmu	gseaGO	BP	GO:0051047	positive regulation of secretion	433	0.408193	1.31318	0.00188265	0.0276333	0.0228595	9240	tags=46%, list=29%, signal=33%	Itpr1/Aqp1/Pdcd6ip/Serp1/C1qtnf1/Ep300/Rac1/P2ry2/Prkce/Rhbdd1/Syt7/C2cd2l/Chrnb2/Arhgef7/Sec24a/Arrb1/Myo18a/Clasp1/Stam/Xbp1/Tfr2/Il4ra/Clasp2/Fgfr4/Osbp/Golph3/Bmp2/Ptpn11/Rab3gap1/Stxbp5/Rph3al/Tcf7l2/Cadps2/Stim1/Gpr39/Ppp3cb/Snx4/Rab5a/Exoc2/Smad4/Stx1b/Ptbp1/Hgs/Pfkfb2/Nr1h2/Frmd4a/Vegfc/Itgb2l/Egfr/Adora1/Cxcl12/Cck/Gna11/Ano1/Kiss1r/Cftr/Hif1a/Ncs1/Sirt1/Exph5/Itsn1/Adam9/Irs2/Rab7/Irs1/…
mmu	gseaKEGG	NA	mmu05202	Transcriptional misregulation in cancer - Mus musculus (house mouse)	213	0.437505	1.35084	0.00695613	0.0278245	0.016773	9160	tags=45%, list=29%, signal=32%	Rara/Sp1/Ss18l1/Met/Klf3/Sin3a/Cdkn1b/Maf/Mllt1/Etv1/Kmt2a/Zbtb16/Zeb1/Wt1/Kdm6a/Cdk14/Rxra/Erg/Flt1/Etv4/Igf1r/Tgfbr2/Uty/Dot1l/Spint1/Foxo1/Atf1/Bmi1/H3c1/Ccnt2/Etv6/Aff1/H3f3a/Bmp2k/Ncor1/Ddx5/Cebpa/Id2/Rel/Il6/Myc/Gadd45a/H3c6/Eya1/Ccna1/AY761185/Gadd45g/Jup/Six4/Mdm2/H3c4/Baiap3/Tcf3/Birc3/Nfkbiz/Cd14/Il1r2/Fli1/Itgam/H3c14/Jmjd1c/Tspan7/Polk/Mmp9/Ntrk1/Runx1/Mitf/Pbx3/Plat/H3c15/Ngfr/Mef2c/…
mmu	gseaGO	BP	GO:0060538	skeletal muscle organ development	217	0.459594	1.42231	0.00191119	0.0279066	0.0230855	8148	tags=49%, list=25%, signal=37%	Bcl9l/Flnb/Fkrp/Ep300/Lncpint/Zbtb18/Hdac4/Met/Nf1/Spg11/Lemd3/Gpc1/Plec/Large1/Zfp689/Foxp1/Nfatc3/Xk/Tcf7l2/Smo/Ppp3cb/Wt1/Mef2d/Myorg/Notch1/Cav2/Nr2f2/Mettl21c/Ski/Cntfr/Dmrta2/Hdac6/Mapk14/Akirin1/Nphs1/Klf5/Nr4a1/Rb1/Bcl9/Homer1/Prkaa1/Ccnt2/Dag1/Usp19/Cited2/Cyp26b1/Fbxo22/Shox2/Gpcpd1/Mbnl1/Skil/Cdon/Nras/Scx/Actn3/Ddx17/Smyd1/Ddx5/Fgfrl1/Plagl1/Tbx1/Cntnap1/Foxn2/Myocd/Myc/Scn11a/Bves/Rt…
mmu	gseaGO	BP	GO:0120032	regulation of plasma membrane bounded cell projection assembly	212	0.457989	1.41646	0.00190925	0.0279066	0.0230855	7502	tags=45%, list=23%, signal=35%	Aqp1/Wasl/Mtor/Intu/Rac1/Tesk1/Cyfip1/Htt/Gdi2/Nrp1/Atp7a/Hdac4/Plce1/Tapt1/Hnf4a/Gsk3b/Wasf2/Dnm2/Cobl/Arhgap44/Rab11fip3/Ttbk2/Mark4/Rab5a/Yap1/Rhoq/Map4/Epha2/Cdc42ep1/Cep120/Arhgap35/Ephb2/Nrxn1/Akirin1/Podxl/Klf5/Kank1/Avil/Odf2/Syne2/Twf1/Atmin/Mphosph9/Abitram/Atp8b1/Syne1/Arf4/Nckap1/Ripor2/Akt1/Eps8/Tmem67/Tgfbr1/Ndel1/Pld1/Entr1/Frmd7/Myo10/Eps8l1/Adamts16/Gm14137/Myo3a/Nlgn1/Zmynd8/Dpy…
mmu	gseaGO	BP	GO:0009267	cellular response to starvation	182	0.467338	1.43031	0.0019482	0.0283985	0.0234925	7486	tags=48%, list=23%, signal=37%	Wipi1/Mtor/Tbl2/Sesn2/Map3k5/Flcn/Atg14/Xpr1/Jmy/Wdr59/Ulk1/Mtmr3/Xbp1/Mapk1/Atf2/Plin3/Mapk8/Wipi2/Eif2ak3/Nprl3/Stk24/Kat5/Tcf7l2/Zfyve1/Cadps2/Klf10/Rragd/Tsc1/Cpeb4/Gas2l1/Wdr45b/Tnrc6a/Clec16a/Kics2/Ripor1/Foxo1/Rptor/Bmt2/Ppara/4933438K21Rik/Srebf2/Wrn/Sirt1/Wdr24/Prkaa1/Fnip1/Wnt2b/Fbxo22/Sesn3/Seh1l/Gcn1/Inhbb/Depdc5/Nfe2l2/Nuak1/Pdk4/Usp33/Szt2/Plin2/Pik3c2a/Wnt9b/Rnase4/Zc3h12a/Mios/Dsc…
mmu	gseaKEGG	NA	mmu04062	Chemokine signaling pathway - Mus musculus (house mouse)	191	0.444798	1.36379	0.0072472	0.0286556	0.017274	8944	tags=52%, list=28%, signal=37%	Crkl/Pik3r2/Ccr1l1/Pxn/Rac1/Prkacb/Vav2/Arrb1/Mapk1/Gsk3b/Bcar1/Sos2/Plcg1/Cxcl12/Sos1/Pik3cb/Gsk3a/Cx3cl1/Gng12/Map2k1/Stat3/Adcy9/Plcb3/Akt1/Nras/Braf/Gnai1/Adcy3/Shc1/Adcy1/Stat2/Crk/Gm20878/Ikbkg/Akt2/Gnb4/Cxcl3/Ccl20/Foxo3/Cxcl2/Cxcl1/Ccl3/Gnaq/Pik3cg/Grk3/Gng8/Cx3cr1/Pik3r3/Grb2/Cxcl5/Plcb1/Ccl11/Plcb4/Ccl28/Cxcl13/Ccr6/Vav3/Ccr1/Akt3/Ccl4/Cxcr2/Grk6/Ccl2/Chuk/Pik3r3/Pik3r5/Lyn/Jak3/Stat5b/…
mmu	gseaKEGG	NA	mmu05220	Chronic myeloid leukemia - Mus musculus (house mouse)	76	0.527526	1.47541	0.00734735	0.0287215	0.0173137	8504	tags=65%, list=26%, signal=48%	Crkl/Pik3r2/Smad3/Stat5a/Abl1/Mapk1/Cdkn1b/Ptpn11/Mecom/Smad4/Sos2/Bcr/Tgfbr2/Sos1/Pik3cb/Rb1/Map2k1/Ctbp2/E2f3/Akt1/Nras/Braf/Tgfbr1/Shc1/Crk/Ikbkg/Myc/Akt2/Gadd45a/Cbl/Gadd45g/Mdm2/Pik3r3/Grb2/Polk/Ctbp1/Akt3/Cdk6/Runx1/Chuk/Pik3r3/Stat5b/Gab2/Rela/Kras/Ddb2/E2f2/Nfkb1/Nfkbia/Shc2
mmu	gseaKEGG	NA	mmu04925	Aldosterone synthesis and secretion - Mus musculus (house mouse)	103	0.493657	1.43219	0.00758039	0.0292995	0.0176622	8944	tags=51%, list=28%, signal=37%	Itpr1/Agtr1a/Atp2b4/Prkce/Prkacb/Creb3l2/Atf2/Camk2g/Atp1a1/Scarb1/Pde2a/Gna11/Atf1/Nr4a1/Creb3l3/Itpr3/Pde2a/Adcy9/Plcb3/Cacna1d/Adcy3/Calm1/Itpr2/Creb1/Adcy1/Prkd3/Calm4/Creb5/Camk2d/Dagla/Gnaq/Atp1a4/Cacna1h/Plcb1/Plcb4/Atp1b4/Hsd3b9/Atf6b/Cacna1c/Prkca/Ldlr/Hsd3b4/Hsd3b8/Prkcg/Creb3l1/Daglb/Cacna1g/Adcy6/Cacna1i/Atp1a3/Creb3l4/Adcy5/Adcy7
mmu	gseaKEGG	NA	mmu04064	NF-kappa B signaling pathway - Mus musculus (house mouse)	107	0.490409	1.42759	0.00768012	0.0293551	0.0176957	9504	tags=61%, list=30%, signal=43%	Irak1/Tirap/Ltbr/Erc1/Card10/Ppp1r13l/Trim25/Traf6/Map3k7/Ripk1/Csnk2a2/Plcg1/Cxcl12/Traf3/Tnfrsf13c/Map3k14/Tab3/Xiap/Malt1/Ticam1/Rigi/Il1r1/Ikbkg/Gadd45a/Lbp/Cxcl3/Pias4/Gadd45g/Cxcl2/Ptgs2/Cxcl1/Birc3/Cd14/Cyld/Tnfaip3/Irak4/Eda/Ccl4/Il1b/Tlr4/Tnf/Chuk/Parp1/Lyn/Pidd1/Edaradd/Tnfrsf1a/Rela/Traf1/Eda2r/Gm13304/Cflar/Ube2i/Bcl10/Syk/Card14/Cd40lg/Nfkb1/Nfkbia/Icam1/Birc2/Trim80/Gadd45b/Nfkb2/Tn…
mmu	gseaGO	BP	GO:0070371	ERK1 and ERK2 cascade	361	0.416993	1.33061	0.0020178	0.029363	0.0242904	8591	tags=48%, list=27%, signal=35%	Frs2/Crkl/Rara/Garem1/Zfp36l1/Ccr1l1/Dusp3/Htr2b/Dusp4/Wnk2/Notch2/Flcn/Nrp1/Csk/Arrb1/Tirap/Cnksr3/Nf1/Abl1/Bmp4/Xbp1/Mapk1/Fermt2/Flt4/Nptn/Ranbp9/Fgfr4/Sema6a/Fn1/Bmp2/Tek/Dstyk/Ptpn11/Dab2ip/Rapgef2/Zfp36l2/Notch1/Abl2/Smad4/Pdgfra/Epha2/Phlpp1/Spred2/Ephb2/Dlg1/Egfr/Kdr/Errfi1/Nrxn1/Ece1/Cxcl12/Pde8a/Ccn2/Gcnt2/Fgfr2/Nodal/Map2k7/Ednra/Map3k12/Egf/Cx3cl1/Nlrp6/Ctsh/Fgf21/Dab2/Abca7/Myh9/Akap…
mmu	gseaGO	BP	GO:0030336	negative regulation of cell migration	311	0.428626	1.3572	0.00204191	0.0296633	0.0245388	6960	tags=42%, list=22%, signal=33%	Pik3r2/Eng/Wasl/Stard13/Dusp3/Rac1/Atp2b4/Flcn/Vash1/Hyal2/Arid2/Clasp1/Hnf4a/Afdn/Robo1/Nf1/Clasp2/Gsk3b/Sin3a/Adarb1/Card10/Clic4/Sap130/Stk24/Dab2ip/Trib1/Tafa5/Macir/Gm266/Notch1/Mmrn2/Lrch1/Tgfbr3/Nr2f2/Muc2/Srgap1/Cdh11/Patz1/Bcr/Gna12/Dach1/Has1/Gna13/Pkp2/S1pr2/Adora1/Cxcl12/Jag1/Kank1/Ptprm/Kiss1r/Rin3/Nodal/Chrd/C5ar2/Rap2a/Dag1/Prkg1/Cx3cl1/Coro1b/Cited2/Myh9/Ing1/Stat3/Ripor2/Akt1/Adi…
mmu	gseaGO	BP	GO:0048008	platelet-derived growth factor receptor signaling pathway	64	0.586817	1.60162	0.00206001	0.0298276	0.0246747	9990	tags=75%, list=31%, signal=52%	Nrp1/Sgpl1/Ston1/Abl1/Clasp2/Bcar1/Ptpn11/Gab1/Abl2/Pdgfra/Hgs/Bcr/Inppl1/Cblb/Hip1r/Lrig2/Smpd3/F3/Rapgef1/Csrnp1/Plekha1/Arid5b/Ptpn1/Lrp1/Lox/Myocd/Cbl/Pdgfrb/Schip1/Hip1/Tiparp/Plat/Itgb3/Nr4a3/Ptgir/Iqgap1/Jak2/Txnip/Ndrg4/Pdgfa/Vegfa/Zfand5/Pdgfd/Zfp950/Rgs14/Pten/Myo1e/Cspg4
mmu	gseaGO	BP	GO:0031214	biomineral tissue development	184	0.467181	1.43076	0.0020602	0.0298276	0.0246747	8536	tags=51%, list=27%, signal=37%	Lgr4/Ccr1l1/Fkrp/Lncpint/Tfip11/Acvr1/Smad3/Fam83h/Bmp4/Fzd9/Bmp2/Eif2ak3/Enpp1/Fam20a/Tcf7l2/Stim1/Zmpste24/Asxl2/Klf10/Icmt/Rxra/Notch1/Tfap2a/Prickle1/Wdr72/S1pr1/Rspo2/Mtss1/Fgfr2/Bmpr2/Slc24a3/Cftr/Hif1a/Ppara/Slc4a2/Bmp2k/Ano6/Smpd3/Actn3/Bmpr1a/Sbno2/Tbx1/Nbr1/Fosl2/Lox/Nos3/Dicer1/Dmp1/Matn1/Sp7/Bglap/Fam20c/Ptgs2/Cyp27b1/Fgf23/Bmp6/Duox2/Slc20a2/Trpm4/Sgms2/Gja1/Alpl/Sox9/Wls/Ccr1/Twist1…
mmu	gseaGO	BP	GO:0045599	negative regulation of fat cell differentiation	60	0.593108	1.60421	0.00207386	0.029887	0.0247238	6584	tags=52%, list=20%, signal=41%	Ncor2/Flcn/Smad3/Asxl1/Lrp6/Fermt2/Bmp2/Enpp1/Tcf7l2/Zfp36l2/Yap1/Wwtr1/Trio/Jag1/Foxo1/Fbn1/Sort1/Ccn4/Sirt1/Trib3/Axin1/Gata2/Rora/Trib2/Lrp3/Sirt2/Slc7a10/Zfpm2/Jdp2/Tnf/Sod2
mmu	gseaGO	BP	GO:0055013	cardiac muscle cell development	111	0.512861	1.49685	0.00208053	0.029887	0.0247238	6092	tags=44%, list=19%, signal=36%	Akap6/Mtor/Ep300/Yy1/Sorbs2/Akap13/Met/Bmp4/Prox1/Plec/Gsk3b/Large1/Maml1/Foxp1/Cxadr/Zmpste24/Smad4/Pdgfra/Prickle1/Tbx3/Mef2a/Ppara/Map2k4/Gsk3a/Ccn4/Sirt1/Shox2/Actc1/Alpk2/Bmpr1a/Ttn/Adra1a/Myocd/Dicer1/Ang2/Bves/Lmna/Myh6/Cav3/Camk2d/Pdlim5/Neb/Pitx2/Pdgfrb/Gata4/Rbm10/Slc8a1/Fhod3/Mylk3
mmu	gseaGO	BP	GO:0030516	regulation of axon extension	113	0.508925	1.48773	0.0020818	0.029887	0.0247238	9629	tags=60%, list=30%, signal=42%	Ep300/Dip2b/Cyfip1/Nrp1/Abl1/Clasp2/Gsk3b/Sin3a/Sema6a/Fn1/Map1b/Dnm2/Smurf1/Adnp/Draxin/Zfyve27/Cxcl12/Bmpr2/Arhgap32/Sema5a/Anapc2/Sema6b/Ndel1/Sema3c/Lrp1/Islr2/Sema6d/Ilk/Sema3f/Megf8/Plxna4/Mt3/Cttn/Ntn1/Disc1/Limk1/Mapt/Dbn1/Sema4c/Tnr/Sema4g/Sema4b/Sema3e/Map3k13/L1cam/Dscam/Mgll/Ngf/Eif2b2/Tnfrsf12a/Shtn1/Sema3g/Sema3a/Macf1/Sema4d/Map2/Ttc3/Ptprs/Pafah1b1/Bdnf/Rab21/Cdh4/Slit1/Vegfa/Gdi1…
mmu	gseaGO	CC	GO:0000139	Golgi membrane	265	0.443813	1.39177	0.00208105	0.029887	0.0247238	6711	tags=47%, list=21%, signal=37%	Man1a/Rgp1/Mgat2/Rab6a/Wasl/Cux1/Fkrp/Man2a2/Pcsk7/Rac1/Golga2/Scyl3/Prkce/Ric1/Ubiad1/Hyal2/Mmgt1/Gosr1/Huwe1/Vps13b/Golga3/Creb3l2/Chst7/Abcb4/Asap1/Large1/Osbp/Gorasp2/Man2a1/Dnm2/Sec23a/Glg1/Mbtps2/Entpd4/Sgms1/Rab11fip3/Stk24/Slc35a5/Arfgef2/Mbtps1/Notch1/Steap2/Chp1/Gnptab/Slc35a3/Furin/Gosr2/Hid1/Pomgnt1/Ext2/St6gal1/B4galnt1/Mgat1/Kdelr2/Acbd3/Pitpnb/Lman1/Qsox1/Tbc1d20/Copg1/Vapa/Stx5a/F…
mmu	gseaGO	BP	GO:1901652	response to peptide	460	0.406119	1.30987	0.00207727	0.029887	0.0247238	8591	tags=50%, list=27%, signal=37%	Pik3r2/Insr/Mtor/Zfp36l1/Kat7/Pdpk1/Kbtbd2/Pxn/Jak1/Rac1/Agtr1a/Zfp106/Sesn2/Atp2a2/Cyfip1/Ncoa1/Sp1/Gpr21/Csk/Ncoa2/Stat5a/Tyk2/Xbp1/Mapk1/Gsk3b/Bcar1/Enpp1/Ptpn11/Kcnj8/Soga1/Dennd4c/Sik2/Ptpra/Mbd5/Vgf/Slc39a14/Myo1c/Notch1/Tcf12/Prkci/Tgfbr3/Cav2/Atp2a1/Rhoq/Tsc1/Sorbs1/Map3k7/Stat6/Sos2/Stxbp4/Ahcyl1/Slc9a1/Inppl1/Igf1r/Mapk14/Ide/Rap1gds1/Zbtb7b/Jag1/Sos1/Foxo1/Kank1/Ano1/Nr4a1/Erfe/Ednra/P…
mmu	gseaGO	BP	GO:0090288	negative regulation of cellular response to growth factor stimulus	106	0.522434	1.51885	0.00208538	0.0298881	0.0247247	7872	tags=58%, list=25%, signal=44%	Smurf2/Atp2b4/Smad6/Crim1/Abl1/Fzd1/Nedd4/Lemd3/Shisa2/Gpc1/Epn2/Sema6a/Smurf1/Adgra2/Tcf7l2/Dab2ip/Spart/Notch1/Mmrn2/Chrdl2/Hgs/Ctdspl2/Ski/Chrd/Pik3cb/Fbn1/Ptprf/Dlx1/Skil/Tob1/Smad7/Sfrp1/Fgfrl1/Twsg1/Tnfaip6/Hipk2/Ptpn1/Dkk1/Prdm14/Vwc2l/Bmper/Cask/Il12a/Lrp2/Cxcl13/Adamts12/Cav1/Thbs1/Spry4/Ppm1a/Nanog/Ngfr/Spry1/Spry2/Creb3l1/Pparg/Chrdl1/Hhex/Wnt1/Cflar/Sorl1
mmu	gseaKEGG	NA	mmu04622	RIG-I-like receptor signaling pathway - Mus musculus (house mouse)	73	0.529274	1.47061	0.00792332	0.0299518	0.0180554	9676	tags=58%, list=30%, signal=40%	Mapk8/Fadd/Otud5/Mavs/Trim25/Traf6/Map3k7/D1Pas1/Ripk1/Mapk14/Map3k1/Traf3/Atg12/Tank/Rigi/Ikbkg/Rnf125/Ifnb1/Nlrx1/Il12a/Cyld/Ikbke/Ddx3x/Znfx1/Ifnk/Tnf/Chuk/Rela/Tbkbp1/Mapk10/Casp8/Tbk1/Nfkb1/Nfkbia/Adar/Mapk9/Trim80/Mapk13/Mapk12/Ifih1/Mapk11/Azi2
mmu	gseaKEGG	NA	mmu05135	Yersinia infection - Mus musculus (house mouse)	136	0.469621	1.40009	0.00801037	0.0299518	0.0180554	6754	tags=46%, list=21%, signal=36%	Rps6ka1/Crkl/Pik3r2/Arhgef12/Wasl/Rps6ka2/Pip5k1c/Pxn/Rac1/Irak1/Arhgef7/Vav2/Mapk1/Gsk3b/Wasf2/Mapk8/Fn1/Bcar1/Nfatc1/Nfatc3/Wipf2/Dock1/Pip5k1a/Traf6/Map3k7/Plcg1/Pkn1/Wipf3/Itga5/Mapk14/Map2k7/Pik3cb/Map2k4/Map2k1/Akt1/Ticam1/Git2/Crk/Ikbkg/Rps6ka3/Il6/Akt2/Ifnb1/Gnaq/Pik3r3/Pkn2/Vav3/Jun/Fos/Irak4/Akt3/Mefv/Itga4/Il1b/Tlr4/Wipf1/Tnf/Ccl2/Chuk/Nlrp3/Pik3r3/Limk1/Pip5k1b
mmu	gseaGO	BP	GO:0098876	vesicle-mediated transport to the plasma membrane	154	0.485398	1.46475	0.00210379	0.0301014	0.0249012	8997	tags=64%, list=28%, signal=46%	Exoc8/Sec16a/Snx27/Ccdc93/Csk/Micall1/Nsf/Vps13b/Prepl/Snx30/Ehd1/Stx6/Exoc6b/Kif13a/Golph3/Exoc4/Dnm2/Dennd1a/Sptbn1/Arhgap44/Rab11fip3/Vps26c/Rab11fip4/Grip1/Snx4/Arfgef2/Rab35/Exoc2/Steap2/Epg5/Stx1b/Snap23/Acap2/Hgs/Dennd1b/Bbs1/Ankrd27/Lypla1/Cnst/Optn/Lmtk2/Rab10/Vps52/Rab7/Trarg1/Ankrd50/Ehd2/Rab8a/Vamp2/Ehd3/Atp2c1/Entr1/Snx12/Snap25/Bves/Stx16/Clstn1/Blzf1/Amn/Llgl1/Rab26/Fcgr2b/Vps35/Vt…
mmu	gseaGO	BP	GO:0007006	mitochondrial membrane organization	110	-0.439204	-1.46806	0.00212059	0.0301961	0.0249795	4940	tags=46%, list=15%, signal=39%	Chchd6/Dynlt1b/Rhot1/Oma1/Dynlt1f/Snca/Slc25a5/Dnajc11/Bak1/Micos13/Immt/Hspa4/Oxa1l/Nol3/Vdac2/Bcl2l2/Timm50/Acaa2/Apoo/Hsp90aa1/Bcs1l/Mtfp1/Apool/Bloc1s2/Bad/Bok/Adck1/Spg7/Pdcd5/Timm9/Samm50/Mtch1/Maip1/Atp5if1/Siva1/Tmem11/Chchd10/Bcl2l1/Timm13/Tomm22/Tmem102/Alkbh7/Uqcc3/Timm10/Ap3b1/Tmem14a/Ndufa13/Mtch2/Cnp/Cox18/Romo1
mmu	gseaGO	BP	GO:0007623	circadian rhythm	228	0.455126	1.41438	0.0021144	0.0301961	0.0249795	9504	tags=48%, list=30%, signal=34%	Dyrk1a/Lgr4/Mtor/Ep300/Crtc1/Zfhx3/Mta1/Chrnb2/Huwe1/Ncoa2/Hnf4a/Gfpt1/Prox1/Gsk3b/Sin3a/Mapk8/Kmt2a/Fbxw11/Kdm2a/Kat5/Klf10/Ccar2/Btbd9/Siah2/Phlpp1/Nudt12/Adora1/Nrip1/Fbxl3/Csnk1e/Ppara/Rai1/Sirt1/Prkaa1/Scn10a/Dpyd/Sirt6/Cry2/Dhx9/Srrd/Ncor1/Ddx5/Rora/Nr1d1/Id2/Creb1/Hnf1b/Adcy1/Bhlhe41/Kcnma1/Il6/Kdm5b/Bmal2/Lepr/Npy2r/Prok2/Scn11a/Nlgn1/Impdh2-ps/Pasd1/Nps/Egr1/Cipc/Nos2/Maged1/Prokr1/Nr1d2…
mmu	gseaGO	BP	GO:0061351	neural precursor cell proliferation	225	0.454574	1.411	0.00212101	0.0301961	0.0249795	9602	tags=52%, list=30%, signal=37%	Frs2/Tacc1/Zfp335/Ncor2/Notch2/Lnx2/Rere/Nfia/Afdn/Nf1/Fzd9/Lrp6/Prox1/Tead3/Kdm2b/Mapk8/Numb/Nf2/Gak/Prdm4/Smo/Notch1/Zfp423/Cep120/Dmrta2/Vegfc/Bbs1/Emx1/Lims2/Zzef1/Sox2/Spint1/Foxo1/Fgfr2/Hif1a/Dixdc1/Gli2/Optn/Setd1a/Wdr47/Rab10/Egf/Ctnna1/Cx3cl1/Tacc2/Kcna1/Shank3/Smarcd3/Cdon/Rapgef1/Gata2/Rora/Id2/Hapln4/Zeb2/Sox5/Appl2/Sall1/Gh/Pou3f2/Slc16a2/Foxo3/Dagla/Cdh2/Orc3/Cx3cr1/Foxg1/Lrp2/Ilk/S…
mmu	gseaGO	BP	GO:0030100	regulation of endocytosis	341	0.419348	1.33384	0.00213083	0.0302855	0.0250535	9915	tags=55%, list=31%, signal=38%	Insr/Rnf216/Wasl/Atxn2/Mff/Actn4/Pip5k1c/Smpd1/Ankfy1/Ap2b1/Syt7/Csk/Ubqln2/Arrb1/Nsf/Myo18a/Lrsam1/Ap2a1/Ston1/Nedd4/Iqsec1/Tfr2/Epn2/Snx33/Numb/Dgkq/Dnm2/Mtmr2/Ppp3cb/Efnb2/Btbd9/Dgkd/H1f1/Aak1/Mex3b/Bcr/Nr1h2/Scarb1/Caly/Ankrd13a/Synj1/Arhgap21/Plk2/Tbc1d5/Rubcn/Rin3/Arc/Egf/Itsn1/Hip1r/Cbll1/Lrrtm2/Rspo1/Dab2/Bmp2k/Ano6/Abca7/Sh3gl3/Myh9/Pip4p2/Usp46/Rapgef1/Gata2/Il15ra/Prtn3/Rabgef1/Itgav/A…
mmu	gseaGO	BP	GO:0006493	protein O-linked glycosylation	82	0.560311	1.58315	0.00214701	0.0304647	0.0252017	8436	tags=61%, list=26%, signal=45%	Galnt2/B3gnt2/Fkrp/Tet3/Large1/Pomk/Xxylt1/B3gnt9/Trak2/Galnt4/Tmtc4/B3gnt4/Pomt2/Pomgnt1/Tmtc2/Tmtc3/Eogt/Tmtc1/Crppa/B3galnt1/Pgm3/Galnt18/Pofut2/B3galt1/Galnt15/B3gnt5/Poglut1/Pofut1/Tet2/Ogt/Galnt7/Gcnt1/Galnt11/B3gnt7/Poglut2/B3galt2/Vegfb/B3galt6/Fut9/B3galt5/Galnt10/Fut4/B3gnt8/Galnt3/Slc35c1/Il15/C1galt1/Poglut3/Large2/St6galnac2
mmu	gseaGO	BP	GO:0006122	mitochondrial electron transport, ubiquinol to cytochrome c	12	-0.877213	-1.88994	0.00218216	0.0306636	0.0253663	3346	tags=83%, list=10%, signal=75%	Uqcrc1/Uqcrfs1/Uqcr11/Cyc1/Uqcrq/Cycs/Uqcc3/Uqcrb/Uqcr10/Uqcrh
mmu	gseaGO	BP	GO:0002486	antigen processing and presentation of endogenous peptide antigen via MHC class I via ER pathway, TAP-independent	37	-0.605123	-1.70998	0.00218245	0.0306636	0.0253663	3613	tags=41%, list=11%, signal=36%	H2-Bl/H2-T3/H2-Q7/H2-Q4/H2-Q6/H2-Q1/H2-D1/H2-T26/H2-T27/H2-K1/H2-Q10/H2-T22/H2-T23/H2-T10/H2-Q2
mmu	gseaGO	BP	GO:0021536	diencephalon development	76	0.560788	1.5673	0.00218257	0.0306636	0.0253663	10550	tags=57%, list=33%, signal=38%	Nrp1/Chrnb2/Bmp4/Lrp6/Bmp2/Plxna1/Rab3gap1/Tcf7l2/Smo/Nrp2/Sox3/Sox2/Gli2/Sema5a/Bmpr1a/Gata2/Ncor1/Creb1/Zeb2/Lhx3/Prdm13/Hesx1/Pou3f2/Duox2/Pou4f1/Pitx2/Ncam1/Ogdh/Sema3e/Wnt1/Rbpj/Sema3a/Isl1/Six3/Hmga2/Olig2/Arx/Kdm1a/Otx2/Fgf8/Fgf2/Tbx19/Wnt5a
mmu	gseaGO	BP	GO:0014897	striated muscle hypertrophy	120	0.509064	1.49974	0.00217652	0.0306636	0.0253663	8218	tags=54%, list=26%, signal=40%	Akap6/Mtor/Ep300/Htr2b/Atp2b4/Atp2a2/Yy1/Sorbs2/Smad3/Akap13/Akap1/Bmp4/Gsk3b/Bmp2/Foxp1/Nfatc3/Mtpn/Notch1/Kdm4a/Smad4/Gata6/Slc9a1/Errfi1/Ece1/Rap1gds1/Mef2a/Foxo1/Ppara/Map2k4/Gsk3a/Ccn4/Sirt1/Fbxo32/Twf1/P2rx4/Tnfrsf1b/Camta2/Ttn/Adra1a/Myocd/Jarid2/Ang2/Lmna/Pde5a/Myh6/Cav3/Camk2d/Pdlim5/Gata4/Lmcd1/Rbm10/Hand2/Parp1/Edn1/Hamp/Prkca/Mef2c/Tnfrsf1a/Nr4a3/Pparg/Bmp10/Smad1/Nr3c1/Adk/Gdf1
mmu	gseaGO	BP	GO:0046620	regulation of organ growth	125	0.496709	1.46961	0.00217181	0.0306636	0.0253663	10479	tags=61%, list=33%, signal=41%	Lats2/Serp1/Akap6/Mtor/Wwc2/Ep300/Yy1/Prox1/Mapk1/Foxp1/Tcf7l2/Smo/Cxadr/Wt1/Yap1/Notch1/Tgfbr3/Gata6/Vgll4/Tgfbr2/Mapk14/Fgfr2/Ppara/Gsk3a/Tbx20/Ccn4/Bcl2l11/Sirt1/Cited2/Lats1/Wwc1/Akt1/Bmpr1a/Tgfbr1/Tbx1/Foxc1/Jarid2/Myh6/Cav3/Apc/Gja1/Gata4/Zfpm2/Rbm10/Ncam1/Pim1/Sav1/Mael/Nrg1/Cacna1c/Edn1/Hamp/Mef2c/Fgfr1/Tbx2/Bmp10/Flvcr1/Nr3c1/Rbpj/Ybx3/Rgs4/Kcnk2/Ahr/Pi16/Ccnd2/Arx/Mapk11/Pten/Rgs2/Fgf8/…
mmu	gseaGO	BP	GO:0021915	neural tube development	198	0.462615	1.42301	0.00216574	0.0306636	0.0253663	6553	tags=41%, list=20%, signal=33%	Phactr4/Specc1l/Rara/Dvl3/Arid1a/Intu/Zfp36l1/Cecr2/Prkacb/Nf1/Abl1/Fzd1/Bmp4/Lrp6/Gatad2a/Kdm2b/Cobl/Grhl2/Kdm2a/Tcf7/Ttbk2/Kat5/Tcf7l2/Smo/Foxa2/Kdm6a/Notch1/Abl2/Traf6/Ptch1/Tsc1/Epha2/Kat2a/Ipmk/Map3k7/Ski/Tfap2a/Ambra1/Arhgap35/Prickle1/Nup50/Hectd1/Celsr1/Gorab/Dchs1/Spint1/Plxna2/Tctn1/Sufu/Brpf1/Hif1a/Nodal/Vangl2/Bmi1/Gli2/Dvl1/Foxa1/Cited2/Dact1/Nckap1/Sfrp1/Sema3c/Stil/Zeb2/Sall1/Tulp3…
mmu	gseaGO	BP	GO:0015711	organic anion transport	434	0.405515	1.30443	0.00219803	0.0308302	0.0255041	10040	tags=48%, list=31%, signal=33%	Slc25a18/Slc7a2/Cptp/P2ry2/Slc25a42/Slc35b4/Slc4a4/Slc36a1/Slc4a5/Slc38a10/Slc38a7/Nf1/Slc33a1/Slc17a5/Slc23a2/Abcb4/Lrrc8a/Hnf1a/Rab3gap1/Kcnj8/Xk/Slc36a4/Slc6a9/Cln8/Slc16a1/Slc25a15/Slc25a16/Slc6a6/Slc19a1/Slc35a3/Slc6a8/Slco1a6/Slc38a2/Slc44a4/Lypla1/Adora1/Crot/Slc25a22/Slc16a6/Slc16a14/Abcc2/Cck/Slc25a31/Slc4a7/Kiss1r/Cftr/Slc39a8/Spx/Erfe/Slc16a10/Slc4a2/Sv2a/Irs2/Pla2g12a/Slc6a20b/Slc7a3/…
mmu	gseaGO	BP	GO:0048286	lung alveolus development	68	0.578512	1.59463	0.00220894	0.0309324	0.0255886	6435	tags=57%, list=20%, signal=46%	Tnrc6c/Atp7a/Tns3/Asxl1/Bmp4/Flt4/Fgfr4/Pgr/Man2a1/Stk40/Foxf1/Hs6st1/Gata6/Zfp157/Kdr/Errfi1/Sox2/Cic/Fgfr2/Bmpr2/Foxa1/Tmtc3/Atxn1l/Smpd3/Pdpn/Creb1/Fosl2/Myocd/Gh/Mapk8ip3/Atxn1/Lif/Ace/Mmp12/Selenon/Fgfr3/Tmem38b/Man1a2/Meg3
mmu	gseaGO	BP	GO:0009262	deoxyribonucleotide metabolic process	47	-0.541229	-1.60047	0.00221834	0.030942	0.0255966	4884	tags=55%, list=15%, signal=47%	Samhd1/Xdh/Nudt18/Nt5c3/Dera/Tyms/Dpys/Ak2/Dguok/Shmt1/Rrm1/Nudt16/Dtymk/Pnp/Dut/Nt5c/Nme3/Cmpk2/Dctpp1/Dnph1/Nt5m/Urah/Nme1/Guk1/Nme2/Cda
mmu	gseaGO	CC	GO:0001726	ruffle	155	0.48496	1.4641	0.00221911	0.030942	0.0255966	8911	tags=58%, list=28%, signal=42%	Diaph1/Jcad/Rac1/Lima1/Tirap/Amot/Abl1/Clasp2/Wasf2/Spata13/Dnm2/Cobl/Bcar1/Nf2/Rab5a/Myo1c/Palld/Tmod3/Pip5k1a/Tln1/Cyth3/Acap2/Synj2/Plcg1/Itga5/Egfr/Sh2b1/Frmd4b/Podxl/Kank1/Myo9b/Hip1r/Twf1/C2cd5/Arfip2/Asap3/Wwc1/Abca7/Myh9/Arf4/Nckap1/Pdpn/Mtss2/Eps8/Plekha1/Gas7/Rigi/Inpp5e/Itgav/Appl2/Adam17/Myo10/Eps8l1/Akt2/Cit/Psd4/Apc/Dlc1/Sh2b2/Pdgfrb/Tln2/Epb41l5/Arhgap1/Cdk6/Rasa1/Pacsin1/Cttn/Mtmr…
mmu	gseaGO	BP	GO:0050679	positive regulation of epithelial cell proliferation	233	0.452296	1.40701	0.0022205	0.030942	0.0255966	7990	tags=45%, list=25%, signal=34%	Itpr1/Jcad/Rreb1/Mtor/Htr2b/Agtr1a/Notch2/Sp1/Atp7a/Hyal1/Nf1/Stat5a/Bmp4/Xbp1/Prox1/Flt4/Esrp2/Wdr48/Foxp1/Tgfa/Rictor/Tcf7l2/Smo/Cxadr/Yap1/Notch1/Ppp1r16b/Cav2/Fzd7/Scg2/Stxbp4/Plcg1/Vegfc/Egfr/Kdr/Bnc1/Med1/Epgn/Cxcl12/Fgfr2/Rptor/Nr4a1/Nodal/Gli2/Sirt1/Egf/Sema5a/Irs2/Col18a1/Sirt6/F3/Stat3/Akt1/Nras/B4galt1/Bmpr1a/Gata2/Sfrp1/Tbx1/Il6/Kdm5b/Fgf7/Adam17/Myc/Dicer1/Has2/Eya1/Reg3g/Ang2/Bmp6/V…
mmu	gseaGO	BP	GO:0070372	regulation of ERK1 and ERK2 cascade	337	0.419893	1.33438	0.00224239	0.0311963	0.0258069	8591	tags=48%, list=27%, signal=36%	Frs2/Crkl/Rara/Garem1/Ccr1l1/Dusp3/Htr2b/Dusp4/Wnk2/Notch2/Flcn/Nrp1/Csk/Arrb1/Tirap/Cnksr3/Nf1/Abl1/Bmp4/Xbp1/Fermt2/Flt4/Nptn/Ranbp9/Fgfr4/Sema6a/Fn1/Bmp2/Tek/Dstyk/Ptpn11/Dab2ip/Rapgef2/Notch1/Abl2/Smad4/Pdgfra/Epha2/Phlpp1/Spred2/Ephb2/Dlg1/Egfr/Kdr/Errfi1/Nrxn1/Ece1/Cxcl12/Pde8a/Ccn2/Gcnt2/Fgfr2/Nodal/Map2k7/Ednra/Map3k12/Egf/Cx3cl1/Nlrp6/Fgf21/Dab2/Abca7/Myh9/Akap12/Map2k1/Fga/Rapgef1/Braf/…
mmu	gseaKEGG	NA	mmu05210	Colorectal cancer - Mus musculus (house mouse)	88	0.505899	1.44113	0.00847986	0.0313664	0.0189081	9160	tags=60%, list=29%, signal=43%	Pik3r2/Mtor/Rac1/Smad3/Mapk1/Gsk3b/Tcf7l1/Mapk8/Tgfa/Tcf7/Tcf7l2/Smad4/Sos2/Tgfbr2/Egfr/Sos1/Pik3cb/Apc2/Bcl2l11/Egf/Axin1/Map2k1/Akt1/Nras/Braf/Tgfbr1/Myc/Akt2/Gadd45a/Gadd45g/Smad2/Apc/Dcc/Pik3r3/Grb2/Jun/Fos/Polk/Akt3/Casp9/Pik3r3/Areg/Rps6kb1/Ereg/Mapk10/Msh6/Kras/Ddb2/Ralgds/Msh2/Tgfb2/Mapk9/Gadd45b
mmu	gseaGO	BP	GO:0002067	glandular epithelial cell differentiation	83	0.559843	1.58427	0.00227072	0.0314368	0.0260059	6049	tags=45%, list=19%, signal=36%	Rara/Sidt2/Pdpk1/Nr5a2/Ext1/Foxp4/Bmp4/Xbp1/Prox1/Pgr/Bmp2/Foxp1/Smo/Rxra/Yap1/Notch1/Muc2/Gata6/Zfp800/Fzd5/Percc1/Fgfr2/Cftr/Hif1a/Foxa1/Slc9a4/Gata2/Lhx3/Clcn2/Bmp6/Cdh2/Rfx3/Vhl/Sox9/Cav1/Klf4/Cdk6
mmu	gseaGO	BP	GO:0002090	regulation of receptor internalization	83	0.557768	1.5784	0.00227072	0.0314368	0.0260059	9349	tags=64%, list=29%, signal=45%	Insr/Rnf216/Atxn2/Pip5k1c/Ubqln2/Arrb1/Nsf/Nedd4/Iqsec1/Numb/Mtmr2/Efnb2/Ankrd13a/Synj1/Plk2/Tbc1d5/Rin3/Arc/Egf/Lrrtm2/Rspo1/Dab2/Usp46/App/Scyl2/Dkk1/Gsg1l/Sele/Arf1/Sirt2/Ntf3/Lpar1/Hip1/Pacsin1/Ankrd13b/Itgb3/Nrg1/Fmr1/Hamp/Apela/Syk/Napb/Flot1/Pard3/Ahi1/Dlg4/Sh3gl2/Ankrd13d/Akap5/Hpca/Apln/Vegfa/Ppp3r1
mmu	gseaGO	BP	GO:0048844	artery morphogenesis	83	0.557472	1.57756	0.00227072	0.0314368	0.0260059	6976	tags=57%, list=22%, signal=44%	Eng/Zmiz1/Ephb4/Nrp1/Kat6a/Arid2/Adgrf5/Nf1/Bmp4/Prox1/Nprl3/Foxf1/Mylk/Efnb2/Notch1/Smarca4/Tgfbr2/Gja5/Jag1/Bmpr2/Chrd/Chd7/Ednra/Cited2/Smad7/Bmpr1a/Tgfbr1/Tbx1/Foxc1/Lrp1/Myocd/Sox4/Eya1/Hoxa13/Lrp2/Pdgfrb/Adamts9/Folr1/Akt3/Dll4/Hand2/Hoxa1/Prdm1/Prrx1/Edn1/Ldlr/Fkbp10
mmu	gseaKEGG	NA	mmu05160	Hepatitis C - Mus musculus (house mouse)	166	0.450525	1.36781	0.00861178	0.0315155	0.018998	8508	tags=45%, list=26%, signal=33%	Pik3r2/Jak1/Pias1/Ppp2ca/Ifnar1/Tyk2/Mapk1/Gsk3b/Ppp2r1b/Eif2ak3/Fadd/Ppp2r2d/Rxra/Mavs/Traf6/Ripk1/Sos2/Scarb1/Ppp2cb/Egfr/Cldn11/Traf3/Sos1/Ocln/Pik3cb/Ppara/Rb1/Egf/Socs3/Map2k1/E2f3/Stat3/Akt1/Nras/Braf/Cldn12/Ticam1/Rigi/Stat2/Ikbkg/Ywhab/Myc/Akt2/Ifnb1/Ywhaq/Pik3r3/Cldn20/Grb2/Cldn2/Ikbke/Akt3/Cdk6/Casp9/Ifit1bl2/Tnf/Chuk/Pik3r3/Ldlr/Ywhaz/Eif2ak4/Cldn23/Tnfrsf1a/Rela/Psme3/Ifit1bl1/Cflar/C…
mmu	gseaGO	BP	GO:0042472	inner ear morphogenesis	122	0.497988	1.47055	0.00229496	0.031721	0.026241	7783	tags=45%, list=24%, signal=34%	Dvl3/Rac1/Triobp/Zeb1/Lrig3/Tfap2a/Pdzd7/Bcr/Ephb2/Lrig1/Celsr1/Sox2/Tbx3/Fgfr2/Vangl2/Chd7/Gli2/Dvl1/Tecta/Rest/Ripor2/Gata2/Tbx1/Aldh1a3/Cdh23/Col11a1/Myo3a/Eya1/Fgf3/Hesx1/Myo15a/Six4/Itga8/Myo7a/Foxg1/Sox9/Stox1/Kcnq1/Gfi1/Pou3f4/Fzd3/Frzb/Hoxa1/Ush1g/Wdpcp/Mafb/Ntn1/Prrx1/Slitrk6/Spry2/Nr4a3/Fgfr1/Wnt1/Tbx2/Abr
mmu	gseaGO	MF	GO:0004222	metalloendopeptidase activity	119	0.503748	1.48257	0.00230583	0.0317683	0.0262801	7286	tags=47%, list=23%, signal=37%	Sprtn/Mmp21/Adamts3/Adam12/Mbtps2/Zmpste24/Mbtps1/Mmp14/Ide/Ece1/Bmp1/Adam1a/Adam11/Adam23/Adam9/Mep1a/Tll1/Ece2/Pitrm1/Adamts14/Adamts1/Pappa/Adam17/Adamts16/Adamts20/Adam30/Adam24/Mmp10/Adam6b/Adam1b/Pappa2/Mmp8/Ace/Adam19/Adamts5/Mep1b/Adamts12/Mmp12/Mmp24/Adamts15/Mmp23/Adam21/Lmln/Adamts9/Mmp9/Rce1/Mmp25/Adamts4/Adam33/Mmp16/Kel/Adam8/Adam10/Mmp28/Gm4787/Pmpca
mmu	gseaGO	MF	GO:0000149	SNARE binding	117	0.50438	1.48238	0.00230555	0.0317683	0.0262801	8098	tags=55%, list=25%, signal=41%	Vps11/Snap29/Golga2/Exoc3l2/Syt7/Sec24d/Sec24a/Nsf/Sec24c/Abl1/Abcc9/Stx6/Txlna/Stxbp5/Abca1/Vps18/Cav2/Stx1b/Snap23/Stxbp4/Gosr2/Ankrd27/Uvrag/Syt17/Dapk1/Cplx2/Vps52/Stx5a/Stx19/Vamp2/Napg/Stx7/Syt12/Snap25/Grik2/Syt10/Stx16/Tnfaip2/Baiap3/Rnf40/Syt9/Tpcn1/Syt13/Cacna1a/Vti1a/Cplx1/Cav1/Picalm/Septin8/Vamp1/Stxbp3/Stx12/Stx2/Septin5/Unc13b/Myo5a/Vps54/Prrt2/Stx11/Stxbp5l/Cplx3/Adcy6/Napb/Hectd3…
mmu	gseaKEGG	NA	mmu04926	Relaxin signaling pathway - Mus musculus (house mouse)	129	0.469993	1.39474	0.00878443	0.0318089	0.0191749	10171	tags=60%, list=32%, signal=41%	Pik3r2/Prkacb/Arrb1/Creb3l2/Mapk1/Atf2/Mapk8/Col4a2/Sos2/Vegfc/Tgfbr2/Mapk14/Egfr/Sos1/Map2k7/Pik3cb/Map2k4/Creb3l3/Gng12/Map2k1/Adcy9/Plcb3/Akt1/Nras/Gnai1/Adcy3/Tgfbr1/Creb1/Col4a1/Shc1/Adcy1/Nos3/Akt2/Gnb4/Col4a6/Creb5/Nos2/Ednrb/Smad2/Gng8/Pik3r3/Grb2/Plcb1/Plcb4/Jun/Fos/Mmp9/Akt3/Vegfb/Pik3r3/Atf6b/Edn1/Prkca/Rela/Creb3l1/Mapk10/Col1a1/Kras/Adcy6/Nfkb1/Nfkbia/Shc2/Col1a2/Creb3l4/Col3a1/Adcy5…
mmu	gseaGO	BP	GO:1902903	regulation of supramolecular fiber organization	393	0.410273	1.31457	0.00231335	0.0318207	0.0263235	6960	tags=42%, list=22%, signal=33%	Dyrk1a/Ssh2/Pik3r2/Pde4dip/Specc1l/Tjp1/Mtor/Ep300/Arhgef10/Pxn/Arhgef15/Rac1/Prkce/Tesk1/Cyfip1/Lima1/Slain2/Nrp1/Arhgef7/Prune1/Smad3/Clasp1/Akap13/Met/Camsap1/Abl1/Arhgef18/Plekhh2/Prox1/Fermt2/Clasp2/Arhgef10l/Cdkn1b/Wasf2/Mapk8/Synpo2l/Map1b/Add3/Atxn7/Sptbn1/Nf2/Ppm1f/Rictor/Ssh1/Ttbk2/Cgnl1/Numa1/Dctn1/Mtpn/Myo1c/Tmod3/Smad4/Carmil1/Tsc1/Gas2l1/Cdc42ep1/Baiap2l1/Arhgap35/Bag4/Hdac6/Dlg1/S1…
mmu	gseaGO	CC	GO:0000276	mitochondrial proton-transporting ATP synthase complex, coupling factor F(o)	10	-0.916316	-1.86682	0.00232788	0.0319691	0.0264462	2698	tags=100%, list=8%, signal=92%	Atp5pf/Atp5mc1/Atp5mc3/Atp5pb/Atp5mf/Atp5po/Atp5me/Atp5mg/Atp5pd
mmu	gseaGO	BP	GO:0001936	regulation of endothelial cell proliferation	152	0.486357	1.46562	0.00234274	0.0321215	0.0265723	7567	tags=46%, list=24%, signal=35%	Jcad/Eng/Mtor/Htr2b/Agtr1a/Vash1/Sp1/Nf1/Stat5a/Bmp4/Prox1/Flt4/Tek/Slc39a9/Rictor/Mmrn2/Ppp1r16b/Flt1/Cav2/Nr2f2/Scg2/Plcg1/Vegfc/Kdr/Cxcl12/Ptprm/Rptor/Nr4a1/Sirt1/Egf/Sema5a/Col18a1/Sirt6/F3/Fut1/Stat3/Akt1/Nras/Gata2/Tgfbr1/Fgf7/Adam17/Dicer1/Ang2/Apc/Bmp6/Lrg1/Il12a/Ccl11/Gja1/Fgfbp1/Cav1/Thbs1/Jun/Tie1/Fgfr3/Akt3/Dll4/Itga4/Tnf/Itgb3/Ccl2/Vegfb/Ngfr/Prkca/Mef2c/Fgfr1/Pgf/Pparg/Apela
mmu	gseaGO	BP	GO:0043588	skin development	339	0.424521	1.34999	0.0023469	0.0321269	0.0265768	9390	tags=50%, list=29%, signal=36%	Lats2/Lgr4/Intu/Zfp36l1/Flnb/Lncpint/Ncor2/Extl3/Ext1/Atp7a/Lgr5/Ubn1/Met/Nf1/Pphln1/Plec/Tcf7l1/Wdr48/Clic4/Enpp1/Grhl2/Gak/Tcf7l2/Smo/Apcdd1/Numa1/Zmpste24/Dact2/Palld/Yap1/Notch1/Smarca4/Smad4/Etv4/Epha2/Gata6/Tfap2a/Acvr1b/Bcr/Egfr/Errfi1/Celsr1/Gorab/Med1/Fa2h/Sos1/Sufu/Fgfr2/Ncoa3/Kdf1/Vangl2/Ash1l/Gli2/Exph5/Lor/Alx4/Slc39a7/Lats1/Cyp26b1/Ahdc1/Fst/Krt14/Map2k1/Fermt1/Akt1/Vps33b/Ncor1/Fox…
mmu	gseaGO	BP	GO:0030522	intracellular receptor signaling pathway	327	0.422879	1.34175	0.0023547	0.0321822	0.0266225	8879	tags=51%, list=28%, signal=37%	Carm1/Crkl/Rara/Nr2c1/Vps11/Cptp/Zmiz1/Actn4/Arid1a/Ep300/Zbtb7a/Ncor2/Ppp2ca/Ncoa1/Ufm1/Rnf34/Tirap/Gramd4/Ncoa2/Asxl1/Nedd4/Mapk1/Pgr/Mapk8/Bmp2/Peli3/Pum1/Foxp1/Kcnj8/Peli1/Mark4/Rbfox2/Dhx33/Asxl2/Rxra/Riok3/Yap1/Pik3ap1/Mavs/Epg5/Flt1/Trim25/Smarca4/Vps18/Csnk1a1/Traf6/D1Pas1/Nr1h2/Kdm5d/Med1/Kdm3a/Nploc4/Ncoa3/Nodal/Zc3hav1/Fam120b/Hmga1/Fbxl2/Foxa1/Sirt1/Cnot9/Cited2/Tspan6/Cnot1/Lats1/Nlr…
mmu	gseaGO	BP	GO:0061008	hepaticobiliary system development	143	0.487731	1.46205	0.00235988	0.0322015	0.0266385	7825	tags=50%, list=24%, signal=38%	Itpr1/Rps6ka1/Mrtfb/Notch2/Sp1/Smad3/Pkd2/Dnaaf1/Met/Nf1/Bmp4/Xbp1/Prox1/Npc1/Atf2/Man2a1/Cobl/Hnf1a/Tgfa/Gak/Klf1/Smo/Zmpste24/Onecut2/Icmt/Ezh1/Notch1/Tgfbr3/Smarca4/Igf2r/Gata6/Pkd1/Mesp1/Egfr/Errfi1/Nphp3/Lims2/Med1/Tbx3/Elk1/Nodal/Cited2/Hgf/Sp3/Cebpa/E2f8/Hnf1b/Il6/Jarid2/Ceacam1/Tet2/Sox9/Jun/Tnfaip3/Zic3/Frzb/Runx1/Sox17/Meg3/Tnf/Sod2/Pck2/Stat5b/Hp/Rela/Fgl1/Mks1/Hhex/Wnt1/E2f7/Cflar
mmu	gseaGO	CC	GO:0030139	endocytic vesicle	210	0.456827	1.41173	0.00236433	0.0322107	0.0266461	9950	tags=60%, list=31%, signal=42%	Gapvd1/Vps11/Mtor/Flnb/Stam2/Heatr5a/Hyal2/Ap2b1/Atg14/Syt7/Tirap/Myo18a/Amot/Sec61a1/Ap2a1/Ston1/Plekhg5/Ehd1/Stx6/Epn2/Dnm2/Rab11fip3/Abca1/Dab2ip/Smo/Rapgef2/Zdhhc5/Clcn3/Rab11fip4/Rab5a/Myo1c/Vps26b/Rab35/Igf2r/Rin2/Ap2a2/Ambra1/Stxbp4/Egfr/Tbc1d5/Nrxn1/Rin1/Cubn/Ocln/Uvrag/Rin3/Cemip/Scarb2/Lmbrd1/Dync1li1/Itsn1/Rab7/Ehd2/Rab8a/Myh9/Pip4p2/Anxa11/Rapgef1/Rab32/Rabgef1/Stx7/Ehd3/Appl2/Rapgef6…
mmu	gseaGO	BP	GO:0030316	osteoclast differentiation	134	0.49386	1.47066	0.00238578	0.0324512	0.026845	8817	tags=53%, list=27%, signal=39%	Mtor/Ccr1l1/Zbtb7a/Notch2/Tmem64/Nf1/Gsk3b/Pias3/Bmp2/Nfatc1/Enpp1/Foxp1/Asxl2/Klf10/Farp2/Tob2/Traf6/Epha2/Tjp2/Mapk14/Rptor/Erfe/Fbn1/Slc4a2/Ccn4/Sfrp1/Sbno2/Creb1/Ppargc1b/Tnfaip6/Fosl2/Junb/Ifnb1/Tnfrsf11b/Fam20c/Apc/Ccl3/Pou4f1/Pira2/Ceacam1/Il23a/Ccr1/Fos/Oscar/Fgfr3/Mitf/Lilrb4a/Mafb/Tnf/Itgb3/Chuk/Nedd9/Adam8/Dcstamp/Lrrc17/Lilrb4a/Lilrb4b/Gab2/Lilra6/Il17a/Atp6ap1/Nfix/Ireb2/Clec2i/Ocsta…
mmu	gseaGO	BP	GO:0007498	mesoderm development	123	0.496282	1.4677	0.00240616	0.0325825	0.0269536	8218	tags=57%, list=26%, signal=43%	Zfp36l1/Acvr1/Ppp2ca/Htt/Ext1/Smad3/Txnrd1/Bmp4/Crb2/Tcf7l1/Kdm6b/Exoc4/Tead1/Hnf1a/Nf2/Foxf1/Smo/Foxa2/Kdm6a/Yap1/Smad4/Epha2/Acvr1b/Ets2/Mesp1/Tbx3/Ext2/Bmpr2/Nodal/Chrd/Dll3/Cited2/Etv2/Axin1/Six2/Ahdc1/Nckap1/Scx/Bmpr1a/Irx3/Hand1/Tbx1/Twsg1/Foxc1/Pofut2/Sall1/Dkk1/Eya1/Mixl1/Smad2/Poglut1/Pou4f1/Tal1/Megf8/Epb41l5/Wls/Zic3/Fendrr/Nanog/Snai1/Prkar1a/Mesd/Nr4a3/Fgfr1/Rps6ka6/Zic2/Smad1/Armc5/…
mmu	gseaGO	BP	GO:0002062	chondrocyte differentiation	123	0.496281	1.46769	0.00240616	0.0325825	0.0269536	7261	tags=50%, list=23%, signal=39%	Mex3c/Ext1/Wnt9a/Lnpk/Smad3/Bmp4/Creb3l2/Atf2/Maf/Sox6/Bmp2/Glg1/Snx19/Zbtb16/Eif2ak3/Ptpn11/Mef2d/Slc39a14/Chrdl2/Tgfbr2/Mapk14/Ccn2/Ext2/Bmpr2/Hif1a/Gli2/Rb1/Ccn4/Six2/Shox2/Loxl2/Smpd3/Smad7/Scx/Bmpr1a/Mboat2/Tgfbr1/Twsg1/Sox5/Fosl2/Thrb/Trps1/Col11a1/Matn1/Hoxd11/Bmp6/Adamts12/Sox9/Bpnt2/Runx1/Chst11/Arid5a/Gdf6/Slc26a2/Ift80/Prkca/Mef2c/Trip11/Rela/Nppc/Fgfr1
mmu	gseaGO	BP	GO:0046661	male sex differentiation	186	0.463956	1.42104	0.00240688	0.0325825	0.0269536	9259	tags=47%, list=29%, signal=34%	Crkl/Lgr4/Rara/Insr/Fndc3a/Atn1/Smad5/Sgpl1/Stat5a/Wdr48/Wt1/Lhfpl2/Smad4/Pdgfra/Patz1/Sox3/Kdr/Sox2/Spata2/Tbx3/Adam1a/Cftr/Bcl2l11/Cited2/Tbc1d20/Map7/Bmpr1a/Sfrp1/Plekha1/Arid5b/Tgfbr1/Ren1/Sf1/Ercc1/Asb1/Tex15/Hoxa13/Adam30/Adam24/Adam6b/Spink2/Sycp2/Adam1b/Six4/Sox8/Bmp6/Ago4/Ace/Wnt9b/Lrp2/Gja1/Adgrg1/Greb1l/Jmjd1c/Sox9/Hsd17b4/Gata4/Zfpm2/Adam21/Il1a/Ntrk1/Tex19.1/Nup210l/Lhx9/Stat5b/Gm478…
mmu	gseaGO	BP	GO:0060349	bone morphogenesis	112	0.514158	1.50204	0.00242214	0.0326001	0.0269682	8226	tags=54%, list=26%, signal=41%	Carm1/Rara/Ext1/Bmp4/Lrp6/Atf2/Glg1/Enpp1/Mef2d/Zmpste24/Mmp14/Ski/Tfap2a/Inppl1/Tgfbr2/Ext2/Fgfr2/Cited2/Sik3/Cyp26b1/Shox2/Smpd3/Scx/Actn3/Nab2/Atg9a/Ripply1/Fosl2/Foxc1/Has2/Matn1/Hoxd11/Pappa2/Frem1/Bmp6/Stc1/Megf8/Alpl/Sox9/Thbs1/Bpnt2/Twist1/Fgfr3/Msx1/Nab1/Cbs/Col10a1/Mmp16/Ift80/Tmem119/Mef2c/Trip11/Nppc/Csgalnact1/Ifitm5/Nfix/Scube2/Col1a1/Chsy1/Foxn3/Trpv4
mmu	gseaGO	BP	GO:0014902	myotube differentiation	145	0.489258	1.46875	0.00241944	0.0326001	0.0269682	9502	tags=61%, list=30%, signal=43%	Mtor/Fkrp/Lncpint/Hdac4/Met/Spg11/Xbp1/Ehd1/Il4ra/Plec/Gsk3b/Large1/Maml1/Nfatc3/Xk/Smo/Stim1/Ppp3cb/Dock1/Myorg/Notch1/Mmp14/Cav2/Ski/Hdac6/Mapk14/Neo1/Cxcl12/Nphs1/Klf5/Bcl9/Sort1/Homer1/Dock5/Cyp26b1/Ehd2/Fbxo22/Shox2/Myh9/Cdon/Ripor2/Actn3/Smyd1/Tbx1/Cntnap1/Bhlhe41/Myocd/Myc/Cav3/Six4/Il36g/P2rx2/Adamts5/Dyrk1b/Adgrb3/Selenon/Adamts15/Synb/Ankrd2/Mymx/Atp11a/Gdf15/Cd9/Kel/Tmem119/Dmd/Wnt1/Ma…
mmu	gseaGO	BP	GO:0009913	epidermal cell differentiation	251	0.444011	1.38766	0.00242344	0.0326001	0.0269682	6854	tags=38%, list=21%, signal=30%	Lats2/Intu/Zfp36l1/Flnb/Cux1/Rac1/Extl3/Ercc3/Ubn1/Bmp4/Pphln1/Plec/Tmem132e/Clic4/Triobp/Grhl2/Gak/Numa1/Palld/Yap1/Notch1/Smarca4/Etv4/Ptch1/Epha2/Gata6/Tfap2a/Pdzd7/Bcr/Errfi1/Alg10b/Med1/Fa2h/Klf7/Jag1/Slc4a7/Ncoa3/Kdf1/Gli2/Exph5/Tecta/Lor/Lats1/Cyp26b1/Rest/Krt14/Map2k1/Ripor2/Fosl2/Kcnma1/Foxc1/Kazn/Scel/Tgm3/Cdh23/Stfa2/Tmc1/Myo3a/Reg3g/Pou2f3/Krt84/Ivl/Stfa3/Krt86/Stfa1/Cstdc6/Csta3/Sult…
mmu	gseaGO	BP	GO:1903532	positive regulation of secretion by cell	386	0.408763	1.30849	0.00242284	0.0326001	0.0269682	9240	tags=50%, list=29%, signal=36%	Itpr1/Pdcd6ip/Serp1/C1qtnf1/Ep300/Rac1/P2ry2/Prkce/Syt7/C2cd2l/Chrnb2/Arhgef7/Sec24a/Arrb1/Myo18a/Clasp1/Stam/Tfr2/Il4ra/Clasp2/Fgfr4/Osbp/Golph3/Bmp2/Ptpn11/Rab3gap1/Stxbp5/Rph3al/Tcf7l2/Cadps2/Stim1/Gpr39/Ppp3cb/Snx4/Rab5a/Exoc2/Smad4/Stx1b/Ptbp1/Hgs/Pfkfb2/Nr1h2/Frmd4a/Vegfc/Itgb2l/Egfr/Cxcl12/Cck/Gna11/Ano1/Kiss1r/Cftr/Hif1a/Ncs1/Sirt1/Exph5/Itsn1/Adam9/Irs2/Rab7/Irs1/Sirt6/Fcer1a/Dab2/Myh9/F…
mmu	gseaGO	BP	GO:0031128	developmental induction	43	0.635238	1.6334	0.00245969	0.0329838	0.0272856	7895	tags=58%, list=25%, signal=44%	Frs2/Hipk1/Robo1/Bmp4/Fgfr4/Bmp2/Pou2f1/Robo2/Tfap2a/Mesp1/Fzd5/Sox2/Wnt2b/Hipk2/Sall1/Gdnf/Dkk1/Fgf3/Hoxd11/Sox8/Sox9/Spry1/Fgfr1/Wnt1/Rbpj
mmu	gseaGO	BP	GO:0060993	kidney morphogenesis	107	0.516276	1.50142	0.0024573	0.0329838	0.0272856	5861	tags=44%, list=18%, signal=36%	Lgr4/Fat4/Agtr1a/Asxl1/Bmp4/Bmp2/Kif26b/Smo/Wt1/Zmpste24/Klhl3/Hs2st1/Wwtr1/Smad4/Ptch1/Hs3st3a1/Dlg1/Nphp3/Dchs1/Vangl2/Wnt2b/Gcnt4/Six2/Irx3/Hnf1b/Sall1/Myc/Adamts16/Sox4/Irx2/Gdnf/Eya1/Hoxd11/Maged1/Tshz3/Six4/Sox8/Lif/Gzf1/Hs3st3b1/Wnt9b/Ilk/Greb1l/Pspn/Sox9/Gcnt1/Cited1
mmu	gseaGO	BP	GO:0046330	positive regulation of JNK cascade	99	0.527923	1.52421	0.00247036	0.0330749	0.027361	8479	tags=60%, list=26%, signal=44%	Taok3/Map3k5/Tirap/Mink1/Ltbr/Flt4/Map3k11/Map4k2/Mapkbp1/Dab2ip/Sh3rf1/Map3k7/Ripk1/Map3k1/Ccn2/Map2k7/Dixdc1/Map2k4/Fgd4/Axin1/Map4k4/Dab2/Ankrd6/Map3k10/Mfhas1/Tnik/App/Crk/Pja2/Hipk2/Gadd45a/Ccl19-ps3/Gadd45g/Naip2/Mapk8ip3/Plcb1/Cracr2a/Fcgr2b/Il1a/Sh3rf3/Il1b/Tlr4/Naip6/Tnf/Taok2/Traf4/Nod1/Naip5/Mapk8ip1/Naip1/Eda2r/Mbip/Nod2/Trpv4/Rassf2/Card9/Ripk2/Tlr9/Slamf1
mmu	gseaGO	BP	GO:0045732	positive regulation of protein catabolic process	206	0.457349	1.41066	0.00249122	0.0333021	0.0275489	7744	tags=51%, list=24%, signal=39%	Vps11/Wfs1/Trim32/Rhbdd1/Plk3/Fzr1/Pias1/Arih1/Ubqln2/Nsf/Rnf144a/Ankib1/Nedd4/Mylip/Gsk3b/Snx33/Mapk8/Zer1/Itch/Eif2ak3/Dab2ip/Fbxl5/Sh3rf1/Zyg11b/Zfand2a/Trib1/Arih2/Amer1/Chfr/Rnft1/Rnf19a/Rnf217/Csnk1a1/C4bp/Bag6/Nkd2/Vgll4/Prickle1/Dcaf1/Cbfa2t3/Plk2/Rnf185/Foxo1/Socs5/Csnk1e/Ern1/Apc2/Gsk3a/Trib3/Tmtc3/Adam9/Cblb/Rab7/Axin1/Tnfrsf1b/Fbxo22/Sirt6/Stx5a/Dab2/Dact1/Cop1/Akt1/Tmem67/App/Lrp1/Ab…
mmu	gseaGO	BP	GO:0048002	antigen processing and presentation of peptide antigen	77	-0.469182	-1.49744	0.00250234	0.0333984	0.0276286	5229	tags=45%, list=16%, signal=38%	Ctss/Ctsl/Unc93b1/H2-Bl/H2-T3/Ifi30/H2-Ea/H2-DMb1/Tapbp/Pycard/Tapbpl/Tap1/H2-Q7/H2-Q4/H2-DMb2/H2-Aa/Pdia3/H2-Q6/H2-DMa/Tap2/H2-Ab1/H2-Q1/H2-Eb1/H2-D1/H2-T26/Cd74/H2-T27/B2m/H2-T-ps/H2-K1/H2-Q10/H2-T22/H2-T23/H2-T10/H2-Q2
mmu	gseaGO	BP	GO:0002040	sprouting angiogenesis	131	0.493897	1.46818	0.00251196	0.0334745	0.0276916	8472	tags=57%, list=26%, signal=42%	Pik3r2/Jcad/Tjp1/Map3k3/Stard13/Jak1/Agtr1a/Ephb4/Nrp1/Sh2b3/Robo1/Abl1/Bmp4/Flt4/Epn2/Sema6a/Card10/Tek/Vstm4/Adgra2/Efnb2/Notch1/Mmrn2/Ppp1r16b/Flt1/Epha2/Vegfc/Itga5/Plk2/Kdr/Hif1a/Nr4a1/Pik3cb/Sema5a/Rhoj/Loxl2/Fut1/Akt1/Gata2/Tspan18/E2f8/Parva/Bmper/Meox2/Ptgs2/Spred1/Pik3c2a/Pik3r3/Il12a/Ceacam1/Fgfbp1/Thbs1/Adamts9/Klf4/Akt3/Dll4/Jmjd8/Vegfb/Clec14a/Pik3r3/Ngfr/Sema3e/Creb3l1/Tnn/Pgf/Apel…
mmu	gseaKEGG	NA	mmu05412	Arrhythmogenic right ventricular cardiomyopathy - Mus musculus (house mouse)	86	0.506025	1.4383	0.00935745	0.0335309	0.0202129	6999	tags=52%, list=22%, signal=41%	Atp2a2/Sntb1/Tcf7l1/Sntb2/Tcf7/Tcf7l2/Ctnna3/Atp2a1/Itga5/Pkp2/Itga9/Cacnb2/Itga7/Itga1/Sspn/Dag1/Ctnna1/Actn3/Cacna1d/Dsg2/Cacng8/Itgav/Cacng2/Cacng1/Cacna2d3/Lmna/Slc8a3/Jup/Cav3/Cdh2/Itga8/Itga6/Lama1/Gja1/Dsc2/Cacnb4/Itgb4/Slc8a1/Itga4/Cacng7/Itgb3/Cacnb1/Cacna1c/Cacnb3/Dmd
mmu	gseaGO	BP	GO:0007219	Notch signaling pathway	186	0.463605	1.41997	0.00252149	0.0335492	0.0277533	7910	tags=49%, list=25%, signal=37%	Fat4/Zmiz1/Zbtb7a/Notch2/Arrb1/Sorbs2/Robo1/Epn2/Cdkn1b/Il6st/Maml1/Numb/Bmp2/Sel1l/Foxa2/Rbm15/Maml3/Yap1/Notch1/Mmp14/Aak1/Zfp423/Robo2/Chac1/Tgfbr2/Mesp1/Sox2/Maml2/Jag1/Dtx3l/Cntn1/Kctd10/Dll3/Nkap/Foxa1/Etv2/Dlx1/Bmp2k/Ncstn/Stat3/Gata2/Cebpa/Spen/Hnf1b/App/Ripply1/Foxc1/Adam17/Pgam2/Dicer1/Dlx2/Eya1/Cfap58/Prag1/Hes7/Traf7/Akt1s1/Anxa4/Poglut1/Hif1an/Llgl1/Pofut1/Tspan5/Nepro/Tmem100/Sox9/D…
mmu	gseaGO	BP	GO:0034505	tooth mineralization	32	0.677513	1.65428	0.00252703	0.0335705	0.027771	8411	tags=62%, list=26%, signal=46%	Enpp1/Fam20a/Stim1/Tfap2a/Wdr72/Cftr/Ppara/Slc4a2/Tbx1/Dicer1/Dmp1/Sp7/Fam20c/Wls/Nectin1/Cnnm4/Fgfr1/Col1a1/Ank/Wnt6
mmu	gseaGO	BP	GO:0042752	regulation of circadian rhythm	127	0.493839	1.46261	0.00253378	0.033608	0.027802	9266	tags=46%, list=29%, signal=33%	Mtor/Crtc1/Zfhx3/Mta1/Chrnb2/Hnf4a/Prox1/Gsk3b/Sin3a/Mapk8/Fbxw11/Kdm2a/Kat5/Klf10/Ccar2/Siah2/Phlpp1/Adora1/Fbxl3/Csnk1e/Ppara/Prkaa1/Sirt6/Cry2/Srrd/Rora/Nr1d1/Id2/Adcy1/Il6/Kdm5b/Bmal2/Lepr/Npy2r/Nlgn1/Pasd1/Nps/Cipc/Maged1/Nr1d2/Ppargc1a/Thrap3/Parp1/Piwil2/Kdm5c/Prkcg/Usp7/Pparg/Prkdc/Per1/Mapk10/Noct/Nr2f6/Usp9x/Mapk9/Pde6b/Adora2a/Ptger4/Rbm4b
mmu	gseaGO	BP	GO:0016241	regulation of macroautophagy	117	0.502736	1.47755	0.00254823	0.0337473	0.0279173	9995	tags=64%, list=31%, signal=44%	Wipi1/Mtor/Wac/Sesn2/Htt/Atg14/Smcr8/Moap1/Ubqln2/Atg2a/Lrsam1/Ulk1/Snx30/Fyco1/Npc1/Rab3gap1/Tecpr1/Snx4/Atp6v0a1/Supt5/Tsc1/Larp1/Map3k7/Ambra1/Hdac6/Kdr/Clec16a/Rubcn/Hif1a/Pafah1b2/Optn/Sirt1/Wdr24/Qsox1/Atg12/Pip4k2c/Usp30/Sesn3/Gpsm1/Rab3gap2/C9orf72/Snx18/Ikbkg/Bnip3/Bnip3l/Epm2a/Ubqln4/Sptlc1/Sesn1/Pip4k2b/Nrbp2/Elapor1/Tom1/Rufy4/Trim13/Nod1/Mtm1/Rnf41/Nod2/Tbk1/Ehmt2/Tlr2/Ripk2/Ubqln1/T…
mmu	gseaGO	BP	GO:0002262	myeloid cell homeostasis	211	0.454875	1.40622	0.00258718	0.03421	0.0283	7013	tags=46%, list=22%, signal=36%	Pde4b/Zfp36l1/Kat7/Brd1/Pknox1/Zbtb7a/Epas1/Sp1/Rcor1/Zfpm1/Adgrf5/Sh2b3/Smad5/Nf1/Stat5a/Bap1/Bmp4/Ets1/Tspan9/Sox6/Senp1/Kmt2e/Itpkb/Klf1/Rbfox2/Mecom/Tgfbr3/Tmod3/Smarca4/Gas2l1/Acvr1b/Mapk14/Fech/Med1/Kitl/Hif1a/Pik3cb/Rb1/Hmga1/Bcl2l11/Setd1a/Cited2/Maea/Etv2/Axin1/Slc11a2/Gcnt4/Klf13/Epb42/L3mbtl3/Ncstn/Ufl1/Stat3/Sp3/Gata2/Ncor1/Id2/Mfhas1/Hoxb6/Il6/Cfh/Adam17/Smap1/Pla2g10/Epo/Trim58/Foxo…
mmu	gseaGO	BP	GO:0003143	embryonic heart tube morphogenesis	70	0.567793	1.56909	0.00259977	0.0343233	0.0283938	6464	tags=50%, list=20%, signal=40%	Eng/Acvr1/Notch2/Smad3/Pkd2/Dnaaf1/Lrp6/Tead1/Kdm2a/Smo/Yap1/Notch1/Tgfbr2/Mesp1/Nphp3/Tbx3/Sufu/Hif1a/Nodal/Vangl2/Dvl1/Tbx20/Cited2/Hand1/Stil/Ccdc103/Arl13b/Gja1/Megf8/Gata4/Zic3/Folr1/Sox17/Hand2/Psen1
mmu	gseaGO	BP	GO:0044743	protein transmembrane import into intracellular organelle	38	-0.593567	-1.68475	0.0026222	0.0345128	0.0285505	4263	tags=53%, list=13%, signal=46%	Timm21/Pam16/Pex6/Aifm1/Timm44/Timm50/Grpel1/Dnlz/Dnajc19/Timm17b/Hspd1/Timm23/Timm17a/Pex16/Chchd4/Pam16l/Dnajc15/Tomm7/Tomm20l/Romo1
mmu	gseaGO	MF	GO:0003714	transcription corepressor activity	197	0.457313	1.40636	0.00262049	0.0345128	0.0285505	3826	tags=34%, list=12%, signal=30%	Ark2n/Chd4/Gon4l/Ncor2/Pias1/Irf2bpl/Mta1/Hdac4/Atf7ip/Rere/Bcorl1/Rcor1/Atn1/Tbl1xr1/Zfpm1/Setd5/Hipk1/Limd1/Sin3a/Mideas/Zfp451/Lcor/Mta2/Crebbp/Rbfox2/Nsd1/Yap1/Ezh1/Tcf4/Hipk3/Yeats2/Wwtr1/Tob2/Smarca4/Ski/Tfap2a/Cdyl/Tle4/Cbfa2t3/Rcor3/Tle3/Nrip1/Med1/Mier3/Flywch1/Pbxip1/Yaf2/Casp8ap2/Sirt1/Bcor/Trib3/Cited2/Tbl1x/Sirt6/Ctbp2/Tob1/Npat/Smyd1/Ncor1/Spen/Map3k10/Cdyl2/Sfmbt2/Tcf25/Bhlhe41/Hip…
mmu	gseaGO	BP	GO:0010594	regulation of endothelial cell migration	177	0.467954	1.42965	0.00263913	0.0346822	0.0286906	6960	tags=46%, list=22%, signal=36%	Pik3r2/Jcad/Map3k3/Stard13/Pdpk1/Rac1/Atp2b4/Vash1/Sp1/Nrp1/Amot/Met/Nf1/Stat5a/Abl1/Bmp4/Prox1/Plpp3/Flt4/Ets1/Card10/Tek/Bcar1/Foxp1/Adgra2/Dab2ip/Sash1/Amotl1/Notch1/Mmrn2/Nr2f2/Epha2/Rin2/Patz1/Plcg1/Vegfc/Plk2/Kdr/Ptprm/Hif1a/Pik3cb/Sirt1/Egf/Sema5a/P2rx4/Rhoj/Col18a1/Fut1/Akt1/Gata2/Bcas3/Nfe2l2/Nos3/Adam17/Gadd45a/Dicer1/Lcn2/Bmper/Meox2/Jup/Ptgs2/Spred1/Pik3cg/Pik3c2a/Zc3h12a/Robo4/Stc1/C…
mmu	gseaGO	BP	GO:0006023	aminoglycan biosynthetic process	59	0.583806	1.57486	0.0026455	0.0347126	0.0287158	10675	tags=80%, list=33%, signal=53%	B3gnt2/Ext1/Hyal1/Ap2a1/Chst7/Has3/Chsy3/Chpf2/B4galt5/Hs3st3a1/Csgalnact2/Has1/B3gnt4/Ext2/Xylt2/Egf/Slc35d1/Smpd3/Abcc5/Glce/Has2/Chst1/Hs3st3b1/Pdgfrb/Xylt1/Chst3/B3gnt7/Il1b/Hs3st2/Chst11/B3galt6/Slc10a7/Csgalnact1/B3gnt8/Chsy1/Cltc/B4galt7/Nfkb1/Dse/Ptger4/Ndst2/Ugdh/Slc35b2/Chst12/Angpt1/B4galt4/Tgfb1
mmu	gseaGO	MF	GO:0051536	iron-sulfur cluster binding	69	-0.489275	-1.54047	0.00266618	0.0347172	0.0287196	4558	tags=49%, list=14%, signal=42%	Xdh/Cisd2/Rev3l/Nubpl/Rfesd/Aox2/Ndufs1/Isca1/Pole/Lias/Ndufv1/Aifm3/Rsad2/Glrx3/Nubp2/Uqcrfs1/Nfu1/Nthl1/Isca2/Cisd3/Ndufs2/Fdx2/Fdx1/Glrx2/Sdhb/Fxn/Ciapin1/Ndufs8/Bola2/Glrx5/Cisd1/Iscu/Ndufs7/Ndufv2
mmu	gseaGO	MF	GO:0051540	metal cluster binding	69	-0.489275	-1.54047	0.00266618	0.0347172	0.0287196	4558	tags=49%, list=14%, signal=42%	Xdh/Cisd2/Rev3l/Nubpl/Rfesd/Aox2/Ndufs1/Isca1/Pole/Lias/Ndufv1/Aifm3/Rsad2/Glrx3/Nubp2/Uqcrfs1/Nfu1/Nthl1/Isca2/Cisd3/Ndufs2/Fdx2/Fdx1/Glrx2/Sdhb/Fxn/Ciapin1/Ndufs8/Bola2/Glrx5/Cisd1/Iscu/Ndufs7/Ndufv2
mmu	gseaGO	MF	GO:0015297	antiporter activity	125	0.501014	1.48234	0.0026564	0.0347172	0.0287196	8635	tags=60%, list=27%, signal=44%	Slc9a6/Slc35e1/Slc4a4/Clcn7/Clcn5/Slc4a5/Clcn4/Slc35e2/Clcn3/Slc25a15/Slc26a11/Chp1/Slc19a1/Slc30a1/Slc35a3/Slc9a1/Slc44a4/Slc25a31/Slc4a7/Slc24a3/Slc4a2/Slc9a7/Slc35d1/Slc4a9/Slc9a4/Slc41a1/Slc9a8/Slc35d2/Slc30a10/Slc26a5/Slc30a3/Slc35e3/Slc44a5/Slc17a6/Slc32a1/Slc24a4/Slc26a9/Slc9b1/Slc18b1/Slc8a3/Slc4a10/Slc35b3/Slc4a8/Slc7a6/Slc37a1/Slc35e4/Slc7a5/Slc18a1/Slc25a12/Slc4a1/Letm1/Slc8a1/Slc7a9/T…
mmu	gseaGO	BP	GO:1905037	autophagosome organization	122	0.494577	1.46048	0.00265733	0.0347172	0.0287196	6486	tags=47%, list=20%, signal=37%	Wipi1/Mtor/Atp2a2/Trp53inp2/Atg14/Smcr8/Moap1/Ubqln2/Atg2a/Vmp1/Lrsam1/Atg13/Spg11/Ulk1/Mtmr3/Snx30/Efnb1/Wipi2/Smurf1/Atg4c/Rab3gap1/Snx4/Dnajc16/Traf6/Tbc1d14/Wdr45b/Ambra1/Ephb2/Atg16l1/Ulk3/Rab33b/Tbc1d12/Rab7/Atg12/Pip4k2c/Arfip2/Tmem41b/Atg9a/Atg9b/Rab3gap2/C9orf72/Snx18/Pacs2/Ulk2/Zfyve26/Pik3c2a/Rab43/Epm2a/Pikfyve/Ap4m1/Pik3c2b/Pip4k2b/Ubxn2a/Elapor1/Stx12/Psen1/Tom1
mmu	gseaGO	MF	GO:0008236	serine-type peptidase activity	209	-0.357001	-1.2922	0.00266082	0.0347172	0.0287196	3940	tags=22%, list=12%, signal=19%	Klk1b4/Gzmb/Prss36/Gzma/Lonp2/Tmprss3/Htra2/C1s2/Dpp7/Hpn/Rhbdd3/F10/Prss41/Sec11a/Htra1/Cfd/Apeh/Prss29/Immp1l/Sec11c/Masp2/C1rb/Clpp/Klk1/Ctrl/Cela3b/Cela2a/Prss2/Prss3b/Ctrb1/Try5/Try4/Klk1b16/Prss1l/Klk1b9/Klk1b24/Try10/Cela3a/Gzmc/1810009J06Rik/Ctrc/Prss3/Prss3l/Klk1b5/Cela1/Tmprss5
mmu	gseaGO	BP	GO:0010810	regulation of cell-substrate adhesion	227	0.451435	1.40237	0.0026732	0.0347557	0.0287514	9213	tags=56%, list=29%, signal=40%	Crkl/Rreb1/Actn4/Dusp3/Rac1/Prkce/Tesk1/Nrp1/Mink1/Peak1/Smad3/Clasp1/Nf1/Abl1/Smoc1/Fermt2/Clasp2/Gsk3b/Fn1/Dnm2/Tek/Bcar1/Ptpn11/Ppm1f/Triobp/Foxf1/Ptpra/Dock1/Onecut2/Nid1/Vcl/Notch1/Mmp14/Carmil1/Tsc1/Rin2/Fzd7/Col8a1/Itga5/Kdr/Pkp2/Lims2/Utrn/Ap1ar/Jag1/Edil3/St6gal1/Gcnt2/Kank1/Pik3cb/Efna5/Pcsk5/Dag1/Dock5/Map4k4/Dab2/Abi3bp/Myh9/Fermt1/Fut1/Pdpn/Ddr1/Braf/Crk/Lrp1/Dicer1/Has2/Npy2r/Dmp1/A…
mmu	gseaGO	BP	GO:0016079	synaptic vesicle exocytosis	115	0.513557	1.50578	0.00268393	0.0348421	0.0288229	8503	tags=55%, list=26%, signal=41%	Snap29/P2ry2/Atp2a2/Syt7/Prepl/Erc1/Rab3gap1/Stxbp5/Cadps2/Rab5a/Vps18/Stx1b/Snap23/Syde1/Tprg1l/Synj1/Cacna1e/Dvl1/Ncs1/Sv2a/Cplx2/Git1/Ctbp2/Braf/Stx19/Git2/Vamp2/Sptbn2/Syt12/Ppfia3/Rims1/Cacna1b/Snap25/Syt10/Nlgn1/Cask/P2rx2/Syt9/Slc4a8/Cacna1a/Fbxl20/Cplx1/Cacnb4/Vamp1/Htr1b/Stx2/Psen1/P2ry4/Septin5/Fmr1/Prkca/Prkcg/Unc13b/Prrt2/Stx11/Stxbp5l/Cplx3/Rap1b/Napb/Napa/Ppfia2/Grik5/Syt2/Htr1d
mmu	gseaGO	BP	GO:0032926	negative regulation of activin receptor signaling pathway	16	0.792531	1.66347	0.00270595	0.0349686	0.0289276	3305	tags=56%, list=10%, signal=50%	Acvr1/Smad6/Lemd3/Smurf1/Dact2/Lefty1/Ski/Fst/Smad7
mmu	gseaGO	BP	GO:0071294	cellular response to zinc ion	16	0.791079	1.66042	0.00270595	0.0349686	0.0289276	6716	tags=56%, list=21%, signal=45%	Gpr39/Mtf1/P2rx4/Creb1/Mt1/Mt2/Gabrb3/Mt3/Hvcn1
mmu	gseaGO	BP	GO:0042330	taxis	456	0.403616	1.30126	0.00270467	0.0349686	0.0289276	10035	tags=51%, list=31%, signal=35%	Crkl/Lgr4/Pde4b/Eng/Wasl/Dock4/Pip5k1c/Ccr1l1/Dusp3/Rac1/Agtr1a/Nrp1/Tirap/Amot/Smad3/Met/Robo1/Plekhg5/Rtn4rl1/Mapk1/Ythdf1/Plec/Sema6a/Fn1/Cnr2/Bcar1/Gab1/Ackr2/Ppm1f/Adgra2/Cxadr/Efnb2/Nrp2/Notch1/Flt1/Pip5k1a/Pdgfra/Epha2/Robo2/Scg2/Il17ra/Vegfc/Itgb2l/Kdr/Itga9/S1pr1/Akirin1/Cxcl12/St6gal1/Bmpr2/Itga1/Rin3/Nr4a1/Myo9b/C5ar2/Ednra/Cx3cl1/Coro1b/Sema5a/P2rx4/Ano6/Sema6b/Pik3c2g/Oxsr1/Hgf/Ripor…
mmu	gseaGO	MF	GO:0003955	NAD(P)H dehydrogenase (quinone) activity	15	-0.830277	-1.91163	0.00271608	0.0350465	0.028992	4767	tags=87%, list=15%, signal=74%	Nqo2/Ndufs1/Ndufv1/Cbr4/Ndufa10/Ndufs2/Ndufs4/Ndufs8/Ndufs3/Ndufa2/Ndufs7/Ndufv2/Ndufb7
mmu	gseaGO	CC	GO:1990229	iron-sulfur cluster assembly complex	11	-0.8843	-1.85681	0.00281172	0.0361168	0.0298774	3628	tags=91%, list=11%, signal=81%	Glrx3/Ndufab1/Bola1/Bola3/Fdx2/Lyrm4/Fxn/Bola2/Glrx5/Iscu
mmu	gseaGO	CC	GO:0070160	tight junction	151	0.483585	1.45715	0.002808	0.0361168	0.0298774	7303	tags=44%, list=23%, signal=34%	Pdcd6ip/Tjp1/Ubn1/Amot/Afdn/Ctnnd1/Amotl2/Clmp/Cyth1/Ildr2/Marveld2/Rapgef2/Cgnl1/Cgn/Amotl1/Cxadr/Strn/Sipa1l3/Prkci/Cyth3/Epha2/Tjp2/Pard6g/Pard6b/Frmd4a/Dlg1/Fzd5/Epb41l4b/Cldn11/Frmd4b/Magi1/Ocln/Tjap1/Shroom2/Ash1l/Vapa/Cdh5/Wnk3/Pard3b/Cldn12/Tgfbr1/Rigi/Cntnap1/Magi3/Atp7b/Bves/Frmpd2/Pof1b/Apc/Mpdz/Marveld3/Cldn20/Cldn2/Gja1/Mxra8/Jam2/Arhgap17/Synpo/Nfasc/Micall2/Tjp3/Aoc1/Lin7b/Traf4/Cl…
mmu	gseaGO	BP	GO:0006935	chemotaxis	454	0.402986	1.29922	0.0028087	0.0361168	0.0298774	10035	tags=51%, list=31%, signal=35%	Crkl/Lgr4/Pde4b/Eng/Wasl/Dock4/Pip5k1c/Ccr1l1/Dusp3/Rac1/Agtr1a/Nrp1/Tirap/Amot/Smad3/Met/Robo1/Plekhg5/Rtn4rl1/Mapk1/Ythdf1/Plec/Sema6a/Fn1/Cnr2/Bcar1/Gab1/Ackr2/Ppm1f/Adgra2/Cxadr/Efnb2/Nrp2/Notch1/Flt1/Pip5k1a/Pdgfra/Epha2/Robo2/Scg2/Il17ra/Vegfc/Itgb2l/Kdr/Itga9/S1pr1/Akirin1/Cxcl12/St6gal1/Bmpr2/Itga1/Rin3/Nr4a1/Myo9b/C5ar2/Ednra/Cx3cl1/Coro1b/Sema5a/P2rx4/Ano6/Sema6b/Pik3c2g/Oxsr1/Hgf/Ripor…
mmu	gseaGO	BP	GO:0007519	skeletal muscle tissue development	205	0.453714	1.39912	0.00283318	0.0363379	0.0300603	8148	tags=49%, list=25%, signal=37%	Bcl9l/Flnb/Fkrp/Ep300/Lncpint/Zbtb18/Hdac4/Met/Nf1/Spg11/Lemd3/Gpc1/Plec/Large1/Zfp689/Foxp1/Nfatc3/Xk/Tcf7l2/Smo/Ppp3cb/Mef2d/Myorg/Notch1/Cav2/Nr2f2/Mettl21c/Ski/Dmrta2/Hdac6/Mapk14/Akirin1/Nphs1/Klf5/Nr4a1/Rb1/Bcl9/Homer1/Prkaa1/Ccnt2/Usp19/Cited2/Cyp26b1/Fbxo22/Shox2/Gpcpd1/Mbnl1/Skil/Cdon/Nras/Scx/Actn3/Ddx17/Smyd1/Ddx5/Plagl1/Tbx1/Cntnap1/Foxn2/Myocd/Myc/Bves/Rtl1/Egr1/Vrk3/Meox2/Six4/Sox8/…
mmu	gseaGO	BP	GO:0048332	mesoderm morphogenesis	72	0.56063	1.5552	0.00284532	0.0364388	0.0301438	7860	tags=61%, list=24%, signal=46%	Acvr1/Htt/Smad3/Txnrd1/Bmp4/Crb2/Tcf7l1/Kdm6b/Exoc4/Hnf1a/Nf2/Foxf1/Kdm6a/Epha2/Mesp1/Tbx3/Ext2/Bmpr2/Nodal/Chrd/Etv2/Axin1/Six2/Ahdc1/Nckap1/Scx/Bmpr1a/Hand1/Twsg1/Foxc1/Pofut2/Dkk1/Eya1/Smad2/Tal1/Epb41l5/Wls/Nanog/Snai1/Prkar1a/Nr4a3/Fgfr1/Smad1/Armc5
mmu	gseaGO	CC	GO:0044853	plasma membrane raft	134	0.488047	1.45335	0.00286294	0.0366096	0.0302851	7504	tags=49%, list=23%, signal=37%	Aqp1/Akap6/Insr/Chrnb2/Ctnnd1/Lrp6/Mapk1/Ptpn11/Smo/Stim1/Atp1a1/Cav2/Ptch1/Sorbs1/Scarb1/Igf1r/Tgfbr2/Hdac6/Itgb2l/Nos1ap/Plpp1/Bmpr2/Myo1d/Asah2/Dag1/Ctnna1/Irs1/Ehd2/Lrp8/Bmpr1a/Prtn3/Tgfbr1/Pacsin2/Kcnma1/Prkar2a/Nos3/Flot2/Has2/Trpc4/Bves/Cbl/Cav3/Ptgs2/Dlc1/Gnaq/F2r/Cdh2/Myo1a/Sele/Cacna1h/Coro1c/Itgam/Cav1/Slc2a1/Cacna1c/Slc2a3/Prkar1a/Pld2/Ldlr/Ms4a1/Ms4a4a/P2ry12/Lrp4/Cd177/Slc22a6
mmu	gseaGO	CC	GO:0030027	lamellipodium	180	0.4641	1.41885	0.00286895	0.0366316	0.0303033	8512	tags=54%, list=27%, signal=40%	Phactr4/Arhgap31/Wasl/Pxn/Rac1/Scyl3/Cyfip1/Plce1/Arhgef7/Amot/Pkd2/Ctnnd1/Plekhg5/Plekhh2/Wasf2/Spata13/Dnm2/Bcar1/Nf2/Sh3rf1/Amotl1/Mylk/Ctnna3/Palld/Abi1/Tmod3/Abl2/Pip5k1a/Ptpn13/Carmil1/Tsc1/Epha2/Inppl1/Plcg1/Podxl/Dynlt1a/Kitl/Ptprm/Myo9b/Avil/Apc2/Dag1/Ctnna1/Itsn1/Coro1b/Syne2/Fgd4/Abi3bp/Myh9/Abitram/Arpin/Nckap1/Pdpn/Mtss2/Dynlt1c/Itgav/App/Pld1/Myo10/Flot2/Snap25/Parva/P4hb/Dpysl3/Abi…
mmu	gseaGO	BP	GO:0051347	positive regulation of transferase activity	499	0.394148	1.27455	0.00289346	0.0368894	0.0305166	8587	tags=46%, list=27%, signal=34%	Taok3/Akap6/Dvl3/Insr/Mtor/Prrc1/Serinc5/Pxn/Htr2b/Agtr1a/Atp2b4/Ephb4/Hmbox1/Sesn2/Fzr1/Notch2/Map3k5/Ppp2ca/Irak1/Atg14/Csk/Tirap/Wdr59/Pkd2/Akap13/Hnf4a/Met/Robo1/Abl1/Naf1/Prox1/Mapk1/Fermt2/Flt4/Cdkn1b/Fgfr4/Il6ra/Card10/Tek/Cacul1/Tnks/Dstyk/Tead1/Hnf1a/Gab1/Grhl2/Map3k11/Map4k2/Dab2ip/Rapgef2/Trib1/Sash1/Gpr39/Mmd/Asxl2/Abi1/Flt1/Gprc5b/Pdgfra/Traf6/Adnp/Epha2/Erbb3/Map3k7/D1Pas1/Ripk1/Pfk…
mmu	gseaGO	BP	GO:0030010	establishment of cell polarity	166	0.470274	1.42823	0.00289821	0.036895	0.0305212	5556	tags=39%, list=17%, signal=32%	Slc9a6/Crkl/Htt/Fbf1/Myo18a/Amot/Clasp1/Plekhg3/Amotl2/Abl1/Crb2/Clasp2/Gsk3b/Cyth1/Golph3/Map1b/Exoc4/Fbxw11/Brsk1/Kcnj8/Rictor/Kat5/Kif26b/Foxf1/Mark2/Numa1/Amotl1/Dctn1/Sipa1l3/Prkci/Abl2/Map4/Cyth3/Prickle1/Frmd4a/Igf1r/Pkd1/Frmd4b/Kank1/Myo9b/Vangl2/Mcph1/Rab11fip2/Rab10/Cyp26b1/Myh9/Gpsm1/Fermt1/Ripor2/Cdh5/Alpk2/Pard3b/Ndel1/Crk/Cdk5rap2/Flot2/Eya1/Crb1/Ccl19-ps3/Lmna/Llgl1/Lama1/Ttc8/Gja1
mmu	gseaGO	BP	GO:0002883	regulation of hypersensitivity	38	-0.591128	-1.67782	0.00291536	0.037003	0.0306105	4959	tags=47%, list=15%, signal=40%	Fcgr1/Fcer1g/Ighg2b/H2-Bl/H2-T3/H2-Q7/H2-Q4/H2-Q6/H2-Q1/H2-D1/Fut7/H2-T-ps/H2-K1/H2-Q10/H2-T22/H2-T23/H2-T10/H2-Q2
mmu	gseaGO	BP	GO:1904738	vascular associated smooth muscle cell migration	39	0.642796	1.62428	0.00291262	0.037003	0.0306105	8131	tags=64%, list=25%, signal=48%	Dock4/Atp7a/Nf1/Enpp1/Ssh1/Smo/Tafa5/Map3k7/Gna12/Gna13/Pcsk5/Prkg1/Dock5/Myh9/Nfe2l2/Adamts1/Lrp1/Myocd/Mdm2/Itga4/Mef2c/Nr4a3/Myo5a/Iqgap1/Ddr2
mmu	gseaGO	BP	GO:0003209	cardiac atrium morphogenesis	35	0.660716	1.63928	0.0029346	0.0371919	0.0307668	6050	tags=63%, list=19%, signal=51%	Eng/Acvr1/Notch2/Zfpm1/Lrp6/Prox1/Bmp2/Smo/Ccm2l/Notch1/Mesp1/Gja5/Sos1/Bmpr2/Tbx20/Heg1/Shox2/Sox4/Myh6/Pitx2/Gata4/Dll4
mmu	gseaGO	BP	GO:0003161	cardiac conduction system development	21	0.750166	1.67429	0.00294377	0.0372529	0.0308172	4372	tags=62%, list=14%, signal=54%	Maml1/Kcnj8/Notch1/Gata6/Mesp1/Gja5/Tbx3/Shox2/Bmpr1a/Irx3/Id2/Dsg2/Bves
mmu	gseaGO	BP	GO:0060421	positive regulation of heart growth	51	0.594474	1.57017	0.00295025	0.0372679	0.0308297	7895	tags=59%, list=25%, signal=44%	Akap6/Mtor/Ep300/Prox1/Mapk1/Wt1/Yap1/Notch1/Tgfbr3/Gata6/Mapk14/Fgfr2/Tbx20/Ccn4/Sirt1/Bmpr1a/Tbx1/Gata4/Zfpm2/Ncam1/Pim1/Nrg1/Edn1/Hamp/Mef2c/Fgfr1/Tbx2/Bmp10/Nr3c1/Rbpj
mmu	gseaGO	BP	GO:0098781	ncRNA transcription	141	0.487355	1.45953	0.00295369	0.0372679	0.0308297	9108	tags=60%, list=28%, signal=43%	Gtf3c1/Rara/Mtor/Zc3h4/Dedd/Zfp512b/Mrtfb/Ncor2/Ercc3/Hdac4/Smad6/Tcof1/Yy1/Smad3/Bmp4/Ets1/Bmp2/Tead1/Nfatc3/Spin1/Wt1/Wdr82/Ell2/Ctcf/Ercc6/Smarca4/Smad4/Gata6/Nr1h2/Egfr/Klf5/Hif1a/Ppara/Ell/Srebf2/Rest/Stat3/Ddx17/Bmpr1a/Gata2/Ncor1/Ddx5/Mrtfa/Tgfbr1/Rpap2/App/Fosl1/Myocd/Myc/Ang2/Egr1/Foxo3/Polr1b/Pwp1/Sox9/Jun/Fos/Twist1/Klf4/Ice2/Polr1a/Lilrb4a/Tnf/Cc2d1a/Ubtf/Ngfr/Polr1g/Lilrb4a/Lilrb4b/S…
mmu	gseaKEGG	NA	mmu05211	Renal cell carcinoma - Mus musculus (house mouse)	70	0.526506	1.45544	0.0105263	0.0373304	0.0225034	6254	tags=51%, list=19%, signal=41%	Crkl/Pik3r2/Ep300/Rac1/Epas1/Flcn/Met/Mapk1/Ets1/Crebbp/Ptpn11/Gab1/Tgfa/Pak4/Sos2/Arnt/Egln1/Sos1/Hif1a/Pik3cb/Map2k1/Hgf/Akt1/Nras/Rapgef1/Braf/Crk/Pak2/Akt2/Pik3r3/Vhl/Grb2/Jun/Akt3/Egln3/Slc2a1
mmu	gseaGO	BP	GO:0015807	L-amino acid transport	87	0.542125	1.54275	0.00300263	0.0378296	0.0312943	7274	tags=47%, list=23%, signal=36%	Slc25a18/Slc7a2/Slc36a1/Nf1/Rab3gap1/Kcnj8/Slc36a4/Slc6a9/Cln8/Slc25a15/Slc38a2/Slc25a22/Slc6a20b/Slc7a3/Slc1a7/Slc43a2/Cltrn/Slc66a1/Slc17a6/Slc32a1/Slc6a17/Septin2/Sfxn1/Epm2a/Slc7a6/Slc3a1/Slc1a4/Slc7a5/Slc38a9/Slc7a10/Slc25a12/Slc7a9/Slc7a1/Slc25a38/Psen1/Tnf/Arg2/Ctns/Slc38a4/Slc38a3/Vps54
mmu	gseaGO	BP	GO:0000470	maturation of LSU-rRNA	30	-0.639674	-1.73112	0.00302635	0.0380723	0.0314951	5531	tags=73%, list=17%, signal=61%	Nop2/Pes1/Wdr12/Rpl10a/Rsl1d1/Npm1/Rpf1/Mak16/Nsa2/Rbm34/Rpl7/Las1l/Znhit6/Nifk/Rpf2/Rpl7a/Snu13/Gtpbp4/Rrp15/Rpl35/Nhp2/Rpl35rt
mmu	gseaGO	BP	GO:0060325	face morphogenesis	41	0.632389	1.61081	0.00303574	0.0380782	0.0315	6317	tags=63%, list=20%, signal=51%	Specc1l/Ankrd11/Ep300/Kat6a/Sgpl1/Lrp6/Crebbp/Ptpn11/Rab3gap1/Tcf7l2/Pdgfra/Asph/Ski/Tfap2a/Prickle1/Scx/Csrnp1/Plekha1/Arid5b/Tbx1/Dkk1/Crispld1/Schip1/Crispld2/Msx1/Tiparp
mmu	gseaGO	BP	GO:0072009	nephron epithelium development	120	0.49573	1.46046	0.00303141	0.0380782	0.0315	5861	tags=42%, list=18%, signal=34%	Aqp1/Lgr4/Fat4/Agtr1a/Notch2/Ext1/Asxl1/Bmp4/Bmp2/Kif26b/Smo/Wt1/Klhl3/Hs2st1/Yap1/Notch1/Wwtr1/Smad4/Ptch1/Hs3st3a1/Dlg1/Jag1/Dchs1/Mtss1/Ednra/Wnt2b/Six2/Irx3/Hnf1b/Foxc1/Sall1/Myc/Adamts16/Irx2/Gdnf/Eya1/Hoxd11/Maged1/Ednrb/Six4/Sox8/Lif/Gzf1/Hs3st3b1/Wnt9b/Ilk/Greb1l/Pspn/Sox9/Cited1
mmu	gseaGO	BP	GO:0003203	endocardial cushion morphogenesis	39	0.640578	1.61867	0.00305132	0.0382175	0.0316152	9183	tags=72%, list=29%, signal=51%	Eng/Acvr1/Robo1/Bmp2/Notch1/Smad4/Robo2/Tgfbr2/Dchs1/Tbx3/Tbx20/Bmpr1a/Tgfbr1/Nos3/Mdm2/Smad2/Mdm4/Adamts5/Tmem100/Sox9/Twist1/Msx1/Snai1/Tbx2/Rbpj/Isl1/Tgfb2/Hey1
mmu	gseaGO	MF	GO:0019903	protein phosphatase binding	191	0.456682	1.40171	0.0030829	0.0385565	0.0318956	7110	tags=46%, list=22%, signal=36%	Mtmr4/Phactr4/Itpr1/Pik3r2/Akap6/Insr/Pxn/Jak1/Atp2b4/Map3k5/Ppp2ca/Csk/Ctnnd1/Met/Akap1/Mtmr3/Flt4/Cdkn1b/Mapk8/Cpd/Eif2ak3/Dab2ip/Ppp1r3f/Cabin1/Ppp3cb/Strn/Ppp6r3/Kat2a/Stat6/Ppp1r3a/Ambra1/Gna12/Slc9a1/Phactr1/Ppp6r2/Mapk14/Egfr/Ppp6r1/Stau1/Strn4/Smg7/Traf3/Foxo1/Ppme1/Itga1/Map2k7/Fbxl2/Ankle2/Dynlt4/Irs2/Git1/Strn3/Stat3/Akt1/Cdh5/Cacng8/Mfhas1/Shc1/Ptpn1/Ppp1r10/Pawr/Magi3/Mtmr9/Cacna1b/L…
mmu	gseaGO	BP	GO:0071260	cellular response to mechanical stimulus	65	0.576079	1.57621	0.00313521	0.0391194	0.0323613	8455	tags=32%, list=26%, signal=23%	Aqp1/Rac1/Plec/Gsk3b/Ptpn11/Atp1a1/Pde2a/Ednra/Pde2a/Dag1/Tmem150c/Ripor2/Akt1/Scx/Nos3/Sox9/Cav1/Kcnk4/Got1/Col1a1/Tmem87a
mmu	gseaGO	MF	GO:1990782	protein tyrosine kinase binding	127	0.489858	1.45082	0.00313707	0.0391194	0.0323613	8742	tags=55%, list=27%, signal=40%	Frs2/Crkl/Pik3r2/Dock4/Dusp3/Acvr1/Ptpn14/Hyal2/Pitpnm2/Csk/Sh2b3/Ctnnd1/Clasp2/Ptpn11/Khdrbs1/Phyhip/Fiz1/Tjp2/Map3k7/Plcg1/Sh2b1/Socs5/Bmpr2/Ptprf/Cblb/Irs2/Cpne3/Irs1/Dnaja3/Rab8a/Git1/Tob1/Artn/Cdh5/Ceacam20/Shc1/Crk/Ptpn1/Gdnf/Cbl/Jup/Cdh2/Ntrk2/Sh2b2/Grb2/Ceacam1/Gja1/Cass4/Pspn/Gas6/Epha4/Rasa1/Dazap2/Psg22/Nrg1/Nedd9/Trim6/Stap1/Gab2/Lrp4/Dscam/Rnf41/Nr3c1/Rasgrf1/Sirpa/Shc2/Gp6/Tiam1/Nck…
mmu	gseaKEGG	NA	mmu04810	Regulation of actin cytoskeleton - Mus musculus (house mouse)	234	0.42186	1.3123	0.0111837	0.0392571	0.0236648	6754	tags=42%, list=21%, signal=33%	Crkl/Diaph1/Ssh2/Pik3r2/Arhgef12/Wasl/Actn4/Pip5k1c/Pxn/Rac1/Cyfip1/Arhgef7/Vav2/Mapk1/Fgfr4/Wasf2/Fn1/Spata13/Bcar1/Ssh1/Mylk/Dock1/Vcl/Pak4/Fgf22/Pip5k1a/Pdgfra/Sos2/Gna12/Arhgap35/Slc9a1/Gna13/Itga5/Itgb2l/Egfr/Diaph2/Itga9/Cxcl12/Itga7/Sos1/Fgfr2/Itga1/Pik3cb/Apc2/Fgf5/Egf/Rras2/Pip4k2c/Fgf21/Gng12/Git1/Myh9/Map2k1/Ppp1r12b/Nckap1/Akt1/Nras/Braf/Cyfip2/Itgav/Crk/Ssh3/Fgf7/Pak2/Akt2/Fgf3/Abi2/…
mmu	gseaGO	BP	GO:0043434	response to peptide hormone	392	0.406513	1.30221	0.00315623	0.0393011	0.0325116	8009	tags=47%, list=25%, signal=36%	Pik3r2/Insr/Mtor/Zfp36l1/Pdpk1/Kbtbd2/Pxn/Jak1/Rac1/Agtr1a/Zfp106/Sesn2/Atp2a2/Cyfip1/Ncoa1/Sp1/Gpr21/Csk/Ncoa2/Stat5a/Tyk2/Xbp1/Mapk1/Gsk3b/Bcar1/Enpp1/Ptpn11/Kcnj8/Soga1/Dennd4c/Sik2/Ptpra/Mbd5/Vgf/Slc39a14/Myo1c/Tcf12/Prkci/Tgfbr3/Cav2/Atp2a1/Rhoq/Tsc1/Sorbs1/Map3k7/Stat6/Sos2/Stxbp4/Ahcyl1/Slc9a1/Inppl1/Igf1r/Mapk14/Ide/Rap1gds1/Zbtb7b/Sos1/Foxo1/Kank1/Nr4a1/Erfe/Ednra/Ppara/Ptpre/Gsk3a/Rb1/H…
mmu	gseaGO	BP	GO:0031076	embryonic camera-type eye development	42	0.629325	1.6101	0.00316282	0.0393257	0.032532	5938	tags=52%, list=18%, signal=43%	Phactr4/Frs2/Rara/Arid1a/Sp1/Hipk1/Lrp6/Prox1/Kdm2b/Zeb1/Ppp1r13l/Tfap2a/Fzd5/Cited2/Sp3/Hipk2/Aldh1a3/Tulp3/Ift140/Pitx2/Cdk20/Twist1
mmu	gseaGO	BP	GO:0001889	liver development	140	0.486195	1.45496	0.00319224	0.0396339	0.0327869	7825	tags=49%, list=24%, signal=37%	Itpr1/Rps6ka1/Mrtfb/Notch2/Sp1/Smad3/Pkd2/Dnaaf1/Met/Nf1/Bmp4/Xbp1/Prox1/Npc1/Atf2/Man2a1/Cobl/Hnf1a/Tgfa/Gak/Klf1/Smo/Zmpste24/Onecut2/Icmt/Ezh1/Notch1/Tgfbr3/Smarca4/Igf2r/Gata6/Pkd1/Mesp1/Egfr/Errfi1/Nphp3/Lims2/Med1/Tbx3/Elk1/Nodal/Cited2/Hgf/Sp3/Cebpa/E2f8/Hnf1b/Il6/Jarid2/Ceacam1/Tet2/Sox9/Jun/Tnfaip3/Zic3/Frzb/Runx1/Meg3/Tnf/Sod2/Pck2/Stat5b/Hp/Rela/Fgl1/Hhex/Wnt1/E2f7/Cflar
mmu	gseaGO	BP	GO:0002675	positive regulation of acute inflammatory response	55	-0.511955	-1.55316	0.00322398	0.0399696	0.0330646	4959	tags=42%, list=15%, signal=35%	Ighg2b/Cnr1/H2-Bl/H2-T3/Ccr5/Ccl5/H2-Q7/H2-Q4/H2-Q6/Aoc3/H2-Q1/H2-D1/H2-T-ps/H2-K1/H2-Q10/H2-T22/H2-T23/Tnfsf11/H2-T10/H2-Q2/Ptger3/Park7/C2cd4b
mmu	gseaGO	BP	GO:0043506	regulation of JUN kinase activity	72	0.557717	1.54712	0.00323332	0.0399696	0.0330646	7317	tags=57%, list=23%, signal=44%	Taok3/Dvl3/Map3k5/Irak1/Tirap/Dusp16/Map3k11/Map4k2/Dab2ip/Sash1/Hipk3/Traf6/Map3k7/Fzd5/Map3k1/Ern1/Map2k7/Vangl2/Map2k4/Map3k12/Fgd4/Axin1/Tlr6/Fcer1a/Sfrp1/Map3k10/Zeb2/Ptpn1/Magi3/Dkk1/Mapk8ip3/Fzd4/Il1rn/Map3k4/Epha4/Il1b/Cbs/Tnf/Edn1/Map3k13/Mapk8ip1
mmu	gseaGO	BP	GO:0048259	regulation of receptor-mediated endocytosis	132	0.485679	1.44422	0.0032316	0.0399696	0.0330646	9419	tags=60%, list=29%, signal=42%	Insr/Rnf216/Wasl/Atxn2/Pip5k1c/Ubqln2/Arrb1/Nsf/Ap2a1/Nedd4/Iqsec1/Numb/Dnm2/Mtmr2/Efnb2/Dgkd/H1f1/Aak1/Ankrd13a/Synj1/Plk2/Tbc1d5/Rin3/Arc/Egf/Hip1r/Lrrtm2/Rspo1/Dab2/Bmp2k/Sh3gl3/Usp46/Rabgef1/Itgav/App/Scyl2/Abca2/Hnrnpk/Smap1/Dkk1/Gsg1l/Cbl/Bicd1/Sele/Arf1/Serpine1/Sirt2/Hfe/C3/Ntf3/Picalm/Lpar1/Hip1/Ush1g/Pacsin1/Ankrd13b/Itgb3/Nrg1/Fmr1/Hamp/Pld2/Prkca/Apela/Syk/Napb/Flot1/Pard3/Ahi1/Dlg4/S…
mmu	gseaGO	MF	GO:0004032	alditol:NADP+ 1-oxidoreductase activity	18	-0.753621	-1.81048	0.00325818	0.0401906	0.0332474	5174	tags=67%, list=16%, signal=56%	Akr1c14/Akr1c18/Akr1c19/Akr1c21/Akr1b7/Akr1c20/Akr1b1/Akr1c6/Akr7a5/Akr1c12/Akr1c13/Akr1a1
mmu	gseaGO	BP	GO:0000966	RNA 5'-end processing	19	-0.7316	-1.78694	0.00326119	0.0401906	0.0332474	4192	tags=58%, list=13%, signal=50%	Ssb/Rpp30/Hsd17b10/Prorp/Rpp40/Rpp25l/Rpp21/Pop7/Pop5/Tbl3/Abt1
mmu	gseaGO	BP	GO:0008643	carbohydrate transport	158	0.472832	1.4296	0.00326531	0.0401906	0.0332474	8931	tags=56%, list=28%, signal=40%	Aqp1/Insr/Sesn2/Slc35b4/Slc45a4/Met/Slc23a2/Hnf1a/Enpp1/Ptpn11/Slc35a5/Rft1/Prkci/Rhoq/Tsc1/Erbb3/Sorbs1/Slc35a3/Stxbp4/Mapk14/Slc37a3/Slc45a1/Mef2a/Ocln/Erfe/Ednra/Gsk3a/Sort1/Trib3/Irs2/Pid1/Trarg1/Irs1/C2cd5/Slc35d1/Fgf21/Sirt6/Smpd3/Akt1/Braf/Appl2/Slc35d2/Nfe2l2/Slc26a5/Myc/Akt2/Gh/Mfsd2b/Slc2a8/Ace/Sh2b2/Slc37a1/C3/Rsc1a1/Repin1/Slc2a1/Stxbp3/Rasa1/Il1b/Osbpl8/Tnf/Ctns/Edn1/Slc2a3/Rps6kb1/P…
mmu	gseaGO	BP	GO:0021761	limbic system development	119	0.496905	1.46243	0.0032767	0.0402728	0.0333154	8080	tags=43%, list=25%, signal=32%	Crkl/Zbtb18/Nrp1/Nf1/Prox1/Gsk3b/Large1/Kdm6b/Plxna1/Nf2/Rab3gap1/Smo/Nrp2/Tsc1/Sox3/Bbs1/Pomt2/Pomgnt1/Tbx3/Fgfr2/Atg16l1/Dlx1/Lrp8/Kcna1/Sema6b/Dclk2/Dab1/Zeb2/Crk/Aldh1a3/Atat1/Dlx2/Epha5/Prdm13/Pou3f2/Cdk5r1/Pitx2/Zic3/Ogdh/Xrcc1/Hsd3b9/Uba6/Hsd3b4/Btg2/Sema3e/Nr4a3/Fgfr1/Nfix/Mfsd2a/Bbs2/Sema3a
mmu	gseaGO	MF	GO:0016757	glycosyltransferase activity	268	0.435095	1.36448	0.00328767	0.0403496	0.0333789	8476	tags=48%, list=26%, signal=36%	Galnt2/Mgat2/Wdfy3/Pigq/B3gnt2/Stt3b/Extl3/Ext1/Hyal1/Large1/Has3/Pigv/Tmem260/Tnks/Stt3a/Xxylt1/B3gnt9/Chsy3/Chpf2/Dpagt1/Galnt4/B4galt5/Tmtc4/Alg11/Uggt1/Csgalnact2/Has1/B3gnt4/Dpy19l1/Alg10b/Pomt2/Pomgnt1/Pigm/Extl1/Ext2/St6gal1/Gcnt2/Alg12/Ugt8a/B4galnt1/Zc3hav1/Mgat1/Xylt2/Mgat5/St3gal1/B4galnt3/Tmtc2/Alg2/Tmtc3/St3gal4/St8sia2/Eogt/Gcnt4/Gtdc1/Dpy19l2/Sirt6/Tmtc1/Gcnt7/Fut11/Colgalt1/Fut1/A…
mmu	gseaGO	BP	GO:0072089	stem cell proliferation	142	0.483288	1.44801	0.00330461	0.0404993	0.0335028	6273	tags=38%, list=20%, signal=31%	Zfp36l1/Kat7/Dgcr8/Nf1/Bmp4/Lrp6/Fermt2/Ythdf2/Znrf3/Nfatc1/Nf2/Arih2/Yap1/Mecom/Notch1/Ptch1/Vegfc/Tgfbr2/Kdr/Dppa2/Tbx3/Fgfr2/Ncoa3/Kitl/L3mbtl2/Kdf1/Terc/Gli2/Nkap/Setd1a/AY074887/Etv6/Wnt2b/Atxn1l/Prg4/Six2/Shox2/Sirt6/Dab2/Fermt1/Cebpa/Tgfbr1/Ago3/Thpo/Hoxa3/Cxcl1/Hoxb4/Ace/Rnf43/Sox9/Sfn/Taf4b/Pim1/Sox17
mmu	gseaKEGG	NA	mmu04728	Dopaminergic synapse - Mus musculus (house mouse)	135	0.462653	1.3779	0.011798	0.0405852	0.0244654	9205	tags=50%, list=29%, signal=36%	Itpr1/Ppp2ca/Prkacb/Arrb1/Ppp2r5e/Creb3l2/Atf2/Gsk3b/Mapk8/Ppp2r1b/Camk2g/Ppp2r2d/Ppp3cb/Kcnj9/Caly/Ppp2cb/Mapk14/Ppp2r5b/Ppp2r5c/Gsk3a/Creb3l3/Itpr3/Ppp2r5a/Gng12/Plcb3/Akt1/Gnai1/Ppp2r5d/Cacna1d/Calm1/Itpr2/Creb1/Gnal/Akt2/Gnb4/Cacna1b/Grin2b/Calm4/Creb5/Camk2d/Gnaq/Gm2446/Gng8/Plcb1/Plcb4/Cacna1a/Slc18a1/Gria4/Fos/Kcnj3/Akt3/Atf6b/Cacna1c/Prkca/Prkcg/Creb3l1/Gria3/Kif5c/Mapk10/Kif5b/Kif5a/Scn1…
mmu	gseaKEGG	NA	mmu04613	Neutrophil extracellular trap formation - Mus musculus (house mouse)	204	0.431835	1.33028	0.0117911	0.0405852	0.0244654	9878	tags=51%, list=31%, signal=36%	Pik3r2/Mtor/H4c6/Rac1/Hdac4/Clcn5/Mapk1/Clcn4/H2bc8/H2ac8/H2bc22/Clcn3/H4c14/Map3k7/H4c11/Plcg1/H4c18/Hdac6/Mapk14/Itgb2l/H4c3/H2ac12/Slc25a31/Pik3cb/H3c1/Gp1ba/H2bc11/H2ac7/H3f3a/Map2k1/Fga/Plcb3/Akt1/H2ac4/Akt2/H2bc9/H3c6/H2bc26/H4c16/H2bc7/H2bc18/H3c4/Fgg/Fgb/Selp/Pik3r3/Plcb1/H4c2/Itgam/Plcb4/H3c14/C3/Casp4/Akt3/H2bc13/Padi4/H2bc6/H2ac11/Tlr4/H3c15/Itgb3/Pik3r3/Gm38574/H2ac19/H2ac6/Prkca/Prkc…
mmu	gseaGO	BP	GO:0090100	positive regulation of transmembrane receptor protein serine/threonine kinase signaling pathway	101	0.521471	1.50811	0.00333663	0.0408331	0.0337789	9036	tags=63%, list=28%, signal=46%	Eng/Ep300/Acvr1/Notch2/Flcn/Ube2o/Rnf111/Bmp4/Crb2/Bmp2/Crebbp/Numa1/Notch1/Tgfbr3/Smad4/Zfp423/Gata6/Acvr1b/Elapor2/Tgfbr2/Furin/Sh2b1/Kdr/Neo1/Bmpr2/Nodal/Tbx20/Zc3h3/Cited2/Axin1/Dab2/Fermt1/Cdh5/Bmpr1a/Tgfbr1/Zeb2/Twsg1/Hipk2/Myocd/Adam17/Smad2/Bmp6/Itga8/Lrg1/Ilk/Gata4/Thbs1/Msx1/Gipc1/Parp1/Gdf6/Npnt/Pparg/Zic2/Bmp10/Got1/Rbpj/Ark2c/Jak2/Tgfb1i1/Acvr2a/Amh/Slc2a10/Vsir
mmu	gseaGO	BP	GO:0060043	regulation of cardiac muscle cell proliferation	52	0.587895	1.55642	0.00335435	0.0409813	0.0339015	10690	tags=75%, list=33%, signal=50%	Mapk1/Foxp1/Cxadr/Yap1/Notch1/Tgfbr3/Gata6/Vgll4/Tgfbr2/Mapk14/Fgfr2/Tbx20/Cited2/Bmpr1a/Tgfbr1/Tbx1/Jarid2/Apc/Gja1/Gata4/Zfpm2/Ncam1/Pim1/Sav1/Nrg1/Mef2c/Fgfr1/Tbx2/Bmp10/Rbpj/Kcnk2/Ccnd2/Mapk11/Pten/Trp73/Fgf2/Erbb4/Ccnb1/Hey2
mmu	gseaGO	BP	GO:0007416	synapse assembly	221	0.450534	1.39669	0.00335833	0.0409813	0.0339015	10417	tags=56%, list=32%, signal=38%	Crkl/Chd4/Arhgef15/Chrnb2/Setd5/Robo1/Fzd1/Nptn/Gsk3b/Large1/Efnb1/Numb/Farp1/Kcnj8/Lrfn1/Efnb2/Sipa1l1/Ptpn13/Adnp/Ephb2/Fzd5/Nrxn1/Sdk2/Npas4/Dvl1/Amigo1/Efna5/Flrt1/Rap2a/St8sia2/Lrrtm2/C1ql3/Shank3/Abi3bp/Efnb3/Ache/Lrfn4/Ntng2/Hapln4/Plxnb1/Sptbn2/Adgrl2/App/Crk/Gpc4/Lzts3/Dkk1/Oxt/Nlgn1/Adgrl1/Slc25a46/Amigo2/Six4/Pdlim5/Clstn1/Cdh2/Pcdh17/Ntrk2/Bsn/Cacna1a/Adgrb3/Vps35/Ogt/2610042L04Rik/Li…
mmu	gseaGO	BP	GO:0032835	glomerulus development	67	0.566066	1.55662	0.00338233	0.0412153	0.0340951	10450	tags=72%, list=33%, signal=48%	Aqp1/Lgr4/Actn4/Mpv17/Notch2/Ext1/Plce1/Ctnnd1/Asxl1/Bmp4/Il6ra/Tek/Wt1/Nid1/Notch1/Wwtr1/Pdgfra/Jag1/Mtss1/Vangl2/Ednra/Enpep/Foxc1/Cfh/Egr1/Ret/Ednrb/Pdgfrb/Lamb2/Serpinb7/Itgb3/C3ar1/Mef2c/Cflar/Sulf2/Gpr4/Ahr/Ptpro/Basp1/Notch3/Angpt2/Pdgfd/Cd24a/Sulf1/Myo1e/Col4a3/Bcl2/Angpt1
mmu	gseaGO	BP	GO:0046885	regulation of hormone biosynthetic process	30	0.684582	1.64924	0.00340377	0.0413585	0.0342136	8410	tags=77%, list=26%, signal=57%	Dgkq/Bmp2/Pde8b/Atp1a1/Igf1r/Arnt/Hif1a/H6pd/Rest/Dab2/Ffar3/Gh/Egr1/Clcn2/Cyp27b1/Bmp6/Ppargc1a/Cacna1a/Gfi1/Cyp17a1/Nr3c1/Dkk3/Nfkb1
mmu	gseaGO	BP	GO:0060038	cardiac muscle cell proliferation	66	0.571178	1.56526	0.00340047	0.0413585	0.0342136	10479	tags=74%, list=33%, signal=50%	Arid2/Mapk1/Foxp1/Cxadr/Rxra/Yap1/Notch1/Tgfbr3/2810429I04Rik/Gata6/Vgll4/Tgfbr2/Mapk14/Fgfr2/Tbx20/Cited2/Bmpr1a/Tgfbr1/Tbx1/Foxc1/Jarid2/Dipk2a/Apc/Gja1/Gata4/Zfpm2/Ncam1/Pim1/Sav1/Nrg1/Prkar1a/Mef2c/Fgfr1/Tbx2/Bmp10/Smad1/Rbpj/Rxrb/Tenm4/Kcnk2/Tgfb2/Fgf1/Ccnd2/Mapk11/Pten/Trp73/Fgf2/Erbb4/Ccnb1
mmu	gseaGO	BP	GO:0010611	regulation of cardiac muscle hypertrophy	80	0.544427	1.53472	0.00341989	0.0414953	0.0343267	8218	tags=57%, list=26%, signal=42%	Akap6/Mtor/Ep300/Atp2b4/Yy1/Smad3/Akap1/Gsk3b/Foxp1/Mtpn/Notch1/Smad4/Slc9a1/Errfi1/Ece1/Mef2a/Foxo1/Ppara/Gsk3a/Ccn4/Sirt1/Fbxo32/Twf1/P2rx4/Tnfrsf1b/Adra1a/Jarid2/Lmna/Pde5a/Cav3/Camk2d/Lmcd1/Rbm10/Hand2/Parp1/Edn1/Hamp/Prkca/Mef2c/Tnfrsf1a/Nr4a3/Pparg/Bmp10/Nr3c1/Adk/Gdf1
mmu	gseaGO	BP	GO:1901888	regulation of cell junction assembly	246	0.440021	1.37257	0.00343224	0.0415861	0.0344018	8531	tags=49%, list=27%, signal=36%	Tjp1/Chd4/Dusp3/Arhgef15/Rac1/Nrp1/Chrnb2/Setd5/Peak1/Smad3/Clasp1/Robo1/Abl1/Fzd1/Fermt2/Clasp2/Gsk3b/Numb/Tek/Ptpn11/Ppm1f/Farp1/Ptpra/Lrfn1/Rapgef2/Myo1c/Vcl/Mmp14/Sipa1l1/Ptpn13/Tsc1/Adnp/Epha2/Ephb2/Fzd5/Kdr/Pkp2/Nrxn1/Amigo1/Efna5/Flrt1/Rap2a/St8sia2/Lrrtm2/Map4k4/Abi3bp/Myh9/Efnb3/Rapgef1/Lrfn4/Irx3/Ntng2/Adgrl2/App/Gpc4/Lrp1/Lzts3/Dkk1/Oxt/Nlgn1/Adgrl1/Amigo2/Six4/Pdlim5/Clstn1/Dlc1/Ace/N…
mmu	gseaGO	BP	GO:0014033	neural crest cell differentiation	100	0.515465	1.49012	0.00345295	0.0417496	0.0345371	7101	tags=55%, list=22%, signal=43%	Phactr4/Acvr1/Htr2b/Ext1/Nrp1/Tcof1/Bmp4/Lrp6/Mapk1/Sema6a/Efnb1/Fn1/Smo/Otud5/Nrp2/Smad4/Tfap2a/Jag1/Kitl/Hif1a/Ednra/Cited2/Sema5a/Sema6b/Bmpr1a/Sfrp1/Tbx1/Sema3c/Zeb2/Foxc1/Dicer1/Gdnf/Klhl12/Ret/Ednrb/Sox8/Cdh2/Sema6d/Pitx2/Coro1c/Wnt10a/Sema3f/Sox9/Zic5/Twist1/Folr1/Frzb/Kbtbd8/Hand2/Edn1/Mef2c/Sema4c/Sema4g/Sema4b/Sema3e
mmu	gseaGO	BP	GO:0034446	substrate adhesion-dependent cell spreading	102	0.514045	1.48788	0.00345551	0.0417496	0.0345371	7045	tags=57%, list=22%, signal=45%	Crkl/Rreb1/Actn4/Lamc3/Pxn/Rac1/Tesk1/Nrp1/Peak1/Abl1/Fermt2/Fn1/Dnm2/Tek/Bcar1/Triobp/Fndc3b/Dock1/Carmil1/Fzd7/Pkp2/Lims2/Ap1ar/St6gal1/Kank1/Efna5/Dock5/Dab2/Tyro3/Pdpn/Braf/Sfrp1/Ntn4/Lamb1/Itgav/Crk/Has2/Bves/Parva/P4hb/Fzd4/Mertk/Itga8/Ilk/Coro1c/Cass4/Spry4/Rcc2/Postn/Lamb2/Micall2/Itga4/Itgb3/Olfm4/Nedd9/Efna1/Dbn1/Enpp2
mmu	gseaGO	BP	GO:0060441	epithelial tube branching involved in lung morphogenesis	38	0.641561	1.61289	0.00347705	0.0419505	0.0347033	7893	tags=74%, list=25%, signal=56%	Ext1/Bmp4/Esrp2/Foxf1/Foxa2/Yap1/Pdgfra/Celsr1/Rspo2/Sox2/Fgfr2/Vangl2/Foxa1/Tmtc3/Dag1/Wnt2b/Ctsh/Tmem67/Tnc/Lama1/Sox9/Tnf/Spry1/Spry2/Hhex/Tbx2/Hhip/Kras
mmu	gseaGO	BP	GO:0016236	macroautophagy	267	0.434091	1.36117	0.00350762	0.0422596	0.034959	7411	tags=46%, list=23%, signal=36%	Wdfy3/Pdcd6ip/Vps33a/Wipi1/Mtor/Snap29/Wac/Sesn2/Atp2a2/Htt/Trp53inp2/Atg14/Ufm1/Smcr8/Huwe1/Moap1/Ubqln2/Atg2a/Vmp1/Lrsam1/Atg13/Spg11/Ulk1/Arl8b/Mtmr3/Snx30/Fyco1/Npc1/Efnb1/Wipi2/Smurf1/Atg4c/Rab3gap1/Zfyve1/Tecpr1/Snx4/Atp6v0a1/Dnajc16/Supt5/Epg5/Traf6/Tsc1/Larp1/Tbc1d14/Wdr45b/Map3k7/Ambra1/Ephb2/Hdac6/Kdr/Tbc1d5/Mfsd8/Mcoln1/Clec16a/Rubcn/Rimoc1/Uvrag/Hif1a/Retreg1/Pafah1b2/Optn/Sirt1/Atg16…
mmu	gseaGO	BP	GO:0060563	neuroepithelial cell differentiation	47	0.610626	1.59183	0.00352304	0.0423573	0.0350398	6032	tags=45%, list=19%, signal=36%	Afdn/Abl1/Map1b/Bmp2/Kdm2a/Gak/Notch1/Abl2/Emx1/Jag1/Rptor/Nodal/Gata2/Sox4/Lhx3/Pou3f2/Fam20c/Smad2/Cdh2/Serpine1/Fgfr3
mmu	gseaGO	BP	GO:0030217	T cell differentiation	335	0.413235	1.31289	0.00352564	0.0423573	0.0350398	8839	tags=46%, list=28%, signal=34%	Rara/Zmiz1/Mtor/Arid1a/Zfp36l1/Kat7/Pknox1/Arid1b/Atp7a/Arid2/Mink1/Sh2b3/Ap3d1/Stat5a/Abl1/Bmp4/Xbp1/Il4ra/Atf2/Il6ra/Kmt2a/Itpkb/Zbtb16/Enpp1/Foxp1/Nfatc3/Fadd/Tcf7/Smarcc2/Zeb1/Kat5/Otud5/Sh3rf1/Zfp608/Ppp3cb/Zfp36l2/Abl2/Smarca4/Tsc1/Kat2a/Fzd7/Patz1/Stat6/Clptm1/Sos2/Ambra1/Drosha/Tgfbr2/Fzd5/Zfp609/Zbtb7b/Entpd7/Sos1/Lmbr1l/Socs5/Chd7/Bmi1/Nkap/Slc4a2/Hmga1/Cyp26b1/Usp44/Dnaja3/Smarcd3/Stat…
mmu	gseaGO	BP	GO:0003180	aortic valve morphogenesis	29	0.690739	1.65422	0.0035456	0.0424424	0.0351102	6933	tags=66%, list=22%, signal=51%	Smad6/Robo1/Bmp4/Nfatc1/Notch1/Robo2/Tgfbr2/Rb1/Tbx20/Slit3/Nos3/Smad2/Adamts5/Sox9/Gata4/Tie1/Twist1/Dll4/Efna1
mmu	gseaGO	BP	GO:0045766	positive regulation of angiogenesis	182	0.458767	1.40407	0.0035526	0.0424424	0.0351102	9873	tags=58%, list=31%, signal=41%	Aqp1/Jcad/Eng/Tjp1/Ago2/Pxn/Jak1/Agtr1a/Sp1/Nrp1/Hyal1/Abl1/Xbp1/Ets1/Adam12/Tek/Gab1/Sash1/Stim1/Pak4/Flt1/Gata6/Plcg1/Vegfc/Tgfbr2/Itga5/Itgb2l/Kdr/Hif1a/Nodal/Sirt1/Sema5a/Ctsh/Sirt6/F3/Fut1/Hgf/Stat3/Nras/Cdh5/Gata2/Hipk2/Nfe2l2/Nos3/Sphk1/Cysltr1/Bmper/Jup/Cyp1b1/Chi3l1/Cx3cr1/Zc3h12a/Lrg1/Serpine1/Ccl11/C3/Gata4/Thbs1/Tie1/Klf4/Mmp9/Akt3/Il1a/Rapgef3/Jmjd8/Cxcr2/Ntrk1/Runx1/Il1b/Psg22/Add1/…
[truncated: 482 more rows]

## Sheet: Table S4
Table S4 GO and KEGG enrichment analysis of M. fortis-specific, mouse-specific, shared BRD4-like genes. mfot:M. fortis; mmu:mouse; share_mmu:shared BRD4-like genes; uniq.mfot:M. fortis-specific genes; uniq.mmu:mouse-specific genes.
part	EnrichClass	ID	Description	GeneRatio	BgRatio	pvalue	p.adjust	qvalue	geneID	Count	category	subcategory
[truncated: 1,314 more rows]
